# Supplementary material for: A novel on-line spatial-temporal k-anonymity method for location privacy protection from sequence rules-based inference attacks
Source: PLoS One. 2017 Aug 2;12(8):e0182232. doi: 10.1371/journal.pone.0182232 (PMC5540611; doi:10.1371/journal.pone.0182232)
Supplement: S1 Dataset — (ZIP) [file pone.0182232.s001.zip › S1 Dataset/dataset/1 orginal/sequence/SCR/k=18/Batch No 8.txt]

9*8 9*7 10*7 10*8 10*9 9*9 -1 11*5 11*4 12*4 12*5 12*6 -1 9*13 9*12 -1 17*6 17*5 18*5 -1 16*16 16*15 -1 18*12 18*11 -1 12*11 12*10 -1 10*12 10*11 -1 16*11 16*10 17*10 -1 10*19 10*18 11*18 11*19 9*19 9*18 -1 18*8 18*7 19*7 19*8 -1 9*16 9*15 10*15 10*16 10*17 9*17 8*17 -1 6*7 6*6 7*6 -1 17*6 17*5 18*5 -1 6*5 6*4 7*4 -1 -2
4*12 4*11 5*11 -1 4*12 4*11 5*11 -1 18*9 18*8 19*8 19*9 19*10 18*10 -1 6*2 6*1 7*1 7*2 7*3 6*3 -1 15*1 15*0 16*0 16*1 16*2 15*2 14*2 14*1 -1 15*1 15*0 16*0 16*1 16*2 15*2 14*2 14*1 -1 19*10 19*9 19*11 -1 7*11 -1 8*14 8*13 -1 10*12 10*11 -1 9*11 -1 18*8 18*7 19*7 19*8 -1 16*16 16*15 -1 17*6 17*5 -1 17*5 17*4 18*4 -1 8*12 8*11 -1 16*3 16*2 17*2 17*3 17*4 16*4 15*4 -1 6*17 6*16 7*16 7*17 7*18 -1 17*14 -1 13*5 13*4 14*4 14*5 14*6 13*6 12*6 12*5 -1 10*11 10*10 11*10 -1 -2
16*11 16*10 17*10 -1 6*5 6*4 7*4 7*5 -1 9*9 9*8 10*8 -1 7*5 7*4 8*4 -1 12*2 12*1 13*1 -1 15*9 15*8 16*8 16*9 16*10 -1 4*11 4*10 -1 8*10 8*9 -1 7*13 -1 8*14 -1 10*5 10*4 11*4 11*5 11*6 10*6 9*6 -1 19*12 19*11 19*13 18*13 -1 18*2 18*1 19*1 19*2 19*3 18*3 17*3 17*2 -1 -2
18*11 18*10 19*10 -1 8*14 -1 9*14 -1 10*8 10*7 11*7 11*8 11*9 10*9 9*9 -1 0*17 0*16 1*16 -1 11*8 11*7 12*7 12*8 -1 12*16 12*15 13*15 13*16 13*17 12*17 11*17 11*16 -1 6*15 6*14 -1 12*9 12*8 -1 8*9 8*8 -1 18*10 18*9 19*9 19*10 19*11 -1 0*17 0*16 1*16 -1 -2
14*5 14*4 15*4 15*5 15*6 14*6 13*6 13*5 -1 19*12 19*11 19*13 -1 16*8 16*7 17*7 -1 15*10 15*9 16*9 -1 -2
18*9 18*8 19*8 -1 17*6 17*5 18*5 -1 17*6 17*5 -1 12*8 12*7 13*7 13*8 13*9 12*9 -1 -2
19*8 19*7 19*9 18*9 18*8 -1 18*10 18*9 19*9 19*10 19*11 -1 16*8 16*7 -1 8*7 8*6 9*6 9*7 9*8 -1 18*11 18*10 -1 18*11 18*10 19*10 19*11 -1 11*8 11*7 12*7 12*8 12*9 11*9 10*9 10*8 -1 10*8 10*7 11*7 11*8 11*9 10*9 -1 10*8 10*7 11*7 11*8 -1 10*8 10*7 11*7 11*8 -1 18*4 18*3 19*3 19*4 19*5 -1 19*4 19*3 19*5 -1 14*9 -1 10*8 10*7 11*7 11*8 11*9 10*9 -1 7*5 7*4 8*4 8*5 8*6 -1 9*17 9*16 10*16 10*17 10*18 9*18 -1 18*11 -1 16*11 16*10 17*10 -1 7*12 -1 9*12 9*11 -1 16*11 16*10 17*10 -1 -2
7*9 7*8 8*8 -1 8*12 8*11 -1 5*7 5*6 6*6 6*7 -1 18*8 18*7 19*7 19*8 19*9 -1 15*17 15*16 16*16 -1 1*14 1*13 2*13 2*14 2*15 1*15 0*15 -1 10*14 -1 9*19 9*18 10*18 10*19 8*19 -1 13*8 13*7 14*7 14*8 -1 7*15 7*14 8*14 -1 15*7 15*6 16*6 -1 18*11 -1 10*11 10*10 11*10 -1 -2
4*9 4*8 -1 4*9 4*8 -1 4*9 -1 4*8 4*7 5*7 5*8 -1 4*8 4*7 5*7 5*8 5*9 -1 4*8 4*7 5*7 5*8 5*9 -1 7*15 7*14 8*14 8*15 8*16 7*16 6*16 6*15 -1 7*15 7*14 8*14 -1 1*16 1*15 2*15 2*16 2*17 -1 10*14 10*13 -1 9*14 9*13 10*13 -1 4*18 4*17 5*17 -1 17*5 17*4 18*4 18*5 -1 6*18 6*17 7*17 -1 6*8 6*7 7*7 7*8 -1 9*12 -1 5*6 5*5 6*5 6*6 6*7 5*7 4*7 -1 7*14 7*13 8*13 -1 8*7 8*6 -1 4*8 4*7 5*7 5*8 5*9 4*9 -1 4*8 4*7 5*7 5*8 5*9 -1 6*10 6*9 7*9 7*10 -1 6*9 6*8 7*8 -1 -2
4*2 4*1 5*1 5*2 5*3 4*3 3*3 -1 4*2 4*1 5*1 5*2 5*3 4*3 3*3 3*2 -1 4*2 4*1 5*1 5*2 5*3 4*3 3*3 -1 3*2 3*1 4*1 4*2 4*3 3*3 2*3 -1 4*2 4*1 5*1 5*2 5*3 4*3 -1 4*2 4*1 5*1 5*2 5*3 4*3 -1 3*2 3*1 4*1 4*2 4*3 -1 3*2 3*1 4*1 4*2 4*3 3*3 -1 16*12 16*11 17*11 -1 9*9 9*8 10*8 -1 6*5 6*4 7*4 7*5 -1 6*12 6*11 -1 3*13 3*12 4*12 -1 6*4 6*3 7*3 7*4 -1 9*13 9*12 -1 7*4 7*3 8*3 -1 2*14 2*13 3*13 -1 1*17 1*16 2*16 2*17 -1 -2
3*11 3*10 -1 5*5 5*4 -1 9*8 9*7 10*7 10*8 10*9 9*9 -1 4*3 4*2 5*2 5*3 -1 5*3 5*2 6*2 -1 6*7 6*6 7*6 7*7 7*8 -1 12*8 12*7 13*7 -1 15*7 15*6 16*6 -1 6*14 6*13 7*13 7*14 -1 9*11 -1 18*11 -1 8*9 -1 14*9 -1 10*8 10*7 11*7 11*8 -1 5*2 5*1 6*1 6*2 6*3 -1 1*14 1*13 2*13 2*14 2*15 1*15 -1 7*11 -1 4*13 4*12 -1 8*11 -1 -2
7*11 -1 7*11 -1 9*9 9*8 10*8 10*9 10*10 -1 14*11 14*10 -1 10*8 10*7 11*7 11*8 -1 17*11 17*10 18*10 -1 15*5 15*4 16*4 16*5 -1 4*8 4*7 5*7 5*8 5*9 4*9 -1 19*9 19*8 19*10 18*10 -1 -2
18*14 18*13 -1 17*16 17*15 18*15 18*16 -1 18*14 18*13 -1 18*14 18*13 -1 18*14 18*13 -1 18*13 18*12 19*12 19*13 -1 19*14 19*13 19*15 18*15 -1 11*9 11*8 -1 4*10 4*9 -1 8*2 8*1 9*1 9*2 9*3 -1 10*12 -1 6*7 6*6 7*6 7*7 7*8 -1 12*2 12*1 13*1 -1 11*2 11*1 12*1 12*2 -1 18*8 18*7 19*7 19*8 19*9 -1 16*16 16*15 -1 16*11 16*10 17*10 17*11 -1 18*14 18*13 -1 -2
10*11 10*10 -1 11*14 11*13 12*13 -1 5*15 5*14 -1 10*14 -1 13*18 13*17 14*17 -1 6*17 -1 6*18 6*17 -1 -2
13*13 13*12 14*12 14*13 14*14 13*14 12*14 12*13 12*12 -1 13*17 13*16 14*16 14*17 14*18 13*18 12*18 -1 4*15 4*14 5*14 5*15 -1 6*12 6*11 -1 7*13 7*12 -1 15*5 15*4 16*4 16*5 -1 11*1 11*0 12*0 12*1 12*2 11*2 10*2 -1 10*10 10*9 -1 18*11 -1 7*13 7*12 -1 -2
4*18 4*17 5*17 5*18 5*19 4*19 -1 8*3 8*2 9*2 9*3 -1 5*12 5*11 6*11 6*12 -1 6*17 6*16 7*16 7*17 7*18 6*18 -1 12*11 12*10 13*10 -1 12*19 -1 13*18 13*17 14*17 14*18 14*19 13*19 12*19 -1 17*14 -1 15*11 15*10 16*10 -1 16*9 16*8 -1 12*5 12*4 -1 6*19 6*18 7*18 -1 6*19 6*18 7*18 7*19 5*19 5*18 -1 -2
12*5 12*4 13*4 13*5 13*6 12*6 11*6 11*5 -1 19*6 19*5 -1 18*5 18*4 -1 17*14 -1 17*14 -1 17*14 -1 17*14 -1 17*9 17*8 18*8 18*9 18*10 -1 17*7 17*6 -1 16*10 16*9 17*9 17*10 17*11 -1 11*12 11*11 -1 18*10 18*9 -1 12*9 12*8 13*8 -1 18*8 18*7 19*7 19*8 -1 8*14 8*13 -1 17*14 -1 8*15 -1 6*11 6*10 -1 18*8 18*7 19*7 19*8 19*9 18*9 -1 18*5 18*4 19*4 -1 18*5 -1 -2
4*17 4*16 5*16 5*17 5*18 4*18 -1 4*17 4*16 5*16 5*17 5*18 4*18 -1 4*17 4*16 5*16 5*17 5*18 4*18 3*18 3*17 3*16 -1 4*17 4*16 5*16 5*17 5*18 4*18 3*18 3*17 -1 0*8 0*7 1*7 1*8 1*9 0*9 -1 7*11 7*10 -1 3*4 3*3 4*3 -1 15*17 15*16 16*16 -1 1*10 1*9 -1 2*14 2*13 3*13 3*14 -1 7*14 7*13 -1 7*13 7*12 -1 3*11 3*10 4*10 -1 -2
0*17 0*16 1*16 1*17 -1 1*13 1*12 2*12 2*13 -1 2*14 2*13 -1 14*17 14*16 15*16 15*17 15*18 14*18 13*18 -1 16*17 16*16 -1 8*14 8*13 -1 12*5 12*4 13*4 13*5 13*6 -1 1*12 1*11 2*11 2*12 2*13 -1 11*16 11*15 12*15 -1 -2
8*17 -1 9*19 9*18 10*18 10*19 8*19 -1 4*12 4*11 5*11 5*12 5*13 -1 6*12 6*11 7*11 -1 6*12 6*11 -1 16*18 16*17 17*17 17*18 17*19 -1 19*13 19*12 19*14 18*14 -1 5*9 5*8 6*8 6*9 6*10 -1 3*12 3*11 -1 17*19 17*18 -1 13*11 13*10 14*10 -1 14*8 14*7 15*7 15*8 -1 18*11 -1 14*5 14*4 15*4 15*5 -1 -2
14*9 -1 19*14 19*13 19*15 18*15 18*14 -1 19*14 19*13 -1 19*14 -1 19*13 19*12 19*14 -1 19*13 19*12 19*14 18*14 -1 0*17 0*16 1*16 1*17 1*18 -1 8*12 -1 12*2 12*1 13*1 -1 19*13 19*12 19*14 18*14 18*13 -1 14*5 14*4 15*4 15*5 -1 18*10 18*9 19*9 19*10 19*11 -1 15*18 15*17 16*17 -1 17*6 17*5 -1 14*9 -1 19*13 19*12 19*14 18*14 18*13 -1 4*12 4*11 -1 9*12 9*11 -1 -2
13*1 13*0 14*0 14*1 14*2 13*2 12*2 -1 13*10 -1 18*5 18*4 -1 19*7 19*6 19*8 18*8 -1 19*7 19*6 19*8 18*8 18*7 -1 17*2 17*1 18*1 18*2 18*3 17*3 -1 8*14 8*13 -1 17*15 17*14 -1 12*2 12*1 13*1 13*2 13*3 -1 14*7 14*6 15*6 15*7 15*8 -1 12*4 12*3 13*3 13*4 13*5 12*5 -1 8*12 8*11 -1 8*7 -1 12*2 -1 13*2 13*1 14*1 -1 -2
8*12 8*11 -1 8*12 8*11 -1 8*12 8*11 -1 8*12 8*11 -1 8*12 8*11 9*11 -1 8*13 8*12 9*12 9*13 -1 8*12 8*11 -1 7*12 7*11 8*11 -1 8*12 8*11 -1 12*9 12*8 13*8 -1 14*19 14*18 15*18 15*19 13*19 13*18 -1 7*12 7*11 -1 8*12 -1 8*12 -1 6*11 6*10 -1 6*14 6*13 7*13 -1 7*13 7*12 -1 7*13 7*12 -1 9*9 9*8 10*8 -1 8*12 -1 8*12 -1 -2
16*6 16*5 17*5 -1 18*2 18*1 19*1 19*2 -1 14*9 -1 15*2 15*1 16*1 16*2 16*3 15*3 14*3 14*2 14*1 -1 10*6 10*5 11*5 11*6 11*7 10*7 9*7 9*6 -1 10*0 11*0 11*1 10*1 9*1 9*0 -1 -2
17*14 -1 17*16 17*15 18*15 18*16 -1 17*16 17*15 18*15 18*16 -1 17*16 17*15 18*15 18*16 18*17 17*17 16*17 16*16 -1 17*16 17*15 18*15 18*16 18*17 -1 17*16 17*15 -1 17*16 17*15 18*15 18*16 18*17 -1 17*16 17*15 18*15 18*16 18*17 -1 17*16 17*15 18*15 18*16 -1 15*11 15*10 16*10 16*11 -1 8*10 -1 17*16 17*15 18*15 18*16 -1 8*18 8*17 9*17 -1 12*5 12*4 13*4 13*5 -1 9*15 9*14 10*14 -1 7*14 7*13 -1 2*13 2*12 3*12 3*13 -1 7*11 -1 8*17 8*16 9*16 -1 7*13 7*12 -1 9*13 9*12 -1 7*11 -1 -2
11*14 11*13 12*13 12*14 12*15 -1 8*11 -1 16*8 16*7 -1 8*11 -1 8*11 -1 6*11 6*10 7*10 -1 17*14 -1 8*8 -1 8*11 8*10 -1 3*17 3*16 4*16 4*17 4*18 3*18 2*18 2*17 -1 13*18 13*17 14*17 14*18 14*19 13*19 12*19 -1 12*15 12*14 13*14 13*15 13*16 12*16 11*16 11*15 11*14 -1 -2
4*4 4*3 5*3 5*4 5*5 -1 4*4 4*3 5*3 5*4 -1 4*4 4*3 5*3 5*4 -1 4*4 4*3 5*3 5*4 -1 4*4 4*3 5*3 -1 4*4 4*3 5*3 5*4 -1 4*4 4*3 5*3 5*4 -1 4*4 4*3 5*3 5*4 -1 4*4 4*3 5*3 5*4 5*5 -1 12*10 12*9 13*9 -1 17*19 17*18 18*18 18*19 -1 14*11 14*10 -1 19*13 19*12 19*14 18*14 18*13 -1 13*11 13*10 -1 8*11 -1 16*9 16*8 -1 7*13 7*12 -1 7*13 7*12 -1 7*5 7*4 8*4 8*5 -1 4*4 4*3 5*3 5*4 5*5 4*5 -1 4*4 4*3 5*3 5*4 5*5 -1 -2
1*10 1*9 2*9 2*10 -1 17*7 17*6 -1 4*8 4*7 5*7 5*8 5*9 4*9 -1 4*9 -1 4*9 -1 5*11 5*10 6*10 6*11 -1 4*11 4*10 5*10 -1 4*10 4*9 -1 4*10 4*9 -1 9*12 9*11 -1 9*11 -1 16*12 16*11 -1 8*12 -1 4*11 4*10 -1 7*9 7*8 8*8 -1 7*4 7*3 8*3 -1 4*7 4*6 5*6 5*7 5*8 4*8 3*8 -1 9*11 -1 -2
17*14 -1 17*14 -1 4*11 4*10 5*10 -1 9*4 9*3 10*3 10*4 10*5 9*5 -1 17*14 -1 17*14 -1 18*8 18*7 19*7 19*8 19*9 -1 9*13 9*12 -1 9*11 -1 8*18 8*17 9*17 9*18 -1 10*13 10*12 -1 12*19 12*18 13*18 13*19 11*19 -1 16*6 16*5 17*5 -1 9*11 -1 6*18 6*17 -1 7*12 -1 16*8 16*7 17*7 -1 18*8 18*7 19*7 19*8 -1 3*13 3*12 -1 8*10 -1 -2
4*11 4*10 -1 2*17 2*16 -1 18*4 18*3 19*3 19*4 19*5 -1 18*4 18*3 19*3 19*4 -1 19*11 19*10 19*12 18*12 18*11 -1 18*11 -1 19*9 19*8 19*10 18*10 -1 18*2 18*1 19*1 19*2 -1 11*11 11*10 12*10 12*11 -1 18*4 18*3 19*3 19*4 19*5 -1 16*11 -1 7*8 7*7 8*7 -1 12*11 12*10 -1 16*5 16*4 17*4 17*5 -1 -2
9*11 -1 6*12 6*11 7*11 -1 11*12 11*11 -1 13*9 13*8 14*8 -1 4*10 4*9 -1 8*12 -1 13*5 13*4 14*4 14*5 14*6 -1 17*6 17*5 -1 5*12 5*11 -1 17*14 17*13 18*13 18*14 -1 18*5 18*4 19*4 -1 8*16 8*15 9*15 9*16 -1 8*17 8*16 9*16 9*17 -1 8*12 -1 18*3 18*2 19*2 19*3 19*4 -1 -2
19*10 19*9 19*11 18*11 -1 17*13 17*12 18*12 18*13 -1 17*13 17*12 18*12 18*13 -1 17*14 -1 8*18 8*17 9*17 9*18 9*19 8*19 7*19 7*18 -1 14*0 15*0 15*1 14*1 13*1 -1 14*0 15*0 15*1 14*1 13*1 -1 13*1 13*0 14*0 14*1 -1 12*3 12*2 13*2 -1 10*10 10*9 -1 16*4 16*3 17*3 17*4 17*5 16*5 15*5 -1 16*11 16*10 -1 14*9 -1 8*9 -1 16*8 16*7 17*7 -1 11*16 11*15 12*15 12*16 12*17 -1 12*2 -1 10*1 10*0 11*0 11*1 11*2 10*2 -1 17*11 17*10 18*10 18*11 -1 -2
19*5 19*4 -1 18*4 18*3 19*3 19*4 -1 12*7 12*6 13*6 13*7 13*8 -1 12*7 12*6 13*6 13*7 13*8 12*8 -1 12*7 12*6 13*6 13*7 13*8 12*8 11*8 -1 12*7 12*6 13*6 13*7 13*8 -1 -2
4*8 4*7 5*7 5*8 5*9 4*9 -1 8*6 8*5 9*5 9*6 9*7 8*7 -1 11*14 11*13 12*13 12*14 12*15 11*15 10*15 10*14 -1 10*2 10*1 11*1 11*2 11*3 -1 4*8 4*7 5*7 5*8 5*9 4*9 -1 8*9 8*8 -1 9*13 9*12 -1 14*7 14*6 15*6 15*7 15*8 -1 3*11 3*10 4*10 4*11 -1 4*8 4*7 5*7 5*8 5*9 4*9 -1 16*11 16*10 17*10 -1 10*1 10*0 11*0 11*1 11*2 10*2 -1 4*8 4*7 5*7 5*8 5*9 4*9 -1 4*2 4*1 5*1 5*2 5*3 4*3 3*3 3*2 -1 -2
6*15 6*14 7*14 7*15 7*16 -1 18*11 -1 19*11 19*10 19*12 18*12 18*11 -1 5*15 5*14 -1 19*12 19*11 19*13 18*13 -1 -2
9*7 9*6 10*6 10*7 10*8 9*8 -1 14*5 14*4 15*4 15*5 15*6 14*6 -1 5*14 5*13 6*13 6*14 -1 14*10 14*9 -1 13*5 13*4 14*4 14*5 14*6 -1 4*6 4*5 5*5 5*6 5*7 4*7 3*7 -1 19*5 -1 -2
8*17 -1 19*5 -1 19*5 19*4 -1 19*5 -1 18*5 -1 18*5 18*4 -1 13*1 13*0 14*0 14*1 -1 8*10 -1 16*10 16*9 17*9 17*10 17*11 16*11 -1 12*19 12*18 13*18 -1 3*12 3*11 -1 17*7 17*6 18*6 18*7 18*8 -1 12*3 12*2 13*2 13*3 13*4 12*4 -1 14*1 14*0 15*0 15*1 15*2 14*2 13*2 13*1 -1 19*12 19*11 19*13 18*13 -1 14*9 -1 9*1 9*0 10*0 10*1 10*2 -1 11*14 11*13 12*13 -1 7*5 7*4 8*4 8*5 -1 18*5 -1 -2
12*12 12*11 13*11 -1 11*16 11*15 12*15 12*16 12*17 -1 11*11 11*10 12*10 12*11 -1 6*11 6*10 -1 2*12 2*11 3*11 -1 14*11 14*10 -1 17*14 -1 5*11 5*10 -1 15*11 15*10 16*10 16*11 -1 3*11 3*10 4*10 -1 16*16 16*15 17*15 -1 14*5 14*4 15*4 15*5 15*6 14*6 13*6 13*5 -1 -2
18*14 18*13 -1 8*11 -1 17*14 -1 -2
8*19 8*18 9*18 9*19 -1 2*17 2*16 3*16 3*17 3*18 2*18 1*18 1*17 -1 17*14 -1 14*8 14*7 15*7 15*8 15*9 14*9 -1 17*14 -1 12*1 12*0 13*0 13*1 13*2 12*2 11*2 -1 6*3 6*2 7*2 7*3 -1 8*8 -1 14*7 14*6 15*6 15*7 15*8 -1 6*11 6*10 -1 16*16 16*15 -1 11*14 11*13 12*13 12*14 12*15 11*15 10*15 10*14 -1 12*11 12*10 13*10 -1 -2
4*12 4*11 5*11 -1 4*5 4*4 5*4 5*5 5*6 4*6 3*6 3*5 3*4 -1 4*5 4*4 5*4 5*5 -1 4*5 4*4 5*4 5*5 5*6 -1 12*12 12*11 -1 8*18 8*17 9*17 9*18 -1 11*9 11*8 12*8 -1 8*9 8*8 -1 19*11 19*10 19*12 18*12 -1 -2
17*14 -1 15*17 15*16 16*16 16*17 16*18 15*18 14*18 -1 9*7 9*6 10*6 10*7 10*8 9*8 -1 19*5 -1 17*14 -1 17*6 17*5 -1 19*10 19*9 19*11 -1 8*11 -1 18*11 -1 8*11 -1 6*11 6*10 7*10 7*11 -1 19*4 19*3 19*5 18*5 -1 9*14 9*13 -1 -2
18*13 18*12 -1 6*11 6*10 7*10 7*11 -1 12*11 12*10 13*10 -1 7*5 7*4 8*4 -1 7*8 7*7 8*7 -1 8*7 8*6 -1 -2
8*12 8*11 -1 6*5 6*4 7*4 -1 6*5 6*4 7*4 7*5 -1 6*5 6*4 7*4 -1 6*5 6*4 7*4 -1 6*5 6*4 7*4 -1 6*5 6*4 7*4 7*5 -1 6*5 6*4 7*4 -1 6*5 6*4 7*4 7*5 -1 6*5 6*4 7*4 7*5 7*6 6*6 -1 19*7 19*6 19*8 18*8 -1 10*12 -1 12*12 12*11 -1 10*12 -1 7*11 -1 14*1 14*0 15*0 15*1 15*2 14*2 13*2 -1 6*5 6*4 7*4 -1 12*12 12*11 -1 1*14 1*13 2*13 2*14 -1 4*5 4*4 5*4 5*5 5*6 4*6 -1 -2
6*17 6*16 7*16 7*17 7*18 -1 18*16 -1 17*13 17*12 18*12 18*13 -1 17*14 -1 16*15 16*14 17*14 -1 16*16 16*15 17*15 -1 7*10 7*9 8*9 -1 14*9 -1 4*5 4*4 5*4 5*5 5*6 -1 16*16 16*15 -1 14*9 -1 9*4 9*3 10*3 10*4 10*5 9*5 -1 15*7 15*6 16*6 -1 18*12 18*11 -1 6*16 6*15 7*15 -1 6*17 -1 -2
18*12 18*11 -1 15*7 15*6 16*6 16*7 -1 2*6 2*5 3*5 3*6 3*7 2*7 -1 17*11 17*10 18*10 -1 10*10 10*9 -1 6*11 6*10 7*10 -1 4*11 4*10 5*10 -1 18*5 18*4 -1 12*5 12*4 13*4 13*5 -1 18*11 -1 15*17 15*16 16*16 -1 19*5 -1 -2
7*13 7*12 -1 17*11 17*10 18*10 18*11 -1 3*15 3*14 4*14 4*15 -1 5*13 5*12 6*12 -1 5*13 5*12 6*12 6*13 6*14 -1 5*13 5*12 6*12 6*13 6*14 5*14 -1 5*13 5*12 6*12 6*13 6*14 5*14 -1 10*11 10*10 11*10 11*11 11*12 -1 19*2 19*1 19*3 18*3 18*2 -1 14*7 14*6 15*6 15*7 -1 5*13 5*12 6*12 -1 5*13 5*12 6*12 -1 15*18 15*17 -1 5*3 5*2 6*2 6*3 6*4 -1 17*11 17*10 18*10 -1 18*12 18*11 -1 5*13 5*12 6*12 -1 5*13 5*12 -1 5*13 5*12 6*12 -1 5*13 5*12 -1 -2
3*14 3*13 4*13 -1 3*14 3*13 4*13 4*14 4*15 -1 3*14 3*13 4*13 -1 3*14 3*13 4*13 4*14 -1 3*14 3*13 4*13 -1 3*14 3*13 4*13 4*14 4*15 -1 3*14 3*13 4*13 4*14 4*15 -1 3*14 3*13 4*13 4*14 4*15 -1 3*14 3*13 4*13 4*14 4*15 -1 3*13 3*12 4*12 4*13 4*14 3*14 -1 3*13 3*12 4*12 -1 7*8 7*7 8*7 -1 1*9 -1 6*15 6*14 7*14 -1 6*15 6*14 -1 6*15 6*14 -1 6*15 6*14 -1 3*8 3*7 4*7 4*8 4*9 -1 0*17 0*16 1*16 -1 0*17 0*16 1*16 -1 4*10 4*9 5*9 -1 2*15 2*14 3*14 3*15 3*16 2*16 1*16 -1 2*17 2*16 3*16 3*17 3*18 2*18 1*18 1*17 -1 -2
5*13 5*12 6*12 -1 6*12 6*11 7*11 -1 16*7 -1 5*14 5*13 6*13 -1 5*14 5*13 6*13 6*14 6*15 -1 3*11 3*10 4*10 4*11 4*12 3*12 2*12 -1 2*13 2*12 -1 9*11 9*10 10*10 -1 11*9 11*8 12*8 -1 0*9 0*8 1*8 1*9 -1 2*12 2*11 -1 2*12 2*11 -1 12*14 12*13 13*13 13*14 13*15 12*15 -1 7*14 7*13 -1 10*8 10*7 11*7 -1 7*12 -1 3*17 3*16 4*16 4*17 4*18 -1 3*9 3*8 4*8 4*9 -1 7*11 -1 4*12 4*11 -1 9*13 9*12 -1 5*12 5*11 -1 -2
11*13 11*12 12*12 12*13 12*14 11*14 -1 5*11 5*10 6*10 -1 1*9 1*8 2*8 2*9 2*10 1*10 0*10 -1 17*17 17*16 18*16 18*17 -1 10*9 10*8 11*8 -1 1*9 1*8 2*8 2*9 2*10 1*10 -1 8*17 8*16 9*16 9*17 -1 2*10 2*9 3*9 3*10 3*11 -1 7*13 7*12 -1 8*7 -1 1*9 1*8 2*8 2*9 2*10 1*10 0*10 -1 9*11 9*10 -1 8*9 8*8 -1 6*12 6*11 -1 -2
6*17 6*16 7*16 7*17 7*18 6*18 5*18 5*17 -1 18*5 18*4 -1 7*8 7*7 8*7 -1 12*17 12*16 13*16 13*17 13*18 -1 11*14 11*13 12*13 12*14 12*15 11*15 10*15 10*14 -1 19*5 19*4 -1 10*9 10*8 11*8 -1 6*10 6*9 7*9 7*10 -1 8*11 -1 19*13 19*12 19*14 -1 8*8 -1 10*14 10*13 -1 13*9 13*8 14*8 -1 19*11 19*10 19*12 18*12 -1 9*9 9*8 10*8 10*9 -1 7*13 7*12 -1 18*11 -1 -2
6*11 -1 5*11 5*10 6*10 -1 6*11 6*10 7*10 7*11 -1 6*11 6*10 7*10 -1 6*11 6*10 7*10 7*11 -1 5*11 5*10 6*10 6*11 -1 6*11 6*10 7*10 7*11 -1 5*9 5*8 6*8 6*9 6*10 -1 4*11 4*10 5*10 5*11 5*12 -1 6*11 6*10 7*10 7*11 -1 10*14 10*13 -1 3*14 3*13 4*13 -1 5*11 5*10 -1 2*8 2*7 3*7 3*8 3*9 2*9 -1 7*11 -1 3*7 3*6 4*6 4*7 -1 14*9 -1 9*10 9*9 -1 7*11 -1 6*5 6*4 7*4 7*5 7*6 6*6 -1 5*15 5*14 -1 7*11 -1 8*11 -1 12*8 12*7 13*7 -1 -2
5*13 5*12 6*12 -1 17*19 17*18 -1 17*19 17*18 18*18 -1 17*18 17*17 18*17 18*18 18*19 17*19 -1 18*10 18*9 -1 16*15 16*14 17*14 -1 3*18 3*17 4*17 4*18 4*19 3*19 2*19 2*18 2*17 -1 16*16 -1 18*13 -1 6*15 6*14 -1 7*8 7*7 8*7 -1 7*11 -1 10*9 10*8 11*8 -1 -2
17*16 17*15 18*15 18*16 -1 17*16 17*15 18*15 18*16 -1 17*16 17*15 18*15 18*16 -1 17*16 17*15 18*15 18*16 -1 17*16 17*15 18*15 18*16 18*17 17*17 16*17 16*16 -1 17*16 17*15 18*15 18*16 18*17 -1 17*16 17*15 -1 17*2 17*1 18*1 18*2 -1 5*18 5*17 6*17 6*18 6*19 -1 18*12 18*11 -1 9*19 9*18 10*18 10*19 -1 15*5 15*4 16*4 -1 10*14 10*13 11*13 11*14 11*15 -1 -2
7*4 7*3 8*3 8*4 -1 7*4 7*3 8*3 8*4 -1 7*4 7*3 8*3 8*4 -1 7*4 7*3 8*3 8*4 -1 7*4 7*3 8*3 8*4 -1 7*4 7*3 8*3 8*4 -1 7*4 7*3 8*3 8*4 8*5 -1 7*4 7*3 8*3 8*4 -1 7*3 7*2 8*2 8*3 8*4 7*4 -1 15*17 15*16 16*16 16*17 -1 10*19 10*18 11*18 11*19 9*19 -1 2*9 2*8 3*8 3*9 3*10 2*10 1*10 1*9 -1 1*9 1*8 2*8 2*9 2*10 1*10 -1 2*10 2*9 3*9 3*10 -1 0*10 0*9 1*9 1*10 1*11 -1 7*11 -1 -2
3*11 3*10 -1 3*11 3*10 4*10 -1 3*11 3*10 4*10 -1 3*11 3*10 4*10 4*11 -1 5*5 5*4 -1 5*4 5*3 -1 5*4 5*3 -1 5*4 5*3 6*3 -1 5*4 5*3 6*3 -1 4*13 4*12 5*12 -1 9*18 9*17 10*17 10*18 10*19 9*19 -1 4*10 4*9 -1 1*14 1*13 2*13 2*14 2*15 -1 5*19 5*18 6*18 -1 3*5 3*4 4*4 4*5 4*6 -1 8*9 8*8 -1 6*11 6*10 7*10 -1 3*11 3*10 4*10 -1 3*11 3*10 4*10 -1 -2
11*1 11*0 12*0 12*1 12*2 11*2 10*2 -1 11*0 12*0 12*1 11*1 10*1 10*0 -1 10*11 10*10 -1 3*5 3*4 4*4 4*5 -1 11*1 11*0 12*0 12*1 12*2 -1 11*1 11*0 12*0 12*1 12*2 11*2 -1 11*1 11*0 12*0 12*1 12*2 11*2 -1 11*1 11*0 12*0 12*1 12*2 11*2 10*2 -1 11*1 11*0 12*0 12*1 12*2 11*2 -1 8*8 8*7 -1 5*13 5*12 6*12 -1 13*8 13*7 14*7 14*8 -1 12*7 12*6 13*6 13*7 13*8 12*8 -1 18*14 18*13 -1 -2
8*9 -1 11*2 11*1 12*1 12*2 12*3 11*3 -1 11*12 11*11 12*11 -1 9*4 9*3 10*3 10*4 10*5 9*5 -1 11*2 11*1 12*1 12*2 12*3 11*3 10*3 10*2 10*1 -1 8*7 8*6 9*6 9*7 9*8 -1 6*1 6*0 7*0 7*1 7*2 6*2 5*2 -1 8*4 8*3 9*3 9*4 -1 8*9 8*8 -1 8*11 -1 3*9 3*8 4*8 4*9 -1 13*2 13*1 14*1 14*2 14*3 13*3 -1 5*11 5*10 -1 4*7 4*6 5*6 5*7 5*8 4*8 3*8 3*7 -1 7*5 7*4 8*4 8*5 -1 5*14 5*13 -1 8*14 -1 7*10 7*9 8*9 -1 8*12 -1 -2
2*7 2*6 3*6 3*7 3*8 -1 4*9 -1 10*11 10*10 11*10 11*11 11*12 -1 8*12 8*11 9*11 -1 11*11 11*10 12*10 12*11 12*12 11*12 -1 13*9 13*8 14*8 14*9 14*10 -1 7*13 7*12 8*12 -1 13*18 13*17 14*17 14*18 14*19 -1 6*10 6*9 7*9 7*10 -1 8*12 -1 7*11 -1 6*7 6*6 7*6 7*7 7*8 6*8 -1 16*11 16*10 -1 6*8 6*7 7*7 7*8 -1 4*13 4*12 -1 10*2 10*1 11*1 11*2 -1 13*7 13*6 14*6 14*7 14*8 13*8 -1 3*5 3*4 4*4 4*5 4*6 -1 11*10 11*9 12*9 12*10 -1 4*18 4*17 5*17 5*18 -1 -2
19*11 19*10 19*12 -1 18*12 18*11 19*11 -1 19*5 -1 18*11 -1 8*18 8*17 9*17 -1 14*11 14*10 -1 16*6 16*5 17*5 -1 14*10 14*9 -1 18*2 18*1 19*1 19*2 -1 9*1 9*0 10*0 10*1 10*2 -1 3*8 3*7 4*7 4*8 -1 15*2 15*1 16*1 16*2 16*3 15*3 14*3 14*2 14*1 -1 17*11 17*10 18*10 18*11 -1 -2
18*5 18*4 19*4 -1 6*11 6*10 7*10 -1 5*15 5*14 6*14 6*15 -1 18*5 18*4 -1 17*7 17*6 18*6 18*7 -1 0*8 0*7 1*7 1*8 1*9 -1 12*2 12*1 13*1 -1 14*5 14*4 15*4 15*5 -1 18*16 -1 19*4 19*3 19*5 18*5 -1 4*13 4*12 -1 3*13 3*12 -1 4*13 4*12 -1 14*10 14*9 -1 10*6 10*5 11*5 11*6 11*7 -1 -2
10*16 10*15 11*15 11*16 11*17 10*17 9*17 9*16 -1 1*10 1*9 2*9 -1 1*9 -1 1*9 1*8 2*8 2*9 2*10 -1 1*9 1*8 2*8 2*9 -1 1*10 1*9 2*9 2*10 2*11 -1 9*11 9*10 -1 4*12 4*11 -1 12*5 12*4 -1 -2
3*3 3*2 4*2 4*3 4*4 3*4 2*4 -1 9*11 9*10 -1 10*9 10*8 11*8 11*9 11*10 10*10 9*10 -1 18*4 18*3 19*3 19*4 -1 10*2 10*1 11*1 11*2 11*3 10*3 9*3 -1 4*9 -1 4*9 4*8 5*8 5*9 -1 2*11 2*10 3*10 3*11 3*12 -1 8*14 8*13 -1 4*11 4*10 5*10 -1 8*12 -1 19*13 19*12 19*14 18*14 -1 9*14 9*13 10*13 -1 11*9 11*8 12*8 -1 10*16 10*15 11*15 11*16 11*17 10*17 9*17 9*16 -1 15*7 15*6 16*6 16*7 -1 1*9 1*8 2*8 2*9 -1 3*15 3*14 4*14 4*15 4*16 3*16 2*16 -1 8*11 -1 13*12 13*11 14*11 -1 12*5 12*4 -1 -2
10*11 10*10 -1 6*12 6*11 -1 5*15 5*14 6*14 6*15 -1 7*12 -1 7*13 7*12 -1 8*12 8*11 -1 10*7 10*6 11*6 11*7 11*8 10*8 -1 7*13 7*12 -1 16*4 16*3 17*3 17*4 17*5 16*5 -1 10*8 10*7 11*7 11*8 -1 8*9 8*8 -1 -2
9*11 -1 5*11 5*10 6*10 -1 9*14 -1 9*14 -1 10*11 10*10 11*10 11*11 11*12 10*12 -1 4*9 -1 2*5 2*4 3*4 3*5 3*6 2*6 -1 13*1 13*0 14*0 14*1 -1 8*13 8*12 9*12 -1 8*4 8*3 9*3 9*4 -1 18*11 -1 8*12 -1 15*5 15*4 16*4 16*5 16*6 -1 9*19 9*18 10*18 10*19 -1 12*8 12*7 13*7 -1 14*11 14*10 -1 10*2 10*1 11*1 11*2 -1 16*8 16*7 17*7 17*8 17*9 -1 10*10 10*9 -1 16*11 16*10 17*10 -1 -2
14*9 -1 9*11 -1 9*9 9*8 10*8 10*9 -1 8*8 8*7 -1 8*7 8*6 9*6 -1 -2
8*8 8*7 -1 4*9 4*8 -1 4*9 -1 4*9 -1 4*9 -1 4*9 -1 4*9 4*8 5*8 5*9 -1 4*9 4*8 5*8 5*9 -1 2*14 2*13 3*13 3*14 3*15 2*15 1*15 -1 6*17 6*16 7*16 7*17 7*18 6*18 -1 1*8 1*7 2*7 2*8 2*9 1*9 -1 9*8 9*7 10*7 -1 3*9 3*8 4*8 4*9 -1 14*11 14*10 -1 16*15 16*14 17*14 -1 16*11 16*10 -1 17*18 17*17 18*17 18*18 18*19 17*19 -1 9*4 9*3 10*3 10*4 10*5 9*5 -1 4*11 -1 3*3 3*2 4*2 4*3 4*4 3*4 -1 5*12 5*11 -1 -2
8*11 -1 7*13 7*12 -1 7*13 7*12 8*12 -1 7*13 7*12 8*12 8*13 -1 17*11 17*10 18*10 18*11 -1 9*13 9*12 10*12 10*13 -1 8*14 8*13 -1 6*17 6*16 -1 18*6 18*5 19*5 -1 8*11 -1 10*14 10*13 -1 4*15 4*14 5*14 -1 4*12 4*11 -1 8*1 8*0 9*0 9*1 9*2 8*2 7*2 7*1 -1 8*7 -1 5*9 5*8 6*8 6*9 -1 6*13 6*12 -1 7*13 7*12 -1 -2
18*2 18*1 19*1 19*2 -1 17*2 17*1 18*1 18*2 -1 17*2 17*1 18*1 18*2 18*3 17*3 16*3 16*2 -1 17*2 17*1 18*1 18*2 18*3 -1 17*2 17*1 18*1 18*2 18*3 17*3 -1 17*2 17*1 18*1 18*2 -1 17*2 17*1 18*1 18*2 18*3 17*3 16*3 16*2 16*1 -1 17*2 17*1 18*1 18*2 18*3 17*3 16*3 16*2 16*1 -1 14*8 14*7 15*7 15*8 15*9 14*9 -1 10*12 -1 18*11 -1 12*19 12*18 13*18 -1 18*3 18*2 19*2 19*3 19*4 18*4 -1 17*2 17*1 18*1 18*2 18*3 17*3 16*3 16*2 -1 17*2 17*1 18*1 18*2 18*3 17*3 16*3 16*2 -1 -2
6*7 6*6 -1 18*11 18*10 19*10 -1 5*13 5*12 6*12 -1 6*14 6*13 7*13 7*14 -1 5*14 5*13 -1 12*2 12*1 13*1 -1 5*17 5*16 6*16 6*17 -1 18*15 18*14 19*14 19*15 19*16 18*16 -1 17*16 17*15 18*15 18*16 -1 17*5 17*4 18*4 18*5 -1 18*13 -1 17*5 17*4 18*4 -1 15*11 15*10 16*10 16*11 -1 -2
7*11 -1 14*8 14*7 15*7 15*8 15*9 14*9 -1 19*13 19*12 19*14 -1 18*1 18*0 19*0 19*1 19*2 18*2 17*2 -1 19*2 19*1 19*3 18*3 18*2 -1 18*1 18*0 19*0 19*1 19*2 -1 13*3 13*2 14*2 14*3 -1 3*12 3*11 4*11 -1 6*8 6*7 7*7 7*8 -1 7*1 7*0 8*0 8*1 8*2 7*2 6*2 -1 5*1 5*0 6*0 6*1 6*2 5*2 4*2 4*1 4*0 -1 1*8 1*7 2*7 2*8 2*9 1*9 -1 9*2 9*1 10*1 10*2 -1 17*14 -1 10*11 -1 9*13 9*12 -1 10*14 10*13 11*13 11*14 11*15 -1 14*8 14*7 15*7 15*8 -1 -2
18*12 18*11 -1 18*10 18*9 -1 16*16 16*15 17*15 -1 16*17 16*16 -1 6*14 6*13 7*13 -1 13*13 13*12 14*12 14*13 14*14 13*14 12*14 12*13 12*12 -1 16*16 16*15 17*15 -1 17*6 17*5 18*5 -1 -2
11*14 11*13 12*13 12*14 12*15 -1 9*11 9*10 10*10 10*11 -1 16*7 -1 13*11 13*10 -1 13*11 13*10 -1 12*9 12*8 13*8 13*9 13*10 -1 11*10 11*9 12*9 -1 15*16 15*15 16*15 16*16 16*17 -1 16*11 16*10 17*10 -1 16*9 16*8 17*8 17*9 17*10 16*10 15*10 -1 6*13 6*12 -1 12*13 12*12 13*12 13*13 13*14 12*14 11*14 -1 6*10 6*9 7*9 7*10 -1 7*12 -1 10*10 10*9 11*9 -1 8*12 -1 7*11 -1 6*7 6*6 7*6 -1 8*8 8*7 -1 13*10 -1 -2
8*10 8*9 -1 7*11 -1 8*11 8*10 -1 4*9 -1 5*7 5*6 6*6 6*7 -1 5*6 5*5 6*5 -1 3*5 3*4 4*4 4*5 -1 6*14 6*13 7*13 -1 5*2 5*1 6*1 6*2 6*3 5*3 4*3 -1 12*17 12*16 13*16 13*17 13*18 -1 9*7 9*6 10*6 -1 8*8 -1 7*13 7*12 -1 9*1 9*0 10*0 10*1 10*2 9*2 8*2 8*1 -1 4*14 4*13 5*13 5*14 -1 13*11 13*10 -1 2*10 2*9 3*9 3*10 3*11 -1 4*7 4*6 5*6 5*7 5*8 4*8 3*8 -1 12*7 12*6 13*6 13*7 13*8 -1 7*11 -1 8*11 -1 -2
18*4 18*3 19*3 19*4 19*5 -1 19*5 19*4 -1 19*4 19*3 19*5 -1 19*4 19*3 19*5 -1 19*4 19*3 19*5 -1 19*4 19*3 19*5 -1 19*4 19*3 19*5 -1 19*4 19*3 19*5 -1 19*4 19*3 19*5 -1 19*4 19*3 19*5 -1 19*4 19*3 19*5 18*5 -1 15*5 15*4 16*4 16*5 16*6 15*6 14*6 14*5 -1 11*11 11*10 12*10 -1 9*16 9*15 -1 14*8 14*7 15*7 -1 17*5 17*4 18*4 -1 12*17 12*16 13*16 13*17 13*18 -1 -2
6*16 6*15 7*15 -1 16*7 16*6 17*6 -1 6*4 6*3 -1 10*12 -1 16*4 16*3 17*3 17*4 17*5 16*5 15*5 -1 19*8 19*7 19*9 18*9 18*8 -1 6*18 6*17 -1 9*11 -1 4*16 4*15 5*15 5*16 -1 10*11 10*10 11*10 -1 12*2 12*1 13*1 -1 -2
13*8 13*7 14*7 14*8 14*9 -1 13*8 13*7 14*7 14*8 14*9 -1 14*8 14*7 15*7 15*8 -1 7*8 7*7 8*7 -1 5*9 5*8 6*8 6*9 -1 5*9 5*8 6*8 6*9 -1 5*9 5*8 6*8 6*9 6*10 -1 5*9 5*8 6*8 6*9 6*10 -1 5*9 5*8 6*8 6*9 6*10 -1 5*9 5*8 6*8 -1 4*8 4*7 5*7 5*8 5*9 4*9 -1 5*9 5*8 6*8 6*9 -1 5*9 5*8 6*8 6*9 -1 5*9 5*8 6*8 -1 5*9 5*8 6*8 6*9 6*10 -1 5*9 5*8 6*8 6*9 6*10 -1 5*9 5*8 6*8 6*9 6*10 -1 5*9 5*8 6*8 6*9 -1 5*9 5*8 6*8 6*9 6*10 5*10 -1 3*7 3*6 4*6 4*7 4*8 3*8 -1 3*7 3*6 4*6 4*7 4*8 3*8 -1 3*7 3*6 4*6 4*7 4*8 -1 3*7 3*6 4*6 4*7 4*8 3*8 -1 5*9 5*8 6*8 6*9 6*10 -1 -2
18*11 18*10 19*10 -1 16*16 16*15 17*15 17*16 -1 16*16 16*15 17*15 17*16 -1 16*16 16*15 17*15 17*16 17*17 16*17 15*17 -1 17*16 17*15 -1 18*13 -1 10*13 10*12 -1 8*8 -1 7*12 7*11 -1 16*5 16*4 17*4 17*5 17*6 -1 17*14 -1 18*16 18*15 19*15 19*16 -1 17*16 17*15 18*15 18*16 18*17 -1 12*12 12*11 -1 18*13 18*12 -1 18*13 18*12 19*12 -1 -2
5*11 5*10 6*10 -1 8*8 -1 8*17 8*16 9*16 9*17 9*18 8*18 -1 7*5 7*4 -1 8*5 8*4 9*4 9*5 -1 8*5 8*4 9*4 9*5 9*6 -1 8*1 8*0 9*0 9*1 9*2 8*2 -1 9*9 9*8 10*8 10*9 10*10 -1 10*5 10*4 11*4 11*5 11*6 10*6 9*6 9*5 -1 12*16 12*15 13*15 13*16 13*17 12*17 11*17 11*16 -1 7*15 7*14 8*14 -1 6*3 6*2 7*2 7*3 7*4 -1 6*3 6*2 -1 6*3 6*2 -1 6*3 6*2 7*2 7*3 -1 11*2 11*1 12*1 12*2 12*3 -1 8*12 -1 6*18 6*17 -1 17*9 17*8 18*8 18*9 -1 12*5 12*4 13*4 13*5 -1 10*14 10*13 -1 9*9 9*8 10*8 -1 10*5 10*4 11*4 11*5 11*6 10*6 9*6 9*5 -1 -2
12*12 12*11 13*11 -1 9*11 9*10 -1 15*8 15*7 16*7 -1 8*10 8*9 -1 3*5 3*4 4*4 4*5 -1 2*13 2*12 3*12 3*13 -1 16*9 16*8 17*8 17*9 17*10 16*10 -1 8*10 -1 8*12 -1 18*4 18*3 19*3 19*4 19*5 -1 16*7 16*6 17*6 -1 6*11 6*10 7*10 7*11 -1 9*17 9*16 10*16 -1 16*11 16*10 17*10 -1 -2
17*7 17*6 -1 12*1 12*0 13*0 13*1 13*2 12*2 -1 12*1 12*0 13*0 13*1 13*2 12*2 -1 12*1 12*0 13*0 13*1 13*2 -1 12*1 12*0 13*0 13*1 -1 12*1 12*0 13*0 13*1 13*2 -1 3*13 3*12 4*12 -1 16*7 16*6 17*6 -1 9*16 9*15 10*15 10*16 10*17 9*17 -1 8*2 8*1 9*1 9*2 9*3 -1 11*1 11*0 12*0 12*1 12*2 -1 13*2 13*1 14*1 -1 11*8 11*7 12*7 12*8 12*9 -1 11*8 11*7 12*7 -1 11*8 11*7 12*7 -1 12*1 12*0 13*0 13*1 13*2 -1 -2
2*17 2*16 3*16 3*17 3*18 2*18 1*18 1*17 -1 8*3 8*2 9*2 9*3 -1 8*3 8*2 9*2 9*3 9*4 8*4 -1 4*3 4*2 5*2 5*3 -1 4*3 4*2 5*2 5*3 -1 18*16 18*15 19*15 19*16 -1 5*4 5*3 6*3 -1 5*4 5*3 6*3 -1 3*4 3*3 4*3 4*4 4*5 -1 18*11 -1 5*3 5*2 6*2 6*3 6*4 -1 3*11 3*10 4*10 -1 9*17 9*16 -1 18*16 18*15 19*15 19*16 -1 11*11 11*10 12*10 -1 9*11 -1 6*7 6*6 7*6 7*7 7*8 -1 5*11 5*10 -1 6*9 6*8 -1 6*7 6*6 7*6 -1 10*12 10*11 -1 -2
18*17 18*16 19*16 -1 18*16 -1 8*18 8*17 9*17 9*18 -1 16*16 16*15 -1 15*11 15*10 16*10 16*11 -1 6*15 6*14 -1 8*11 -1 8*7 8*6 9*6 -1 10*5 10*4 11*4 11*5 11*6 10*6 -1 8*11 8*10 -1 7*10 7*9 8*9 -1 3*15 3*14 4*14 4*15 -1 12*12 12*11 -1 8*16 8*15 -1 8*11 -1 -2
11*16 11*15 12*15 12*16 12*17 -1 16*7 16*6 -1 16*7 -1 16*7 -1 16*7 -1 16*7 16*6 17*6 17*7 -1 16*7 16*6 17*6 -1 14*9 -1 17*14 -1 18*11 -1 16*7 16*6 17*6 -1 16*6 16*5 17*5 -1 12*18 12*17 13*17 13*18 -1 10*6 10*5 11*5 11*6 11*7 10*7 9*7 9*6 -1 15*7 15*6 16*6 -1 11*2 11*1 12*1 12*2 -1 16*7 16*6 -1 16*7 16*6 -1 -2
8*18 8*17 9*17 -1 8*11 -1 9*18 9*17 10*17 10*18 10*19 9*19 -1 8*10 8*9 -1 8*18 8*17 9*17 -1 9*18 9*17 10*17 10*18 10*19 -1 9*19 9*18 10*18 10*19 8*19 -1 19*6 19*5 19*7 -1 17*15 17*14 -1 -2
16*17 16*16 -1 16*12 16*11 17*11 -1 17*16 17*15 18*15 18*16 -1 8*12 -1 12*19 12*18 13*18 13*19 11*19 -1 12*19 12*18 13*18 -1 17*19 17*18 -1 14*9 -1 8*12 -1 9*15 9*14 10*14 -1 4*10 4*9 -1 11*8 11*7 12*7 -1 -2
16*10 16*9 17*9 17*10 17*11 -1 8*10 -1 16*4 16*3 17*3 17*4 17*5 16*5 15*5 -1 18*1 18*0 19*0 19*1 19*2 18*2 17*2 -1 18*1 18*0 19*0 19*1 19*2 18*2 17*2 17*1 -1 19*1 19*0 19*2 18*2 18*1 -1 18*0 19*0 19*1 18*1 17*1 -1 17*14 -1 10*15 10*14 11*14 -1 9*11 -1 19*5 19*4 -1 5*9 5*8 6*8 -1 8*8 8*7 -1 14*1 14*0 15*0 15*1 15*2 14*2 13*2 13*1 -1 17*19 -1 17*7 17*6 -1 19*1 19*0 19*2 18*2 -1 18*11 -1 10*12 -1 8*7 8*6 -1 6*9 6*8 7*8 -1 -2
4*17 4*16 5*16 5*17 5*18 4*18 -1 17*14 -1 18*11 18*10 19*10 -1 18*9 18*8 19*8 19*9 -1 18*14 18*13 -1 15*5 15*4 16*4 16*5 16*6 15*6 14*6 14*5 -1 17*6 17*5 -1 14*11 -1 9*3 9*2 10*2 10*3 10*4 9*4 -1 12*16 12*15 13*15 13*16 13*17 12*17 -1 6*7 6*6 7*6 7*7 7*8 -1 14*10 14*9 -1 14*8 14*7 15*7 -1 17*11 17*10 18*10 18*11 -1 -2
18*17 18*16 19*16 -1 11*7 11*6 12*6 12*7 12*8 11*8 10*8 -1 18*11 18*10 19*10 19*11 -1 14*12 14*11 15*11 15*12 15*13 14*13 13*13 13*12 13*11 -1 5*14 5*13 6*13 -1 9*13 9*12 -1 4*13 4*12 -1 8*10 8*9 -1 14*9 -1 7*10 7*9 8*9 -1 11*7 11*6 12*6 12*7 12*8 -1 2*9 2*8 3*8 3*9 3*10 2*10 -1 19*13 19*12 19*14 18*14 -1 -2
3*12 3*11 -1 1*17 1*16 2*16 -1 10*11 10*10 11*10 11*11 11*12 -1 10*8 10*7 11*7 11*8 -1 10*6 10*5 11*5 11*6 11*7 10*7 -1 9*9 9*8 10*8 -1 8*14 8*13 -1 10*8 10*7 11*7 -1 6*8 6*7 -1 12*17 12*16 13*16 13*17 13*18 12*18 -1 5*15 5*14 -1 12*7 12*6 13*6 13*7 13*8 12*8 -1 11*9 11*8 12*8 12*9 -1 6*8 6*7 7*7 7*8 -1 5*4 5*3 6*3 6*4 6*5 -1 17*16 17*15 18*15 18*16 -1 6*12 6*11 -1 12*2 12*1 13*1 -1 -2
3*14 3*13 4*13 4*14 4*15 3*15 2*15 -1 18*11 -1 18*6 18*5 19*5 -1 11*12 11*11 -1 4*2 4*1 5*1 5*2 5*3 4*3 -1 12*1 12*0 13*0 13*1 13*2 12*2 -1 0*17 0*16 -1 9*2 9*1 10*1 10*2 -1 -2
3*10 3*9 4*9 -1 3*5 3*4 4*4 4*5 -1 19*7 19*6 19*8 -1 17*14 -1 12*10 12*9 13*9 -1 9*17 9*16 10*16 10*17 10*18 9*18 -1 17*14 -1 17*19 -1 8*4 8*3 9*3 9*4 9*5 -1 8*11 -1 10*11 -1 14*9 -1 4*10 4*9 -1 8*11 -1 8*11 -1 8*11 -1 13*11 13*10 -1 -2
2*15 2*14 3*14 3*15 3*16 2*16 -1 17*14 -1 16*17 16*16 17*16 17*17 17*18 16*18 15*18 15*17 -1 4*16 4*15 5*15 5*16 -1 17*14 -1 5*15 5*14 6*14 6*15 6*16 5*16 -1 16*16 16*15 -1 4*10 4*9 5*9 -1 17*14 -1 11*16 11*15 12*15 -1 10*6 10*5 11*5 11*6 11*7 -1 3*13 3*12 -1 17*11 17*10 18*10 18*11 -1 13*10 -1 2*15 2*14 3*14 3*15 3*16 2*16 1*16 -1 -2
5*10 5*9 6*9 6*10 -1 3*5 3*4 4*4 4*5 -1 3*3 3*2 4*2 4*3 4*4 -1 7*5 -1 7*5 7*4 -1 17*4 17*3 18*3 18*4 18*5 -1 6*4 6*3 7*3 7*4 -1 6*6 6*5 7*5 -1 12*17 12*16 13*16 13*17 13*18 -1 10*14 -1 17*19 17*18 18*18 18*19 -1 7*11 -1 10*2 10*1 11*1 11*2 11*3 -1 7*11 -1 12*9 12*8 13*8 13*9 -1 7*1 7*0 8*0 8*1 8*2 7*2 6*2 -1 14*10 14*9 -1 12*14 12*13 13*13 13*14 13*15 12*15 11*15 11*14 -1 1*16 1*15 2*15 2*16 2*17 -1 -2
6*14 6*13 7*13 -1 17*5 17*4 18*4 -1 18*5 18*4 -1 17*6 17*5 -1 18*1 18*0 19*0 19*1 19*2 -1 14*1 14*0 15*0 15*1 15*2 -1 18*1 18*0 19*0 19*1 19*2 18*2 17*2 -1 11*8 11*7 12*7 -1 18*13 18*12 -1 19*7 19*6 19*8 18*8 -1 14*8 14*7 15*7 -1 12*11 12*10 -1 19*5 19*4 -1 8*10 8*9 -1 5*18 5*17 6*17 -1 15*8 15*7 16*7 -1 11*17 11*16 12*16 12*17 12*18 11*18 10*18 10*17 10*16 -1 4*12 4*11 -1 19*4 19*3 19*5 -1 12*1 12*0 13*0 13*1 13*2 -1 -2
17*14 -1 2*9 2*8 3*8 3*9 3*10 -1 8*11 -1 18*8 18*7 19*7 19*8 -1 17*14 -1 8*14 8*13 -1 17*14 -1 15*8 15*7 16*7 16*8 -1 13*4 13*3 14*3 14*4 14*5 13*5 -1 8*11 -1 18*12 18*11 -1 12*2 12*1 13*1 -1 -2
17*9 17*8 18*8 18*9 18*10 -1 17*14 -1 9*0 10*0 10*1 9*1 8*1 8*0 -1 10*16 10*15 11*15 11*16 11*17 10*17 9*17 9*16 -1 14*8 14*7 15*7 -1 18*11 -1 3*14 3*13 4*13 4*14 -1 7*12 -1 13*0 14*0 14*1 13*1 12*1 -1 17*16 17*15 18*15 18*16 -1 18*8 18*7 19*7 19*8 19*9 -1 -2
8*7 -1 9*19 9*18 -1 16*5 16*4 17*4 17*5 17*6 -1 2*7 2*6 3*6 3*7 3*8 2*8 -1 9*1 9*0 10*0 10*1 10*2 9*2 8*2 -1 8*17 8*16 9*16 -1 7*13 7*12 -1 9*17 9*16 10*16 10*17 10*18 9*18 8*18 -1 3*12 -1 19*8 19*7 19*9 18*9 -1 17*11 17*10 18*10 18*11 -1 10*13 10*12 -1 -2
12*11 12*10 13*10 -1 13*8 13*7 14*7 14*8 14*9 -1 10*13 10*12 -1 10*13 10*12 11*12 -1 9*6 9*5 10*5 10*6 10*7 -1 8*5 8*4 9*4 9*5 9*6 8*6 -1 6*3 6*2 -1 10*11 10*10 -1 17*19 17*18 18*18 -1 11*8 11*7 12*7 -1 12*2 12*1 13*1 -1 3*3 3*2 4*2 4*3 -1 5*9 5*8 6*8 6*9 6*10 -1 8*2 8*1 9*1 9*2 9*3 -1 4*13 4*12 -1 3*5 3*4 4*4 4*5 4*6 3*6 2*6 2*5 -1 13*8 13*7 14*7 -1 8*13 8*12 -1 4*11 4*10 -1 5*17 5*16 6*16 6*17 -1 10*13 10*12 -1 -2
17*14 -1 8*18 8*17 9*17 9*18 -1 8*11 -1 8*12 8*11 -1 6*9 -1 5*14 5*13 6*13 6*14 6*15 -1 7*14 7*13 8*13 8*14 -1 8*12 -1 10*12 10*11 -1 2*12 2*11 -1 3*10 3*9 4*9 -1 2*15 2*14 3*14 3*15 3*16 2*16 1*16 1*15 1*14 -1 13*10 13*9 -1 5*15 5*14 -1 7*10 7*9 8*9 -1 19*16 19*15 19*17 18*17 18*16 -1 8*17 8*16 9*16 -1 18*12 18*11 -1 8*12 -1 3*9 3*8 4*8 4*9 -1 -2
10*12 10*11 -1 16*17 16*16 17*16 -1 7*1 7*0 8*0 8*1 8*2 7*2 6*2 -1 10*13 10*12 -1 2*14 2*13 3*13 -1 10*7 10*6 11*6 11*7 -1 6*15 6*14 7*14 -1 6*11 6*10 7*10 -1 -2
8*10 8*9 -1 17*16 17*15 18*15 18*16 -1 11*7 11*6 12*6 12*7 12*8 -1 14*9 -1 16*15 16*14 17*14 -1 18*13 18*12 -1 3*3 3*2 4*2 4*3 -1 8*16 8*15 -1 15*17 15*16 16*16 -1 14*5 14*4 15*4 15*5 15*6 14*6 13*6 13*5 -1 18*11 -1 3*9 3*8 4*8 4*9 -1 -2
7*11 -1 7*11 7*10 -1 7*11 -1 7*11 7*10 -1 7*11 7*10 -1 7*11 7*10 8*10 -1 7*11 7*10 8*10 -1 7*11 7*10 8*10 -1 7*11 7*10 -1 8*9 8*8 -1 18*11 -1 10*3 10*2 11*2 11*3 -1 10*5 10*4 11*4 11*5 11*6 10*6 9*6 -1 12*11 12*10 -1 17*5 17*4 18*4 18*5 -1 15*11 15*10 16*10 -1 13*9 13*8 14*8 -1 7*11 -1 7*11 -1 7*11 -1 7*11 -1 -2
14*9 14*8 15*8 15*9 15*10 14*10 -1 10*11 10*10 -1 8*11 -1 5*11 5*10 6*10 -1 12*2 12*1 13*1 -1 8*11 -1 4*15 4*14 5*14 -1 -2
14*10 14*9 -1 14*10 14*9 -1 6*18 6*17 7*17 -1 6*18 6*17 7*17 -1 6*18 6*17 7*17 -1 6*18 6*17 7*17 7*18 7*19 6*19 5*19 5*18 -1 6*16 6*15 7*15 7*16 7*17 6*17 -1 17*5 17*4 -1 12*10 12*9 13*9 -1 12*19 12*18 13*18 -1 18*13 18*12 -1 9*11 -1 5*2 5*1 6*1 6*2 6*3 -1 9*14 9*13 -1 10*13 10*12 -1 6*17 -1 18*9 18*8 -1 2*12 2*11 3*11 3*12 -1 8*11 -1 8*17 8*16 9*16 -1 18*10 18*9 19*9 19*10 19*11 -1 -2
12*3 12*2 13*2 13*3 13*4 -1 0*13 -1 0*13 0*12 1*12 1*13 -1 2*15 2*14 3*14 3*15 3*16 2*16 -1 13*1 13*0 14*0 14*1 -1 18*16 -1 16*16 16*15 -1 18*16 18*15 19*15 19*16 -1 18*16 18*15 19*15 19*16 19*17 18*17 -1 0*13 0*12 1*12 1*13 1*14 0*14 -1 -2
6*12 6*11 -1 16*17 16*16 17*16 -1 17*14 -1 11*14 11*13 12*13 12*14 -1 8*15 8*14 -1 9*16 9*15 10*15 10*16 10*17 9*17 -1 9*19 9*18 10*18 10*19 8*19 -1 6*17 -1 -2
17*9 17*8 18*8 18*9 18*10 -1 17*9 17*8 18*8 18*9 18*10 17*10 -1 17*9 17*8 18*8 18*9 18*10 -1 17*9 17*8 18*8 18*9 18*10 -1 17*9 17*8 18*8 18*9 18*10 -1 17*9 17*8 18*8 18*9 18*10 -1 18*16 18*15 19*15 19*16 -1 18*16 18*15 19*15 19*16 19*17 18*17 -1 10*10 10*9 11*9 -1 8*12 -1 9*11 -1 8*16 8*15 -1 9*11 9*10 -1 17*9 17*8 18*8 18*9 18*10 -1 17*9 17*8 18*8 18*9 -1 17*9 17*8 18*8 18*9 -1 17*9 17*8 18*8 18*9 18*10 17*10 -1 -2
1*16 1*15 2*15 2*16 2*17 1*17 -1 4*16 4*15 5*15 5*16 5*17 -1 7*12 7*11 -1 6*12 6*11 7*11 -1 6*12 6*11 7*11 -1 6*12 6*11 7*11 7*12 -1 6*12 6*11 7*11 -1 6*12 6*11 7*11 -1 6*12 6*11 7*11 -1 3*8 3*7 4*7 -1 8*13 8*12 -1 10*13 10*12 -1 6*15 6*14 7*14 -1 5*14 5*13 6*13 -1 5*14 -1 5*14 5*13 -1 5*14 5*13 -1 5*14 5*13 -1 8*18 8*17 9*17 9*18 -1 7*8 7*7 8*7 -1 15*9 15*8 16*8 16*9 -1 18*11 -1 8*10 -1 -2
18*11 -1 4*6 4*5 5*5 -1 4*6 4*5 5*5 -1 4*6 4*5 5*5 -1 4*6 4*5 5*5 -1 4*6 4*5 5*5 -1 4*6 4*5 5*5 -1 4*6 4*5 5*5 -1 5*10 5*9 6*9 6*10 6*11 -1 18*11 -1 14*7 14*6 15*6 15*7 15*8 -1 14*7 14*6 15*6 15*7 15*8 -1 9*9 9*8 -1 18*16 18*15 19*15 19*16 19*17 18*17 -1 8*15 8*14 -1 9*12 -1 8*11 -1 7*9 7*8 8*8 -1 15*5 15*4 16*4 16*5 16*6 -1 16*4 16*3 17*3 17*4 17*5 -1 15*5 15*4 16*4 16*5 16*6 -1 13*7 13*6 14*6 14*7 14*8 -1 16*4 16*3 17*3 17*4 17*5 16*5 -1 16*4 16*3 17*3 17*4 17*5 -1 -2
9*13 9*12 10*12 10*13 10*14 -1 16*16 16*15 17*15 17*16 -1 14*10 14*9 -1 17*14 -1 17*14 -1 14*19 14*18 15*18 15*19 13*19 13*18 -1 -2
6*13 6*12 -1 8*15 8*14 -1 1*10 1*9 2*9 2*10 2*11 -1 1*10 1*9 2*9 2*10 -1 2*16 2*15 -1 2*16 2*15 -1 2*16 2*15 3*15 3*16 3*17 -1 2*16 2*15 3*15 3*16 3*17 2*17 -1 5*12 5*11 6*11 6*12 -1 8*14 8*13 -1 9*8 9*7 10*7 10*8 -1 10*3 10*2 11*2 -1 8*10 8*9 -1 5*14 5*13 6*13 -1 10*14 -1 7*5 7*4 8*4 8*5 8*6 7*6 6*6 -1 12*16 12*15 13*15 13*16 13*17 12*17 -1 10*14 10*13 -1 10*2 10*1 11*1 11*2 11*3 -1 15*5 15*4 16*4 16*5 16*6 -1 13*18 13*17 14*17 14*18 14*19 13*19 12*19 -1 12*4 12*3 13*3 13*4 13*5 12*5 -1 6*13 6*12 -1 -2
14*9 -1 3*11 3*10 4*10 4*11 -1 1*10 1*9 2*9 -1 19*9 19*8 19*10 -1 18*10 18*9 19*9 -1 15*15 15*14 16*14 16*15 16*16 -1 17*16 17*15 18*15 18*16 -1 8*15 8*14 -1 16*11 16*10 17*10 17*11 -1 8*13 8*12 -1 7*8 7*7 8*7 -1 14*10 14*9 -1 14*9 14*8 -1 -2
8*17 -1 7*13 7*12 -1 16*7 16*6 17*6 -1 8*9 8*8 -1 10*11 10*10 11*10 11*11 -1 3*14 3*13 4*13 4*14 -1 7*12 -1 6*17 6*16 7*16 7*17 7*18 6*18 -1 10*13 10*12 -1 0*10 0*9 1*9 -1 6*11 6*10 7*10 7*11 -1 4*13 4*12 -1 12*8 12*7 13*7 -1 -2
8*10 -1 4*9 4*8 5*8 5*9 -1 12*0 13*0 13*1 12*1 11*1 -1 15*18 15*17 16*17 16*18 16*19 15*19 14*19 -1 12*11 12*10 13*10 -1 16*16 16*15 -1 11*13 11*12 -1 2*7 2*6 3*6 3*7 3*8 -1 9*9 9*8 10*8 10*9 -1 13*17 13*16 14*16 14*17 14*18 13*18 -1 3*7 3*6 4*6 4*7 4*8 3*8 -1 6*7 6*6 7*6 7*7 7*8 -1 9*4 9*3 10*3 10*4 10*5 9*5 -1 14*10 14*9 -1 6*12 6*11 -1 8*7 8*6 9*6 -1 -2
8*10 8*9 -1 8*10 -1 8*10 -1 8*10 8*9 9*9 -1 8*10 8*9 9*9 -1 8*10 8*9 9*9 9*10 -1 8*10 8*9 9*9 9*10 -1 8*10 8*9 9*9 -1 8*10 8*9 -1 8*10 8*9 -1 8*10 -1 8*10 -1 8*10 8*9 -1 8*10 8*9 -1 8*10 8*9 -1 8*10 -1 8*10 8*9 -1 8*10 -1 8*10 8*9 -1 8*10 -1 8*10 -1 8*10 -1 8*10 8*9 -1 8*10 -1 -2
14*11 14*10 -1 19*6 19*5 -1 18*10 18*9 19*9 19*10 19*11 18*11 -1 19*14 -1 17*14 -1 16*12 16*11 17*11 17*12 17*13 16*13 15*13 15*12 15*11 -1 10*14 10*13 11*13 11*14 -1 9*2 9*1 10*1 10*2 10*3 9*3 -1 16*17 16*16 -1 7*10 7*9 8*9 -1 9*1 9*0 10*0 10*1 10*2 9*2 8*2 8*1 -1 4*13 4*12 -1 12*3 12*2 13*2 13*3 13*4 12*4 -1 11*14 11*13 12*13 -1 8*18 8*17 9*17 9*18 -1 14*9 14*8 -1 -2
9*14 9*13 -1 10*9 10*8 11*8 11*9 11*10 10*10 9*10 -1 9*13 -1 14*9 14*8 15*8 15*9 -1 9*14 -1 9*11 9*10 10*10 10*11 -1 4*9 4*8 5*8 5*9 -1 8*16 8*15 -1 6*3 6*2 7*2 7*3 7*4 -1 12*11 12*10 13*10 -1 9*7 9*6 -1 6*3 6*2 -1 9*16 9*15 10*15 10*16 10*17 9*17 -1 1*13 1*12 2*12 2*13 2*14 -1 2*7 2*6 3*6 3*7 3*8 2*8 1*8 1*7 1*6 -1 3*11 3*10 4*10 -1 4*5 4*4 5*4 5*5 5*6 4*6 3*6 3*5 -1 17*5 17*4 18*4 18*5 -1 7*12 -1 8*8 8*7 -1 9*14 9*13 -1 -2
3*9 3*8 4*8 4*9 -1 5*10 5*9 6*9 -1 13*1 13*0 14*0 14*1 -1 13*1 13*0 14*0 14*1 -1 13*1 13*0 14*0 14*1 -1 13*1 13*0 14*0 -1 13*1 13*0 14*0 14*1 -1 13*1 13*0 14*0 14*1 -1 12*10 12*9 13*9 -1 14*1 14*0 15*0 15*1 15*2 14*2 13*2 -1 8*15 8*14 -1 10*14 -1 18*11 -1 13*1 13*0 14*0 14*1 14*2 13*2 12*2 -1 4*12 4*11 -1 12*9 12*8 -1 17*10 17*9 18*9 18*10 -1 15*17 15*16 16*16 -1 6*11 6*10 -1 7*11 -1 13*1 13*0 14*0 14*1 14*2 13*2 -1 4*12 4*11 -1 -2
17*7 17*6 -1 17*7 17*6 18*6 18*7 18*8 17*8 16*8 -1 16*7 -1 16*5 16*4 17*4 -1 18*5 -1 16*7 16*6 17*6 17*7 -1 19*6 19*5 19*7 -1 17*14 -1 8*14 8*13 -1 19*8 19*7 19*9 18*9 18*8 -1 8*9 8*8 -1 9*15 9*14 10*14 -1 13*10 -1 17*7 17*6 -1 12*11 12*10 13*10 -1 17*7 17*6 18*6 18*7 18*8 -1 -2
15*7 15*6 16*6 16*7 -1 9*13 -1 10*14 10*13 11*13 11*14 11*15 10*15 9*15 -1 7*18 7*17 8*17 8*18 8*19 7*19 6*19 6*18 -1 12*12 12*11 13*11 13*12 13*13 12*13 11*13 11*12 -1 5*14 5*13 -1 12*7 12*6 13*6 13*7 -1 15*11 15*10 16*10 16*11 -1 11*16 11*15 12*15 12*16 12*17 -1 9*7 9*6 10*6 -1 12*4 12*3 13*3 13*4 13*5 -1 8*16 8*15 9*15 9*16 -1 8*17 8*16 9*16 9*17 -1 8*15 8*14 -1 -2
10*12 10*11 -1 8*14 8*13 9*13 9*14 9*15 -1 14*9 -1 12*17 12*16 13*16 13*17 13*18 -1 7*11 -1 6*8 6*7 -1 6*17 -1 9*12 9*11 -1 11*9 11*8 12*8 12*9 -1 10*14 10*13 -1 9*13 9*12 -1 9*10 9*9 10*9 -1 6*16 6*15 7*15 -1 -2
12*5 12*4 13*4 13*5 13*6 12*6 11*6 11*5 -1 2*11 2*10 3*10 3*11 -1 0*9 0*8 1*8 1*9 1*10 -1 0*9 0*8 1*8 1*9 1*10 -1 6*10 6*9 7*9 -1 8*17 8*16 9*16 9*17 -1 9*9 9*8 10*8 10*9 -1 4*14 4*13 5*13 5*14 -1 3*11 -1 7*13 7*12 -1 4*11 -1 8*10 8*9 -1 4*13 4*12 -1 2*10 2*9 3*9 3*10 3*11 -1 6*6 6*5 7*5 -1 2*13 2*12 3*12 -1 -2
4*11 4*10 -1 9*11 9*10 -1 7*9 7*8 8*8 -1 17*7 17*6 -1 16*7 16*6 17*6 -1 16*8 16*7 17*7 17*8 17*9 -1 4*11 4*10 -1 10*14 -1 2*7 2*6 3*6 3*7 3*8 2*8 1*8 1*7 1*6 -1 18*11 -1 16*17 16*16 17*16 17*17 -1 9*11 -1 10*8 10*7 11*7 11*8 -1 7*13 7*12 -1 -2
7*10 7*9 8*9 -1 1*9 1*8 2*8 2*9 2*10 -1 -2
6*16 6*15 7*15 7*16 7*17 -1 6*16 6*15 7*15 -1 6*16 6*15 7*15 7*16 7*17 6*17 -1 3*16 3*15 4*15 4*16 4*17 -1 10*11 10*10 11*10 11*11 11*12 -1 5*18 5*17 6*17 -1 6*13 6*12 7*12 -1 18*13 -1 14*10 14*9 -1 5*11 5*10 -1 11*12 11*11 -1 8*11 -1 13*8 13*7 14*7 14*8 -1 15*10 15*9 16*9 16*10 -1 4*7 4*6 5*6 5*7 5*8 4*8 3*8 -1 8*18 8*17 9*17 9*18 -1 12*7 12*6 13*6 13*7 13*8 -1 7*11 -1 7*15 7*14 8*14 -1 7*11 -1 8*11 -1 -2
10*6 10*5 11*5 11*6 11*7 10*7 -1 10*10 10*9 11*9 -1 8*9 8*8 -1 14*9 -1 5*14 5*13 -1 13*10 -1 12*5 12*4 -1 -2
18*12 18*11 -1 18*10 18*9 19*9 19*10 19*11 -1 17*14 -1 15*11 15*10 16*10 16*11 16*12 15*12 14*12 -1 8*8 -1 3*12 3*11 -1 5*14 5*13 6*13 -1 9*18 9*17 10*17 10*18 10*19 9*19 -1 17*11 17*10 18*10 18*11 -1 10*14 10*13 -1 18*8 18*7 19*7 19*8 -1 13*10 -1 10*2 10*1 11*1 11*2 11*3 10*3 9*3 -1 -2
4*17 4*16 5*16 5*17 5*18 4*18 -1 16*11 16*10 17*10 17*11 -1 13*18 13*17 14*17 14*18 14*19 -1 18*7 18*6 19*6 19*7 19*8 18*8 -1 8*12 -1 12*19 -1 9*12 -1 6*17 6*16 7*16 7*17 7*18 6*18 -1 18*11 -1 17*19 17*18 -1 8*10 8*9 -1 7*12 -1 4*9 4*8 -1 18*12 18*11 -1 19*12 19*11 -1 -2
4*13 4*12 -1 4*13 4*12 5*12 5*13 -1 4*10 4*9 -1 4*14 4*13 5*13 5*14 -1 4*14 4*13 5*13 5*14 -1 2*12 2*11 3*11 -1 7*1 7*0 8*0 8*1 8*2 7*2 6*2 6*1 -1 7*11 -1 0*17 0*16 1*16 -1 8*11 -1 5*7 5*6 6*6 6*7 6*8 5*8 4*8 -1 18*16 18*15 19*15 19*16 -1 17*14 -1 8*14 8*13 -1 1*9 1*8 2*8 -1 6*11 6*10 -1 14*9 -1 13*12 13*11 14*11 -1 -2
5*11 5*10 6*10 -1 5*12 5*11 6*11 -1 5*12 5*11 6*11 -1 5*12 5*11 6*11 -1 5*11 5*10 -1 5*11 5*10 6*10 6*11 -1 5*11 5*10 6*10 6*11 -1 9*5 9*4 10*4 10*5 10*6 9*6 8*6 -1 7*11 -1 18*12 18*11 -1 6*18 6*17 -1 4*9 4*8 5*8 -1 10*11 10*10 -1 6*1 6*0 7*0 7*1 7*2 6*2 5*2 -1 6*5 6*4 7*4 7*5 7*6 6*6 -1 9*17 9*16 10*16 10*17 10*18 9*18 -1 16*15 16*14 17*14 -1 3*8 3*7 4*7 4*8 4*9 -1 5*11 5*10 -1 5*11 5*10 6*10 6*11 -1 5*11 5*10 6*10 -1 5*12 5*11 -1 -2
3*11 3*10 -1 2*5 2*4 3*4 3*5 3*6 -1 0*13 -1 3*8 3*7 4*7 4*8 4*9 -1 5*15 5*14 -1 7*11 -1 5*14 5*13 6*13 -1 18*11 -1 6*12 6*11 7*11 -1 3*4 3*3 4*3 4*4 4*5 -1 5*14 -1 7*11 -1 1*9 1*8 2*8 2*9 -1 17*14 -1 18*16 18*15 19*15 19*16 -1 8*19 8*18 9*18 9*19 -1 3*13 3*12 -1 -2
5*14 5*13 6*13 -1 7*16 7*15 8*15 8*16 -1 7*16 7*15 8*15 8*16 8*17 7*17 -1 7*16 7*15 8*15 8*16 8*17 7*17 6*17 -1 7*16 7*15 8*15 8*16 8*17 7*17 -1 7*16 7*15 8*15 8*16 8*17 7*17 6*17 -1 7*16 7*15 8*15 8*16 8*17 7*17 6*17 -1 15*11 15*10 16*10 16*11 16*12 15*12 14*12 14*11 -1 12*13 12*12 13*12 13*13 -1 11*8 11*7 12*7 -1 10*7 10*6 11*6 11*7 -1 4*19 4*18 5*18 5*19 -1 10*12 -1 18*8 18*7 19*7 19*8 -1 16*16 16*15 -1 4*18 4*17 5*17 -1 4*17 4*16 5*16 5*17 -1 4*17 4*16 5*16 5*17 5*18 4*18 -1 9*19 9*18 10*18 10*19 8*19 -1 -2
2*10 2*9 3*9 3*10 3*11 2*11 -1 6*12 6*11 -1 -2
18*16 18*15 19*15 19*16 -1 11*12 11*11 -1 19*14 19*13 19*15 18*15 18*14 -1 16*5 16*4 17*4 -1 14*8 14*7 15*7 -1 16*17 16*16 -1 13*11 13*10 -1 9*18 9*17 10*17 10*18 10*19 9*19 -1 6*8 6*7 -1 18*12 18*11 -1 18*3 18*2 19*2 19*3 19*4 -1 16*10 16*9 17*9 -1 4*11 4*10 5*10 -1 14*7 14*6 15*6 15*7 -1 7*10 7*9 8*9 -1 -2
3*11 3*10 -1 14*7 14*6 15*6 15*7 -1 14*6 14*5 15*5 -1 14*7 14*6 15*6 15*7 15*8 -1 7*5 7*4 8*4 8*5 8*6 -1 7*12 7*11 -1 12*11 12*10 -1 10*11 10*10 -1 14*7 14*6 15*6 15*7 -1 14*7 14*6 15*6 15*7 15*8 -1 9*6 9*5 10*5 10*6 -1 3*12 3*11 -1 -2
19*6 19*5 -1 19*6 19*5 -1 19*6 19*5 -1 19*6 19*5 -1 19*6 19*5 -1 19*6 19*5 -1 19*6 19*5 -1 19*6 19*5 -1 19*6 19*5 -1 19*6 19*5 19*7 18*7 -1 19*6 19*5 19*7 -1 19*6 19*5 19*7 18*7 -1 19*6 19*5 19*7 18*7 -1 19*6 19*5 19*7 -1 19*6 19*5 19*7 -1 19*6 19*5 19*7 18*7 18*6 18*5 -1 19*6 19*5 19*7 18*7 18*6 18*5 -1 19*6 19*5 19*7 18*7 18*6 18*5 -1 19*6 19*5 19*7 -1 19*6 19*5 19*7 18*7 18*6 18*5 -1 19*6 19*5 19*7 -1 19*6 19*5 19*7 18*7 18*6 18*5 -1 19*6 19*5 -1 19*6 19*5 -1 -2
13*12 13*11 14*11 14*12 14*13 13*13 12*13 -1 11*19 11*18 12*18 12*19 10*19 -1 12*19 12*18 13*18 -1 5*11 5*10 6*10 -1 5*17 5*16 6*16 6*17 -1 -2
6*13 6*12 -1 8*1 8*0 9*0 9*1 9*2 8*2 -1 14*9 14*8 15*8 -1 16*8 16*7 -1 16*8 16*7 -1 14*10 14*9 15*9 15*10 15*11 14*11 -1 15*17 15*16 16*16 -1 18*2 18*1 19*1 19*2 -1 13*10 -1 12*19 12*18 13*18 -1 12*16 12*15 13*15 13*16 13*17 12*17 11*17 11*16 -1 14*11 14*10 -1 19*13 19*12 19*14 -1 9*15 9*14 10*14 -1 3*13 3*12 4*12 -1 5*12 5*11 -1 18*12 18*11 -1 12*12 12*11 -1 -2
3*2 3*1 4*1 4*2 4*3 3*3 2*3 2*2 -1 3*2 3*1 4*1 4*2 4*3 3*3 2*3 2*2 -1 3*2 3*1 4*1 4*2 4*3 3*3 2*3 -1 14*7 14*6 15*6 15*7 -1 4*11 4*10 5*10 -1 13*8 13*7 14*7 14*8 -1 4*11 4*10 -1 7*8 7*7 8*7 -1 6*6 6*5 7*5 7*6 7*7 6*7 -1 4*10 4*9 5*9 5*10 -1 6*19 6*18 7*18 -1 -2
10*3 10*2 11*2 11*3 11*4 10*4 9*4 -1 15*11 15*10 16*10 16*11 -1 10*8 10*7 11*7 -1 9*19 9*18 10*18 10*19 -1 9*12 -1 9*5 9*4 -1 8*15 8*14 -1 3*12 3*11 -1 -2
6*16 6*15 7*15 -1 13*11 13*10 -1 18*13 -1 19*5 19*4 -1 -2
5*9 5*8 6*8 6*9 6*10 -1 5*9 5*8 6*8 6*9 6*10 -1 5*9 5*8 6*8 6*9 -1 5*9 5*8 6*8 6*9 -1 4*9 -1 4*10 4*9 -1 3*11 3*10 4*10 4*11 4*12 3*12 2*12 -1 9*13 9*12 10*12 10*13 -1 11*10 11*9 12*9 -1 2*10 2*9 3*9 3*10 3*11 -1 2*14 2*13 3*13 3*14 3*15 2*15 1*15 1*14 -1 10*9 10*8 -1 11*10 11*9 12*9 -1 11*10 11*9 12*9 12*10 12*11 -1 12*13 12*12 13*12 13*13 13*14 12*14 -1 1*16 1*15 2*15 2*16 2*17 1*17 -1 11*10 11*9 12*9 -1 7*11 -1 12*7 12*6 13*6 13*7 -1 13*11 13*10 -1 17*4 17*3 18*3 18*4 18*5 17*5 -1 16*6 16*5 17*5 -1 5*9 5*8 6*8 6*9 6*10 -1 -2
6*18 6*17 -1 6*18 6*17 -1 6*18 6*17 7*17 -1 6*18 6*17 7*17 -1 6*18 6*17 7*17 -1 6*18 6*17 7*17 -1 6*18 6*17 7*17 7*18 7*19 6*19 5*19 5*18 -1 6*18 6*17 7*17 7*18 7*19 6*19 5*19 5*18 -1 6*18 6*17 7*17 7*18 7*19 6*19 5*19 5*18 5*17 -1 6*18 6*17 7*17 -1 6*18 6*17 7*17 7*18 7*19 6*19 5*19 -1 6*18 6*17 -1 6*18 6*17 7*17 7*18 -1 6*18 6*17 -1 6*18 6*17 7*17 -1 6*18 6*17 -1 6*18 6*17 -1 6*18 6*17 -1 6*18 6*17 -1 6*18 6*17 7*17 7*18 -1 6*18 6*17 -1 6*18 6*17 -1 6*18 6*17 -1 6*18 6*17 -1 -2
17*14 -1 10*10 10*9 11*9 11*10 11*11 10*11 -1 12*2 12*1 13*1 -1 18*10 18*9 19*9 -1 13*5 13*4 14*4 14*5 14*6 -1 9*12 9*11 -1 17*14 -1 7*11 -1 8*15 8*14 -1 12*11 12*10 -1 8*11 -1 8*16 8*15 -1 9*13 9*12 -1 12*9 12*8 13*8 -1 -2
10*11 10*10 11*10 11*11 -1 18*11 18*10 19*10 19*11 -1 17*10 17*9 18*9 18*10 18*11 -1 16*10 16*9 17*9 17*10 17*11 -1 16*10 16*9 17*9 17*10 17*11 -1 16*10 16*9 17*9 17*10 17*11 16*11 -1 6*3 6*2 -1 10*4 10*3 11*3 11*4 -1 14*9 -1 13*11 13*10 -1 13*8 13*7 14*7 -1 12*11 12*10 -1 9*19 9*18 10*18 10*19 -1 10*3 10*2 11*2 11*3 11*4 -1 11*3 11*2 12*2 12*3 12*4 -1 9*19 9*18 10*18 10*19 8*19 -1 10*14 10*13 -1 7*11 -1 11*3 11*2 12*2 -1 7*9 7*8 8*8 -1 16*6 16*5 17*5 -1 12*3 12*2 13*2 -1 -2
5*5 5*4 6*4 6*5 6*6 -1 8*11 -1 8*11 8*10 -1 8*2 8*1 9*1 9*2 9*3 8*3 7*3 -1 4*8 4*7 5*7 5*8 5*9 4*9 3*9 3*8 -1 3*14 3*13 4*13 4*14 4*15 -1 8*14 8*13 -1 2*15 2*14 3*14 3*15 3*16 2*16 1*16 -1 2*15 2*14 3*14 3*15 3*16 2*16 1*16 -1 2*15 2*14 3*14 3*15 3*16 2*16 1*16 1*15 1*14 -1 2*15 2*14 3*14 3*15 3*16 2*16 -1 2*15 2*14 3*14 -1 2*15 2*14 3*14 -1 2*15 2*14 3*14 3*15 3*16 2*16 -1 2*15 2*14 3*14 3*15 3*16 2*16 -1 8*8 8*7 -1 17*3 17*2 18*2 18*3 18*4 -1 16*10 16*9 17*9 17*10 -1 -2
10*12 10*11 -1 4*12 4*11 5*11 -1 8*10 -1 8*10 8*9 9*9 -1 8*10 8*9 9*9 -1 19*5 -1 8*10 8*9 -1 9*9 9*8 10*8 -1 13*10 13*9 -1 7*12 7*11 -1 14*9 -1 6*4 6*3 -1 7*11 -1 5*14 5*13 -1 5*10 5*9 6*9 6*10 -1 8*13 8*12 -1 0*9 0*8 1*8 1*9 1*10 -1 8*12 -1 8*10 8*9 -1 -2
16*7 16*6 -1 10*12 -1 9*12 9*11 -1 17*5 17*4 18*4 -1 17*5 17*4 18*4 -1 17*5 17*4 18*4 -1 17*5 17*4 -1 17*5 17*4 18*4 18*5 -1 19*10 19*9 -1 18*17 18*16 -1 8*15 8*14 -1 18*16 -1 5*15 5*14 -1 17*10 17*9 18*9 18*10 -1 14*10 14*9 -1 15*11 15*10 16*10 16*11 -1 8*7 -1 15*15 15*14 16*14 16*15 16*16 -1 14*9 14*8 -1 16*7 16*6 -1 -2
1*12 1*11 2*11 2*12 2*13 -1 6*10 6*9 7*9 7*10 -1 5*10 5*9 6*9 -1 5*10 5*9 -1 5*10 5*9 -1 5*10 5*9 6*9 -1 5*10 5*9 6*9 -1 2*9 2*8 3*8 3*9 3*10 -1 14*5 14*4 15*4 15*5 15*6 14*6 13*6 13*5 -1 14*9 -1 12*11 12*10 13*10 -1 13*10 -1 19*13 19*12 19*14 18*14 -1 10*10 10*9 11*9 -1 18*11 -1 18*10 18*9 19*9 19*10 19*11 -1 8*15 8*14 -1 9*5 9*4 10*4 -1 8*12 -1 11*13 11*12 12*12 -1 0*16 0*15 1*15 1*16 1*17 0*17 -1 -2
8*12 8*11 9*11 9*12 9*13 -1 8*12 8*11 -1 8*12 8*11 -1 5*11 5*10 6*10 -1 8*12 -1 8*8 8*7 -1 8*8 8*7 -1 8*8 -1 8*8 -1 7*18 7*17 8*17 8*18 8*19 7*19 6*19 6*18 -1 1*11 1*10 2*10 2*11 2*12 -1 8*10 -1 -2
11*14 11*13 12*13 12*14 12*15 11*15 -1 17*14 -1 18*5 18*4 -1 19*14 19*13 -1 7*11 7*10 8*10 -1 14*5 14*4 15*4 15*5 15*6 14*6 13*6 13*5 -1 14*10 14*9 -1 3*3 3*2 4*2 -1 6*8 6*7 7*7 7*8 7*9 -1 9*10 9*9 -1 5*17 5*16 6*16 6*17 -1 7*5 7*4 8*4 8*5 8*6 7*6 6*6 -1 8*13 8*12 -1 8*10 8*9 -1 10*2 10*1 11*1 11*2 11*3 -1 18*16 18*15 19*15 19*16 -1 15*7 15*6 16*6 -1 6*15 6*14 7*14 -1 -2
8*8 8*7 -1 13*10 -1 17*7 17*6 -1 17*7 17*6 -1 13*10 13*9 -1 10*3 10*2 11*2 11*3 -1 4*18 4*17 5*17 5*18 5*19 4*19 -1 12*3 12*2 13*2 -1 12*9 12*8 -1 7*5 7*4 8*4 8*5 -1 14*11 14*10 -1 10*8 10*7 11*7 11*8 -1 11*11 11*10 12*10 -1 6*9 6*8 7*8 -1 1*16 1*15 2*15 2*16 2*17 -1 5*12 5*11 6*11 -1 8*9 8*8 -1 13*10 -1 -2
1*17 1*16 2*16 2*17 -1 5*12 5*11 6*11 -1 5*12 5*11 6*11 -1 5*14 5*13 6*13 6*14 -1 5*10 5*9 -1 5*12 5*11 6*11 6*12 -1 7*9 7*8 8*8 8*9 -1 3*13 3*12 4*12 4*13 -1 5*12 5*11 6*11 -1 5*12 5*11 6*11 6*12 -1 5*12 5*11 -1 5*12 5*11 6*11 -1 5*12 5*11 -1 5*12 5*11 6*11 -1 5*12 5*11 -1 13*5 13*4 14*4 14*5 14*6 -1 2*15 2*14 3*14 -1 15*8 15*7 16*7 16*8 -1 16*16 16*15 17*15 -1 8*7 8*6 -1 5*12 5*11 -1 5*12 5*11 6*11 -1 17*4 17*3 18*3 18*4 -1 5*12 5*11 -1 -2
9*13 -1 4*18 4*17 5*17 5*18 5*19 -1 4*17 4*16 5*16 5*17 5*18 4*18 3*18 3*17 3*16 -1 5*14 5*13 6*13 6*14 6*15 -1 7*11 7*10 8*10 -1 3*8 3*7 4*7 4*8 -1 19*16 19*15 19*17 18*17 18*16 -1 9*4 9*3 10*3 10*4 10*5 9*5 -1 18*11 -1 19*10 19*9 19*11 -1 5*11 5*10 -1 19*4 19*3 19*5 18*5 -1 7*11 -1 6*10 6*9 7*9 7*10 -1 8*14 -1 4*9 4*8 5*8 5*9 5*10 -1 7*11 -1 1*8 1*7 2*7 2*8 2*9 1*9 -1 2*17 2*16 3*16 3*17 3*18 2*18 1*18 1*17 1*16 -1 2*16 2*15 3*15 3*16 3*17 2*17 1*17 1*16 -1 13*10 -1 16*17 16*16 17*16 17*17 -1 -2
9*11 -1 18*5 18*4 -1 19*5 19*4 -1 18*5 18*4 -1 18*5 18*4 -1 18*5 18*4 -1 18*5 -1 18*5 18*4 -1 19*8 19*7 19*9 -1 9*1 9*0 10*0 10*1 10*2 -1 8*8 -1 19*11 19*10 19*12 -1 11*2 11*1 12*1 12*2 12*3 -1 11*14 11*13 12*13 12*14 12*15 -1 17*14 17*13 18*13 18*14 -1 19*6 19*5 19*7 -1 18*9 18*8 19*8 -1 14*9 -1 18*5 18*4 19*4 -1 9*12 9*11 -1 17*7 17*6 18*6 18*7 18*8 -1 -2
7*9 7*8 8*8 -1 8*8 8*7 -1 8*8 8*7 -1 8*8 8*7 9*7 -1 8*8 8*7 -1 8*8 8*7 9*7 9*8 -1 16*11 16*10 17*10 -1 6*18 6*17 -1 8*12 -1 19*4 19*3 19*5 -1 5*18 5*17 6*17 6*18 -1 9*7 9*6 10*6 10*7 -1 12*13 12*12 13*12 13*13 13*14 12*14 -1 6*15 6*14 7*14 -1 13*10 -1 13*10 -1 15*4 15*3 16*3 16*4 16*5 15*5 14*5 -1 -2
9*17 9*16 10*16 10*17 10*18 9*18 8*18 -1 17*19 17*18 -1 6*18 6*17 -1 4*9 4*8 5*8 -1 8*12 -1 15*7 15*6 16*6 -1 9*11 -1 -2
9*10 9*9 10*9 10*10 -1 6*17 6*16 7*16 7*17 7*18 6*18 -1 8*12 8*11 -1 -2
4*18 4*17 5*17 -1 8*11 -1 8*8 8*7 -1 16*6 16*5 17*5 17*6 -1 14*10 14*9 -1 14*10 14*9 -1 14*10 14*9 15*9 15*10 15*11 -1 18*2 18*1 19*1 19*2 -1 8*12 8*11 -1 15*10 15*9 16*9 16*10 16*11 -1 9*16 9*15 -1 11*8 11*7 12*7 12*8 -1 11*5 11*4 12*4 12*5 12*6 11*6 10*6 -1 18*16 18*15 19*15 19*16 -1 18*14 18*13 19*13 -1 8*11 -1 8*11 -1 17*14 -1 19*11 19*10 -1 -2
11*14 11*13 12*13 12*14 12*15 -1 9*11 9*10 -1 4*18 4*17 5*17 5*18 5*19 -1 5*14 5*13 6*13 6*14 -1 8*15 8*14 9*14 9*15 9*16 -1 2*16 2*15 3*15 3*16 3*17 -1 18*14 18*13 -1 2*12 2*11 -1 6*18 6*17 -1 9*4 9*3 10*3 10*4 10*5 9*5 -1 19*11 19*10 19*12 18*12 -1 17*14 -1 9*19 9*18 10*18 10*19 8*19 8*18 -1 8*14 8*13 9*13 -1 4*15 4*14 5*14 5*15 -1 5*13 5*12 6*12 -1 8*11 -1 17*14 -1 9*11 -1 -2
1*5 1*4 2*4 2*5 2*6 1*6 0*6 0*5 -1 1*5 1*4 2*4 2*5 2*6 1*6 0*6 0*5 -1 5*7 5*6 6*6 6*7 6*8 -1 11*7 11*6 12*6 12*7 12*8 11*8 10*8 10*7 -1 18*13 -1 3*14 3*13 4*13 4*14 4*15 -1 12*9 12*8 -1 18*13 -1 10*6 10*5 11*5 11*6 11*7 10*7 -1 6*11 6*10 -1 -2
13*1 13*0 14*0 14*1 14*2 13*2 -1 0*11 0*10 1*10 1*11 1*12 -1 4*11 4*10 5*10 5*11 5*12 -1 12*5 12*4 13*4 13*5 13*6 12*6 11*6 11*5 -1 7*14 7*13 8*13 -1 7*14 7*13 8*13 8*14 -1 5*18 5*17 6*17 -1 5*12 5*11 6*11 -1 4*5 4*4 5*4 5*5 5*6 4*6 -1 8*10 -1 3*12 3*11 4*11 -1 7*11 -1 6*9 6*8 -1 5*9 5*8 6*8 6*9 -1 -2
5*19 5*18 6*18 -1 5*19 5*18 6*18 -1 5*19 5*18 6*18 6*19 4*19 -1 -2
12*2 12*1 13*1 -1 9*16 9*15 10*15 10*16 10*17 9*17 8*17 8*16 -1 6*17 6*16 7*16 7*17 7*18 6*18 -1 6*17 6*16 7*16 7*17 7*18 6*18 -1 6*17 6*16 7*16 7*17 7*18 6*18 5*18 5*17 -1 18*5 -1 9*4 9*3 10*3 10*4 10*5 9*5 -1 9*9 9*8 10*8 -1 2*12 2*11 -1 9*11 -1 19*10 19*9 19*11 18*11 -1 9*13 9*12 -1 5*13 5*12 6*12 -1 5*11 5*10 -1 5*10 5*9 6*9 6*10 -1 19*13 19*12 19*14 18*14 18*13 -1 14*9 -1 11*3 11*2 12*2 12*3 12*4 -1 8*10 -1 -2
2*9 2*8 3*8 3*9 3*10 -1 3*7 3*6 4*6 4*7 4*8 3*8 2*8 2*7 -1 14*11 -1 1*9 1*8 2*8 2*9 2*10 -1 14*10 14*9 -1 6*17 6*16 7*16 7*17 7*18 6*18 -1 4*12 4*11 -1 8*10 8*9 -1 8*14 8*13 -1 8*8 8*7 -1 -2
8*9 8*8 -1 9*3 9*2 10*2 10*3 10*4 9*4 8*4 -1 13*11 13*10 -1 17*18 17*17 18*17 18*18 18*19 17*19 -1 18*11 -1 8*7 -1 9*10 9*9 -1 13*10 13*9 14*9 -1 18*9 18*8 19*8 19*9 19*10 18*10 -1 8*11 -1 6*10 6*9 7*9 7*10 -1 8*10 -1 -2
17*14 -1 18*10 18*9 19*9 -1 4*18 4*17 5*17 5*18 5*19 4*19 -1 6*19 6*18 7*18 7*19 5*19 -1 7*11 -1 8*12 -1 6*15 6*14 -1 16*16 -1 6*11 6*10 -1 10*16 10*15 11*15 11*16 11*17 10*17 9*17 9*16 -1 14*7 14*6 15*6 15*7 15*8 14*8 -1 19*11 19*10 -1 -2
9*2 9*1 10*1 10*2 10*3 9*3 -1 13*5 13*4 14*4 14*5 14*6 13*6 12*6 12*5 -1 3*11 3*10 4*10 -1 14*10 14*9 -1 5*19 5*18 6*18 -1 9*7 9*6 10*6 10*7 -1 6*10 6*9 7*9 7*10 -1 8*10 -1 6*16 6*15 -1 13*5 13*4 14*4 14*5 14*6 13*6 12*6 -1 8*11 -1 3*9 3*8 4*8 -1 10*9 10*8 11*8 -1 -2
18*11 -1 9*13 9*12 -1 14*9 14*8 15*8 15*9 15*10 14*10 -1 6*7 6*6 7*6 7*7 7*8 -1 11*9 11*8 12*8 -1 16*16 16*15 17*15 -1 8*11 -1 16*15 16*14 17*14 -1 9*7 9*6 10*6 -1 17*6 17*5 -1 10*10 10*9 -1 9*14 9*13 -1 12*12 12*11 -1 -2
17*15 17*14 -1 10*12 -1 0*17 0*16 -1 -2
8*11 -1 12*7 12*6 13*6 13*7 13*8 12*8 11*8 -1 18*5 -1 17*14 -1 13*1 13*0 14*0 14*1 -1 13*10 13*9 -1 8*9 8*8 -1 17*16 17*15 18*15 18*16 -1 10*2 10*1 11*1 11*2 11*3 10*3 -1 14*11 14*10 -1 8*7 8*6 9*6 -1 8*3 8*2 9*2 9*3 9*4 8*4 -1 18*16 -1 17*14 -1 9*11 -1 5*4 5*3 6*3 6*4 6*5 -1 5*16 5*15 6*15 -1 4*8 4*7 5*7 5*8 5*9 -1 -2
6*18 6*17 7*17 7*18 7*19 6*19 5*19 5*18 -1 17*5 17*4 18*4 18*5 -1 8*9 8*8 -1 17*19 17*18 18*18 18*19 -1 14*9 -1 12*12 12*11 -1 6*5 6*4 7*4 7*5 7*6 6*6 5*6 5*5 5*4 -1 9*9 9*8 10*8 10*9 -1 7*11 -1 9*9 9*8 10*8 -1 9*18 9*17 10*17 10*18 10*19 9*19 -1 -2
1*11 1*10 2*10 -1 3*4 3*3 4*3 -1 -2
19*7 19*6 19*8 18*8 -1 5*10 5*9 6*9 -1 5*5 5*4 -1 8*11 8*10 -1 19*9 19*8 19*10 -1 13*10 -1 7*11 -1 4*15 4*14 5*14 -1 7*12 -1 14*9 -1 7*15 7*14 8*14 -1 5*8 5*7 6*7 6*8 -1 7*13 7*12 -1 -2
7*8 7*7 8*7 -1 8*10 -1 3*12 3*11 4*11 -1 8*10 8*9 9*9 -1 5*9 5*8 6*8 6*9 -1 8*10 8*9 9*9 -1 8*10 8*9 -1 8*10 8*9 -1 11*14 11*13 12*13 12*14 12*15 11*15 10*15 10*14 -1 10*9 10*8 -1 7*11 -1 11*11 11*10 12*10 -1 6*8 6*7 7*7 7*8 -1 18*11 -1 4*6 4*5 5*5 5*6 5*7 4*7 3*7 -1 8*18 8*17 9*17 9*18 -1 7*14 7*13 -1 7*10 7*9 8*9 -1 -2
19*1 19*0 19*2 18*2 18*1 -1 19*1 19*0 19*2 18*2 -1 17*14 -1 18*8 18*7 19*7 19*8 19*9 -1 14*9 -1 1*17 1*16 2*16 -1 10*9 10*8 11*8 -1 13*8 13*7 14*7 14*8 -1 4*2 4*1 5*1 5*2 5*3 4*3 3*3 -1 6*2 6*1 7*1 7*2 7*3 -1 6*11 6*10 -1 -2
7*11 -1 8*11 -1 13*10 -1 13*10 -1 4*3 4*2 5*2 5*3 -1 14*9 -1 12*7 12*6 13*6 13*7 -1 8*2 8*1 9*1 9*2 9*3 8*3 -1 8*2 8*1 9*1 9*2 9*3 -1 10*4 10*3 11*3 11*4 11*5 10*5 9*5 -1 10*11 10*10 -1 2*15 2*14 3*14 -1 8*7 -1 8*9 8*8 -1 10*1 10*0 11*0 11*1 11*2 10*2 -1 10*1 10*0 11*0 11*1 11*2 10*2 9*2 -1 -2
10*14 10*13 11*13 11*14 -1 11*9 11*8 12*8 -1 6*9 6*8 7*8 -1 12*4 12*3 13*3 13*4 13*5 12*5 11*5 -1 10*3 10*2 11*2 -1 15*16 15*15 16*15 16*16 -1 6*10 6*9 7*9 7*10 -1 13*8 13*7 14*7 14*8 14*9 -1 10*12 10*11 -1 10*9 10*8 11*8 11*9 -1 13*9 13*8 14*8 14*9 -1 8*14 -1 13*9 13*8 14*8 -1 -2
8*11 -1 13*10 -1 8*1 8*0 9*0 9*1 9*2 8*2 -1 7*10 7*9 8*9 8*10 -1 9*9 9*8 10*8 10*9 -1 4*9 -1 0*16 0*15 1*15 1*16 -1 10*3 10*2 11*2 11*3 11*4 10*4 9*4 -1 18*10 18*9 19*9 19*10 19*11 -1 0*16 0*15 1*15 1*16 1*17 0*17 -1 3*13 3*12 -1 8*11 -1 14*10 14*9 -1 13*10 -1 -2
5*9 5*8 6*8 6*9 6*10 -1 5*9 5*8 6*8 6*9 6*10 -1 5*9 5*8 6*8 6*9 -1 5*9 5*8 6*8 6*9 -1 5*9 5*8 6*8 6*9 -1 4*9 -1 6*17 6*16 7*16 7*17 7*18 6*18 5*18 5*17 -1 15*6 15*5 16*5 16*6 -1 17*16 17*15 18*15 18*16 18*17 -1 17*14 -1 12*0 13*0 13*1 12*1 11*1 -1 19*12 19*11 19*13 18*13 -1 17*10 17*9 18*9 18*10 -1 18*10 18*9 19*9 19*10 19*11 -1 16*16 16*15 -1 12*0 13*0 13*1 12*1 11*1 -1 18*16 18*15 19*15 19*16 -1 18*16 18*15 19*15 19*16 19*17 18*17 17*17 17*16 -1 8*19 8*18 9*18 -1 19*13 19*12 19*14 18*14 -1 -2
12*11 12*10 13*10 -1 12*5 12*4 13*4 13*5 13*6 12*6 11*6 11*5 -1 9*9 9*8 10*8 10*9 10*10 -1 9*9 9*8 10*8 10*9 10*10 -1 10*8 10*7 11*7 11*8 11*9 10*9 9*9 -1 8*8 8*7 -1 11*2 11*1 12*1 12*2 12*3 11*3 10*3 10*2 -1 8*8 8*7 9*7 -1 11*4 11*3 12*3 -1 18*11 -1 3*8 3*7 4*7 4*8 4*9 -1 5*11 5*10 6*10 -1 4*5 4*4 5*4 5*5 -1 4*5 4*4 5*4 5*5 5*6 -1 4*5 4*4 5*4 5*5 5*6 4*6 -1 4*5 4*4 5*4 5*5 5*6 4*6 3*6 -1 4*5 4*4 5*4 5*5 5*6 -1 4*5 4*4 5*4 5*5 5*6 4*6 3*6 -1 4*5 4*4 5*4 5*5 5*6 4*6 -1 4*5 4*4 5*4 5*5 5*6 4*6 3*6 3*5 -1 12*12 12*11 -1 9*12 9*11 -1 5*17 5*16 6*16 6*17 -1 -2
19*11 19*10 19*12 -1 4*10 4*9 -1 4*10 4*9 -1 2*9 2*8 3*8 3*9 3*10 -1 2*9 2*8 3*8 3*9 -1 5*10 5*9 6*9 -1 6*7 6*6 7*6 7*7 7*8 -1 18*13 -1 11*8 11*7 12*7 12*8 -1 12*5 12*4 13*4 13*5 -1 9*1 9*0 10*0 10*1 10*2 9*2 8*2 8*1 -1 16*11 16*10 -1 12*2 12*1 13*1 -1 11*8 11*7 12*7 -1 8*6 8*5 9*5 -1 3*11 3*10 4*10 -1 9*16 9*15 10*15 10*16 10*17 9*17 -1 18*13 18*12 19*12 19*13 -1 9*11 -1 -2
18*18 18*17 19*17 19*18 19*19 18*19 17*19 -1 18*16 18*15 19*15 19*16 -1 17*7 17*6 18*6 18*7 18*8 -1 12*3 12*2 13*2 -1 7*12 7*11 -1 10*12 -1 18*16 18*15 19*15 19*16 19*17 18*17 -1 9*13 9*12 -1 17*14 -1 18*5 18*4 -1 18*16 18*15 19*15 19*16 -1 18*8 18*7 19*7 19*8 19*9 18*9 -1 16*16 16*15 17*15 -1 18*12 18*11 19*11 -1 -2
8*13 8*12 -1 12*12 12*11 -1 11*4 11*3 12*3 12*4 12*5 -1 4*12 4*11 5*11 -1 18*14 18*13 -1 14*8 14*7 15*7 -1 8*11 -1 11*11 11*10 12*10 12*11 -1 7*12 -1 -2
12*6 12*5 13*5 13*6 13*7 12*7 11*7 11*6 11*5 -1 6*6 6*5 7*5 -1 7*8 7*7 8*7 -1 6*9 -1 6*9 6*8 7*8 -1 6*9 6*8 7*8 7*9 7*10 -1 6*9 6*8 7*8 7*9 7*10 -1 6*9 6*8 7*8 -1 18*11 -1 16*6 16*5 17*5 -1 3*11 3*10 4*10 -1 10*3 10*2 11*2 11*3 11*4 10*4 9*4 9*3 -1 5*9 5*8 6*8 6*9 6*10 -1 17*14 -1 13*10 13*9 14*9 -1 11*14 11*13 12*13 12*14 12*15 -1 16*16 16*15 -1 6*7 6*6 7*6 7*7 7*8 -1 9*12 9*11 -1 -2
5*4 5*3 6*3 6*4 6*5 -1 7*18 7*17 8*17 8*18 8*19 7*19 6*19 -1 4*11 4*10 5*10 -1 3*9 3*8 4*8 -1 18*16 -1 18*16 18*15 19*15 19*16 19*17 18*17 -1 8*12 -1 6*9 6*8 7*8 -1 9*5 9*4 10*4 -1 14*8 14*7 15*7 15*8 -1 -2
11*17 11*16 12*16 12*17 12*18 11*18 -1 3*16 3*15 4*15 4*16 4*17 -1 3*16 3*15 4*15 4*16 4*17 3*17 -1 3*16 3*15 4*15 4*16 4*17 -1 3*16 3*15 4*15 4*16 4*17 3*17 -1 5*15 5*14 6*14 6*15 6*16 5*16 4*16 -1 9*3 9*2 10*2 10*3 10*4 9*4 8*4 -1 5*14 5*13 6*13 6*14 -1 12*12 12*11 -1 9*9 9*8 10*8 -1 6*11 6*10 7*10 -1 3*16 3*15 4*15 4*16 4*17 3*17 2*17 -1 11*16 11*15 12*15 12*16 12*17 -1 5*12 5*11 -1 10*16 10*15 11*15 11*16 11*17 10*17 9*17 9*16 -1 9*13 9*12 -1 9*15 9*14 10*14 -1 11*17 11*16 12*16 12*17 12*18 11*18 10*18 10*17 10*16 -1 12*7 12*6 13*6 13*7 13*8 -1 -2
6*12 6*11 -1 18*13 18*12 -1 12*12 12*11 -1 14*5 14*4 15*4 15*5 -1 7*11 -1 12*9 12*8 -1 3*8 3*7 4*7 4*8 4*9 -1 -2
3*12 3*11 -1 3*10 3*9 4*9 -1 3*8 3*7 4*7 4*8 4*9 -1 4*9 -1 9*0 10*0 10*1 9*1 8*1 8*0 -1 8*9 8*8 9*8 9*9 -1 19*11 19*10 19*12 -1 10*11 10*10 -1 7*11 -1 2*9 2*8 3*8 3*9 3*10 -1 12*5 12*4 13*4 -1 8*15 8*14 -1 5*18 5*17 6*17 -1 3*11 3*10 4*10 4*11 -1 3*9 3*8 4*8 4*9 -1 14*7 14*6 15*6 15*7 -1 6*15 6*14 -1 -2
7*4 7*3 8*3 8*4 -1 3*11 3*10 4*10 -1 2*13 2*12 -1 0*10 0*9 1*9 1*10 -1 7*11 -1 5*18 5*17 6*17 -1 10*8 10*7 11*7 -1 5*6 5*5 6*5 6*6 6*7 -1 9*12 -1 3*12 3*11 -1 4*9 4*8 5*8 -1 7*13 7*12 -1 3*11 -1 1*11 1*10 2*10 2*11 2*12 -1 7*4 7*3 8*3 8*4 8*5 -1 -2
6*13 6*12 -1 6*13 6*12 -1 7*5 -1 9*5 9*4 10*4 10*5 10*6 9*6 -1 9*5 9*4 10*4 10*5 10*6 9*6 8*6 8*5 -1 9*5 9*4 10*4 10*5 10*6 9*6 8*6 8*5 8*4 -1 16*6 16*5 17*5 -1 19*5 19*4 19*6 -1 7*12 7*11 -1 8*3 8*2 9*2 9*3 9*4 -1 9*5 9*4 10*4 10*5 10*6 -1 3*13 3*12 4*12 -1 2*13 2*12 3*12 -1 0*17 0*16 -1 10*2 10*1 11*1 11*2 -1 7*12 -1 11*17 11*16 12*16 12*17 12*18 11*18 10*18 10*17 10*16 -1 13*2 13*1 14*1 -1 7*5 7*4 8*4 8*5 -1 11*2 11*1 12*1 12*2 12*3 11*3 -1 -2
9*9 9*8 10*8 10*9 10*10 -1 13*10 -1 17*11 17*10 18*10 18*11 18*12 -1 18*12 18*11 -1 17*14 -1 17*7 17*6 -1 18*11 -1 17*4 17*3 18*3 18*4 18*5 17*5 -1 10*10 10*9 -1 10*12 -1 15*9 15*8 16*8 -1 14*9 -1 12*13 12*12 13*12 13*13 13*14 12*14 -1 13*11 13*10 -1 -2
19*10 19*9 19*11 18*11 -1 8*14 8*13 -1 3*9 3*8 4*8 -1 18*11 18*10 19*10 -1 13*10 -1 16*8 16*7 -1 0*9 0*8 1*8 1*9 1*10 -1 4*15 4*14 5*14 5*15 -1 8*7 8*6 9*6 -1 -2
6*11 6*10 -1 6*3 6*2 -1 12*10 12*9 13*9 -1 19*12 19*11 19*13 -1 13*10 13*9 -1 10*12 10*11 -1 9*11 -1 8*11 -1 7*14 7*13 -1 -2
8*7 -1 5*4 5*3 6*3 -1 5*4 5*3 6*3 -1 5*4 5*3 6*3 -1 5*4 5*3 -1 5*4 5*3 -1 5*4 5*3 -1 5*4 5*3 6*3 -1 4*12 4*11 5*11 5*12 -1 15*4 15*3 16*3 16*4 16*5 15*5 14*5 -1 17*14 -1 8*12 -1 6*5 6*4 7*4 7*5 7*6 6*6 -1 15*11 -1 13*10 13*9 -1 7*11 -1 12*6 12*5 13*5 13*6 13*7 -1 6*6 6*5 7*5 -1 6*6 6*5 7*5 7*6 -1 9*4 9*3 10*3 10*4 10*5 9*5 -1 19*12 19*11 -1 -2
5*11 5*10 6*10 -1 11*16 11*15 12*15 12*16 -1 8*11 -1 5*11 5*10 6*10 6*11 -1 -2
8*7 -1 7*5 7*4 -1 9*11 9*10 10*10 10*11 -1 17*14 -1 17*14 -1 12*11 12*10 13*10 -1 18*10 18*9 19*9 -1 18*1 18*0 19*0 19*1 19*2 18*2 -1 16*11 16*10 17*10 17*11 -1 18*2 18*1 19*1 19*2 -1 19*10 19*9 19*11 -1 18*5 18*4 19*4 19*5 -1 18*11 -1 12*17 12*16 13*16 13*17 13*18 -1 18*11 -1 16*12 16*11 17*11 -1 9*16 9*15 10*15 10*16 10*17 9*17 -1 -2
18*11 -1 5*13 5*12 6*12 -1 19*8 19*7 19*9 18*9 -1 6*4 6*3 7*3 7*4 7*5 -1 5*18 5*17 6*17 -1 14*18 14*17 15*17 -1 17*14 -1 18*16 -1 11*12 11*11 -1 3*14 3*13 4*13 -1 9*10 9*9 -1 8*15 8*14 -1 -2
3*6 3*5 4*5 4*6 -1 3*6 3*5 4*5 4*6 4*7 3*7 2*7 -1 3*6 3*5 4*5 4*6 -1 3*6 3*5 4*5 4*6 -1 3*6 3*5 4*5 4*6 -1 3*6 3*5 4*5 4*6 4*7 -1 3*6 3*5 4*5 4*6 4*7 -1 3*6 3*5 4*5 4*6 4*7 -1 16*16 16*15 -1 13*18 13*17 14*17 14*18 14*19 13*19 12*19 -1 -2
3*5 3*4 4*4 4*5 4*6 3*6 -1 5*10 5*9 6*9 -1 5*10 5*9 6*9 -1 5*9 5*8 6*8 6*9 -1 5*9 5*8 6*8 6*9 -1 4*9 -1 9*8 9*7 10*7 10*8 10*9 9*9 -1 2*13 2*12 -1 1*13 1*12 2*12 2*13 2*14 -1 11*12 11*11 -1 11*11 11*10 12*10 12*11 -1 4*8 4*7 5*7 5*8 5*9 4*9 -1 5*6 5*5 6*5 6*6 -1 5*6 5*5 6*5 6*6 6*7 -1 4*6 4*5 5*5 5*6 -1 2*13 2*12 3*12 -1 7*12 -1 13*10 13*9 14*9 -1 7*12 -1 8*11 -1 8*11 -1 7*12 -1 5*9 5*8 6*8 6*9 6*10 -1 -2
2*12 2*11 3*11 -1 12*9 12*8 -1 1*12 1*11 2*11 2*12 -1 7*9 7*8 8*8 -1 7*5 7*4 8*4 8*5 8*6 -1 10*11 -1 6*8 6*7 7*7 -1 -2
18*5 18*4 19*4 -1 18*5 18*4 -1 18*5 18*4 -1 18*5 18*4 -1 16*7 -1 18*8 18*7 19*7 19*8 19*9 -1 16*5 16*4 17*4 -1 18*5 18*4 19*4 -1 6*9 6*8 7*8 -1 3*11 3*10 4*10 -1 4*10 4*9 5*9 -1 5*18 5*17 6*17 -1 3*10 3*9 4*9 4*10 -1 11*14 11*13 12*13 12*14 12*15 11*15 10*15 10*14 -1 18*5 18*4 19*4 19*5 -1 14*8 14*7 15*7 -1 19*5 -1 -2
18*13 18*12 -1 19*14 -1 11*16 11*15 12*15 12*16 12*17 -1 18*10 18*9 -1 13*18 13*17 14*17 14*18 -1 13*2 13*1 14*1 14*2 14*3 13*3 -1 8*12 -1 11*14 11*13 12*13 12*14 12*15 11*15 10*15 10*14 -1 9*7 9*6 10*6 10*7 -1 18*5 18*4 -1 16*11 16*10 17*10 -1 -2
16*6 16*5 -1 13*1 13*0 14*0 14*1 14*2 13*2 -1 13*1 13*0 14*0 14*1 -1 6*5 6*4 7*4 -1 6*5 6*4 7*4 -1 7*4 7*3 8*3 8*4 8*5 -1 4*2 4*1 5*1 5*2 5*3 4*3 -1 8*7 8*6 -1 0*8 0*7 1*7 1*8 1*9 0*9 -1 4*3 4*2 5*2 5*3 -1 4*18 4*17 5*17 -1 9*12 9*11 -1 8*9 -1 10*14 -1 15*5 15*4 16*4 16*5 16*6 -1 6*5 6*4 7*4 -1 5*5 5*4 6*4 6*5 6*6 5*6 4*6 -1 17*6 17*5 -1 14*6 14*5 15*5 15*6 15*7 -1 13*1 13*0 14*0 14*1 -1 -2
2*17 2*16 3*16 3*17 3*18 2*18 1*18 -1 10*17 10*16 11*16 11*17 11*18 10*18 9*18 9*17 -1 10*17 10*16 11*16 11*17 11*18 10*18 9*18 9*17 -1 10*17 10*16 11*16 11*17 11*18 10*18 9*18 9*17 9*16 -1 10*17 10*16 11*16 11*17 11*18 10*18 9*18 9*17 -1 10*17 10*16 11*16 -1 10*17 10*16 11*16 11*17 11*18 10*18 9*18 9*17 9*16 -1 10*17 10*16 11*16 11*17 11*18 10*18 9*18 9*17 -1 10*8 10*7 11*7 11*8 -1 5*5 5*4 6*4 6*5 6*6 -1 12*8 12*7 13*7 -1 14*11 14*10 -1 19*8 19*7 19*9 18*9 -1 15*8 15*7 16*7 -1 -2
11*14 11*13 12*13 12*14 12*15 11*15 10*15 10*14 -1 18*11 -1 10*10 10*9 11*9 -1 19*8 19*7 19*9 18*9 18*8 -1 11*16 11*15 12*15 -1 18*13 18*12 19*12 -1 16*16 16*15 -1 18*13 -1 19*13 19*12 19*14 18*14 -1 -2
4*13 4*12 -1 18*14 18*13 -1 11*5 11*4 12*4 12*5 -1 17*13 17*12 18*12 18*13 -1 5*5 5*4 6*4 6*5 -1 11*19 11*18 12*18 12*19 -1 9*8 9*7 10*7 10*8 -1 8*12 8*11 -1 18*13 18*12 -1 8*12 -1 8*15 8*14 -1 6*17 -1 -2
9*11 -1 9*16 9*15 10*15 10*16 10*17 9*17 -1 15*17 15*16 16*16 16*17 -1 6*11 6*10 7*10 -1 7*11 -1 16*16 16*15 -1 18*13 18*12 19*12 -1 17*7 17*6 18*6 18*7 18*8 -1 17*15 17*14 -1 16*9 16*8 17*8 17*9 -1 12*11 12*10 13*10 -1 -2
4*15 4*14 5*14 5*15 5*16 -1 5*14 5*13 6*13 -1 10*19 10*18 11*18 11*19 9*19 -1 6*14 6*13 7*13 7*14 -1 8*9 -1 7*15 7*14 8*14 -1 11*5 11*4 12*4 12*5 12*6 11*6 10*6 -1 4*11 -1 12*5 12*4 -1 11*11 11*10 12*10 12*11 -1 4*16 4*15 5*15 -1 9*15 9*14 -1 -2
8*16 8*15 -1 18*16 -1 18*11 -1 9*6 9*5 10*5 -1 12*11 12*10 -1 18*16 18*15 19*15 19*16 -1 16*17 16*16 17*16 -1 18*13 -1 16*17 16*16 17*16 17*17 17*18 16*18 15*18 15*17 -1 -2
2*9 2*8 3*8 3*9 3*10 2*10 -1 2*9 2*8 3*8 3*9 -1 2*9 2*8 3*8 3*9 -1 2*9 2*8 3*8 3*9 3*10 2*10 -1 2*9 2*8 3*8 3*9 3*10 -1 2*9 2*8 3*8 3*9 -1 1*9 1*8 2*8 2*9 2*10 1*10 -1 2*9 2*8 3*8 3*9 3*10 -1 5*11 5*10 6*10 6*11 -1 8*12 -1 1*9 1*8 2*8 2*9 2*10 -1 7*1 7*0 8*0 8*1 8*2 7*2 6*2 -1 3*5 3*4 4*4 4*5 4*6 -1 6*11 6*10 7*10 -1 5*14 5*13 -1 2*14 2*13 3*13 3*14 -1 2*9 2*8 3*8 3*9 3*10 -1 1*9 1*8 2*8 2*9 2*10 1*10 -1 6*4 6*3 7*3 7*4 -1 1*17 1*16 2*16 2*17 -1 -2
4*11 4*10 -1 4*9 4*8 -1 7*14 7*13 8*13 -1 7*14 7*13 8*13 8*14 -1 7*14 7*13 8*13 8*14 8*15 7*15 -1 7*14 7*13 8*13 -1 11*7 11*6 12*6 12*7 -1 14*10 14*9 -1 8*11 -1 7*14 7*13 -1 7*14 7*13 -1 7*17 7*16 8*16 8*17 -1 5*11 5*10 -1 6*7 6*6 7*6 7*7 7*8 6*8 -1 17*14 17*13 18*13 -1 15*11 15*10 16*10 16*11 -1 15*11 15*10 16*10 16*11 16*12 15*12 14*12 -1 4*17 4*16 5*16 5*17 5*18 4*18 -1 -2
14*9 -1 10*9 10*8 11*8 11*9 -1 17*5 17*4 18*4 -1 14*9 14*8 15*8 -1 8*8 8*7 9*7 -1 5*2 5*1 6*1 6*2 6*3 -1 7*5 7*4 -1 8*8 8*7 9*7 -1 19*5 19*4 -1 17*14 -1 7*12 -1 10*12 -1 7*7 7*6 8*6 8*7 8*8 -1 7*7 7*6 8*6 8*7 -1 12*10 12*9 -1 8*9 8*8 -1 13*8 13*7 14*7 14*8 -1 9*4 9*3 10*3 10*4 10*5 9*5 -1 7*7 7*6 8*6 8*7 -1 7*7 7*6 8*6 8*7 8*8 -1 -2
3*12 3*11 -1 11*12 11*11 -1 4*9 -1 3*9 3*8 4*8 -1 3*9 3*8 4*8 -1 3*9 3*8 4*8 -1 3*9 3*8 4*8 4*9 -1 3*9 3*8 4*8 4*9 -1 3*9 3*8 4*8 4*9 4*10 3*10 -1 4*7 4*6 5*6 5*7 5*8 4*8 3*8 -1 9*11 -1 8*12 -1 9*6 9*5 10*5 10*6 -1 3*9 3*8 4*8 4*9 -1 3*9 3*8 4*8 4*9 -1 8*15 -1 5*15 5*14 -1 9*12 9*11 -1 3*9 3*8 4*8 4*9 -1 7*11 -1 17*10 17*9 18*9 18*10 -1 14*9 14*8 -1 18*8 18*7 19*7 19*8 19*9 18*9 17*9 -1 -2
6*17 6*16 7*16 7*17 7*18 6*18 -1 18*11 -1 19*13 19*12 19*14 -1 10*12 10*11 -1 7*4 7*3 8*3 8*4 8*5 7*5 6*5 -1 16*15 16*14 17*14 -1 10*11 10*10 -1 -2
6*13 6*12 -1 16*11 16*10 17*10 17*11 17*12 16*12 15*12 15*11 -1 9*7 9*6 10*6 10*7 10*8 9*8 8*8 -1 12*8 12*7 13*7 -1 9*15 9*14 10*14 10*15 10*16 -1 18*10 18*9 -1 12*7 12*6 13*6 13*7 -1 18*11 -1 8*14 8*13 9*13 -1 2*15 2*14 3*14 3*15 3*16 2*16 -1 7*5 7*4 8*4 8*5 8*6 -1 17*6 17*5 -1 17*7 17*6 18*6 18*7 18*8 -1 -2
12*11 12*10 -1 10*15 10*14 -1 10*1 10*0 11*0 11*1 11*2 -1 12*12 12*11 -1 10*11 10*10 -1 13*10 13*9 14*9 -1 19*16 19*15 19*17 18*17 18*16 -1 13*10 -1 15*17 15*16 16*16 16*17 16*18 15*18 14*18 -1 -2
8*16 8*15 9*15 -1 8*16 8*15 9*15 -1 9*11 9*10 10*10 -1 10*12 10*11 11*11 -1 7*13 7*12 8*12 -1 19*7 19*6 19*8 18*8 -1 19*7 19*6 19*8 -1 13*11 13*10 -1 6*18 6*17 -1 1*9 1*8 2*8 2*9 -1 16*11 16*10 17*10 -1 18*11 -1 9*11 -1 8*17 8*16 9*16 -1 8*14 -1 3*12 3*11 -1 -2
15*5 15*4 16*4 16*5 16*6 -1 8*8 -1 19*10 19*9 19*11 -1 16*16 16*15 17*15 -1 18*13 18*12 -1 19*8 19*7 19*9 18*9 18*8 -1 14*11 14*10 -1 18*9 18*8 -1 18*13 18*12 -1 18*9 18*8 19*8 19*9 19*10 18*10 -1 15*5 15*4 16*4 16*5 16*6 -1 18*11 -1 19*5 -1 -2
8*7 -1 8*4 8*3 9*3 9*4 -1 5*8 5*7 6*7 6*8 6*9 -1 9*2 9*1 10*1 10*2 -1 8*9 -1 18*16 18*15 19*15 19*16 -1 8*15 8*14 -1 11*7 11*6 12*6 12*7 12*8 -1 8*10 -1 7*11 -1 12*7 12*6 13*6 13*7 13*8 12*8 -1 -2
17*6 17*5 18*5 -1 17*6 17*5 18*5 -1 17*6 17*5 -1 17*6 17*5 18*5 -1 17*6 17*5 18*5 -1 9*7 9*6 10*6 10*7 10*8 9*8 8*8 -1 8*8 8*7 9*7 -1 8*3 8*2 9*2 9*3 -1 17*11 17*10 -1 3*11 -1 0*17 0*16 -1 5*13 5*12 6*12 -1 17*5 17*4 18*4 -1 9*0 10*0 10*1 9*1 8*1 -1 15*5 15*4 16*4 16*5 16*6 -1 3*12 3*11 -1 19*4 19*3 19*5 -1 -2
9*16 9*15 10*15 10*16 10*17 9*17 -1 17*14 -1 5*6 5*5 -1 10*10 10*9 11*9 11*10 11*11 10*11 -1 6*15 6*14 7*14 -1 19*10 19*9 -1 12*19 12*18 13*18 -1 7*15 7*14 8*14 -1 8*12 -1 15*18 15*17 16*17 -1 3*10 3*9 4*9 4*10 -1 14*5 14*4 15*4 15*5 15*6 14*6 -1 12*10 12*9 13*9 -1 7*13 7*12 -1 9*12 9*11 -1 3*13 3*12 -1 16*6 16*5 17*5 -1 17*9 17*8 18*8 18*9 18*10 17*10 -1 -2
14*1 14*0 15*0 15*1 15*2 14*2 13*2 -1 11*8 11*7 -1 15*7 15*6 16*6 -1 10*8 10*7 11*7 11*8 -1 8*7 -1 7*11 -1 5*10 5*9 6*9 6*10 -1 12*9 12*8 -1 11*5 11*4 12*4 12*5 -1 12*9 12*8 -1 8*9 8*8 -1 7*11 -1 17*6 17*5 -1 10*6 10*5 11*5 11*6 11*7 -1 12*0 13*0 13*1 12*1 11*1 11*0 -1 -2
9*15 9*14 10*14 -1 7*11 7*10 -1 2*12 2*11 3*11 -1 8*7 8*6 -1 11*14 11*13 12*13 12*14 12*15 11*15 10*15 10*14 -1 12*2 12*1 13*1 13*2 -1 7*9 7*8 -1 8*14 8*13 -1 8*11 -1 7*13 7*12 -1 7*5 7*4 8*4 8*5 8*6 -1 4*17 4*16 5*16 5*17 5*18 4*18 -1 14*3 14*2 15*2 15*3 15*4 14*4 13*4 13*3 13*2 -1 18*2 18*1 19*1 19*2 -1 6*12 6*11 -1 14*1 14*0 15*0 15*1 15*2 14*2 13*2 -1 13*10 -1 7*8 7*7 8*7 -1 -2
7*13 7*12 -1 11*5 11*4 12*4 12*5 12*6 -1 9*7 9*6 10*6 10*7 10*8 9*8 8*8 -1 5*5 5*4 -1 2*5 2*4 3*4 3*5 3*6 2*6 -1 2*5 2*4 3*4 3*5 3*6 -1 2*5 2*4 3*4 3*5 3*6 2*6 -1 2*5 2*4 3*4 3*5 3*6 -1 0*17 0*16 1*16 1*17 1*18 -1 1*16 1*15 2*15 2*16 2*17 1*17 -1 0*17 0*16 1*16 -1 10*19 10*18 11*18 11*19 9*19 9*18 -1 12*7 12*6 13*6 13*7 13*8 12*8 -1 7*14 7*13 -1 9*12 -1 10*11 -1 12*9 12*8 -1 1*9 1*8 2*8 -1 3*14 3*13 4*13 -1 18*9 18*8 19*8 -1 19*5 19*4 -1 12*12 12*11 -1 -2
13*11 13*10 -1 6*14 6*13 -1 14*10 14*9 -1 5*10 5*9 -1 5*10 5*9 -1 5*10 5*9 6*9 -1 5*10 5*9 6*9 -1 5*10 5*9 6*9 6*10 -1 9*10 9*9 -1 5*10 5*9 6*9 -1 5*10 5*9 6*9 6*10 -1 5*10 5*9 6*9 6*10 -1 5*10 5*9 6*9 6*10 -1 5*10 5*9 6*9 6*10 -1 5*10 5*9 6*9 6*10 6*11 -1 5*10 5*9 6*9 6*10 -1 5*10 5*9 6*9 6*10 -1 0*10 0*9 1*9 1*10 -1 1*14 1*13 2*13 2*14 -1 5*10 5*9 6*9 6*10 -1 -2
4*3 4*2 5*2 5*3 5*4 4*4 3*4 -1 5*4 5*3 6*3 -1 5*4 5*3 6*3 -1 5*4 5*3 6*3 -1 5*4 5*3 -1 5*4 5*3 -1 5*4 5*3 -1 7*5 7*4 8*4 8*5 -1 8*8 -1 13*2 13*1 14*1 14*2 14*3 -1 5*14 5*13 6*13 -1 5*4 5*3 6*3 6*4 6*5 -1 5*4 5*3 6*3 -1 3*12 3*11 4*11 -1 9*16 9*15 10*15 10*16 10*17 9*17 -1 11*11 11*10 12*10 -1 6*1 6*0 7*0 7*1 7*2 6*2 5*2 -1 8*5 8*4 9*4 9*5 -1 5*17 5*16 6*16 6*17 -1 16*9 16*8 17*8 17*9 -1 6*14 6*13 -1 -2
18*11 -1 16*11 16*10 17*10 17*11 17*12 16*12 15*12 15*11 -1 17*14 -1 19*5 19*4 -1 17*14 -1 2*12 2*11 3*11 -1 9*9 9*8 10*8 -1 17*19 -1 18*14 18*13 -1 9*12 9*11 -1 -2
8*12 8*11 -1 3*3 3*2 4*2 4*3 4*4 -1 8*4 8*3 9*3 -1 14*4 14*3 15*3 15*4 15*5 -1 9*9 9*8 10*8 -1 10*11 10*10 -1 6*17 6*16 7*16 7*17 7*18 6*18 -1 6*17 6*16 7*16 7*17 7*18 6*18 -1 4*8 4*7 5*7 5*8 5*9 4*9 -1 3*14 3*13 4*13 4*14 4*15 -1 9*9 9*8 10*8 -1 2*17 2*16 3*16 3*17 3*18 2*18 1*18 1*17 -1 9*4 9*3 10*3 10*4 10*5 9*5 -1 13*2 13*1 14*1 -1 4*13 4*12 -1 8*11 -1 17*5 17*4 18*4 -1 18*8 18*7 19*7 19*8 19*9 18*9 17*9 -1 -2
11*8 11*7 12*7 12*8 12*9 11*9 10*9 10*8 10*7 -1 17*5 17*4 -1 15*8 15*7 16*7 -1 6*12 6*11 7*11 -1 12*4 12*3 13*3 13*4 13*5 12*5 11*5 -1 8*11 -1 8*11 -1 2*7 2*6 3*6 3*7 3*8 -1 18*13 -1 2*7 2*6 3*6 3*7 3*8 2*8 1*8 1*7 1*6 -1 9*13 9*12 -1 9*11 9*10 -1 8*19 8*18 9*18 -1 5*5 5*4 6*4 -1 17*14 -1 10*12 10*11 -1 -2
4*12 4*11 5*11 -1 4*9 -1 4*6 4*5 5*5 -1 11*9 11*8 12*8 12*9 12*10 11*10 10*10 10*9 -1 10*1 10*0 11*0 11*1 11*2 10*2 9*2 9*1 9*0 -1 6*14 6*13 7*13 -1 12*3 12*2 13*2 -1 10*2 10*1 11*1 11*2 11*3 -1 7*11 -1 14*11 14*10 -1 1*12 1*11 2*11 2*12 2*13 -1 6*7 6*6 7*6 -1 12*2 12*1 13*1 -1 3*10 3*9 4*9 -1 -2
6*17 6*16 7*16 7*17 7*18 -1 4*9 -1 9*14 -1 9*13 9*12 10*12 -1 9*13 9*12 10*12 10*13 10*14 -1 5*11 5*10 6*10 6*11 -1 19*13 19*12 19*14 18*14 -1 17*7 17*6 -1 8*12 8*11 -1 0*8 0*7 1*7 1*8 1*9 -1 12*5 12*4 13*4 13*5 -1 11*13 11*12 12*12 -1 18*14 18*13 19*13 19*14 -1 7*11 -1 8*8 8*7 -1 9*14 9*13 -1 8*13 8*12 -1 -2
6*11 -1 8*11 -1 8*12 8*11 -1 8*11 8*10 -1 8*11 8*10 9*10 -1 9*9 9*8 10*8 10*9 10*10 9*10 8*10 -1 7*7 7*6 8*6 8*7 8*8 -1 1*14 1*13 2*13 2*14 2*15 -1 15*11 15*10 16*10 16*11 -1 7*1 7*0 8*0 8*1 8*2 7*2 -1 7*5 7*4 8*4 8*5 -1 12*16 12*15 13*15 13*16 13*17 12*17 11*17 11*16 -1 3*3 3*2 4*2 4*3 4*4 3*4 -1 9*1 9*0 10*0 10*1 10*2 9*2 8*2 8*1 8*0 -1 8*11 -1 -2
5*14 5*13 6*13 -1 14*11 14*10 -1 9*17 9*16 10*16 10*17 -1 3*12 3*11 -1 8*8 8*7 -1 7*11 -1 5*14 5*13 -1 13*11 13*10 14*10 -1 9*3 9*2 10*2 -1 4*12 4*11 -1 7*11 -1 7*11 -1 6*6 6*5 -1 -2
8*11 -1 19*14 19*13 19*15 18*15 18*14 -1 16*4 16*3 17*3 17*4 17*5 -1 7*10 7*9 8*9 -1 5*10 5*9 6*9 6*10 -1 12*9 12*8 13*8 -1 8*9 8*8 -1 10*1 10*0 11*0 11*1 11*2 -1 7*4 7*3 8*3 8*4 -1 8*15 8*14 -1 10*14 -1 6*18 6*17 -1 13*8 13*7 14*7 14*8 -1 10*12 10*11 -1 16*9 16*8 17*8 17*9 -1 1*17 1*16 2*16 2*17 2*18 -1 -2
8*17 -1 9*14 -1 9*14 -1 6*5 6*4 7*4 -1 16*11 16*10 17*10 17*11 17*12 16*12 15*12 15*11 -1 8*14 8*13 -1 12*9 12*8 -1 9*10 9*9 10*9 -1 12*2 12*1 13*1 13*2 -1 4*11 4*10 -1 10*14 -1 8*11 -1 17*14 -1 11*14 11*13 12*13 12*14 12*15 11*15 10*15 10*14 -1 -2
10*7 10*6 11*6 11*7 11*8 10*8 9*8 9*7 -1 4*5 4*4 5*4 -1 6*14 6*13 7*13 -1 9*0 10*0 10*1 9*1 8*1 8*0 -1 19*5 19*4 -1 18*11 -1 10*3 10*2 11*2 11*3 -1 6*12 6*11 -1 17*5 17*4 18*4 -1 16*6 16*5 17*5 -1 5*17 5*16 6*16 6*17 -1 -2
17*14 -1 17*14 -1 17*14 -1 14*6 14*5 15*5 15*6 15*7 14*7 13*7 -1 8*10 8*9 9*9 -1 8*11 8*10 -1 8*11 -1 8*15 8*14 -1 8*11 -1 6*11 6*10 7*10 -1 2*7 2*6 3*6 3*7 3*8 -1 7*13 7*12 -1 13*12 13*11 14*11 -1 12*3 12*2 13*2 13*3 13*4 12*4 -1 6*16 6*15 7*15 -1 9*17 9*16 10*16 10*17 10*18 9*18 -1 6*14 6*13 -1 -2
4*6 4*5 5*5 -1 4*3 4*2 5*2 5*3 -1 9*19 9*18 -1 18*13 18*12 -1 6*17 6*16 7*16 7*17 7*18 6*18 -1 5*9 5*8 6*8 6*9 -1 11*12 11*11 12*11 -1 -2
7*12 7*11 -1 14*8 14*7 15*7 15*8 15*9 14*9 -1 17*14 -1 17*14 -1 13*10 -1 18*13 18*12 19*12 19*13 -1 19*1 19*0 19*2 18*2 18*1 -1 19*11 19*10 19*12 -1 10*7 10*6 11*6 11*7 11*8 -1 8*8 -1 17*10 17*9 18*9 18*10 -1 11*14 11*13 12*13 -1 8*8 -1 18*5 18*4 19*4 -1 8*3 8*2 9*2 9*3 -1 8*14 -1 3*11 3*10 4*10 -1 7*13 7*12 -1 -2
7*4 7*3 8*3 8*4 -1 13*1 13*0 14*0 14*1 14*2 13*2 -1 13*1 13*0 14*0 14*1 -1 6*7 6*6 7*6 7*7 7*8 -1 6*7 6*6 7*6 7*7 7*8 6*8 5*8 -1 6*7 6*6 7*6 7*7 7*8 -1 6*7 6*6 7*6 7*7 7*8 -1 2*16 2*15 3*15 3*16 3*17 -1 2*15 2*14 3*14 3*15 3*16 2*16 1*16 -1 7*8 7*7 8*7 -1 7*11 -1 7*12 7*11 -1 4*12 4*11 5*11 -1 6*7 6*6 7*6 7*7 7*8 -1 8*7 8*6 9*6 -1 3*11 3*10 4*10 -1 14*11 14*10 -1 7*9 7*8 8*8 -1 11*9 11*8 12*8 12*9 -1 6*6 6*5 7*5 7*6 -1 15*5 15*4 16*4 16*5 16*6 -1 -2
18*5 18*4 19*4 -1 18*5 18*4 -1 11*12 11*11 -1 9*13 -1 10*6 10*5 11*5 11*6 11*7 10*7 9*7 9*6 -1 7*17 7*16 8*16 8*17 8*18 7*18 6*18 6*17 -1 4*11 4*10 5*10 5*11 5*12 -1 9*4 9*3 10*3 10*4 10*5 9*5 -1 11*11 11*10 12*10 -1 11*3 11*2 12*2 12*3 12*4 -1 4*10 4*9 -1 13*10 13*9 -1 8*12 -1 7*1 7*0 8*0 8*1 8*2 7*2 6*2 -1 8*12 -1 7*11 -1 5*17 5*16 6*16 6*17 -1 3*13 3*12 -1 3*13 3*12 -1 3*13 3*12 -1 3*13 3*12 -1 3*13 3*12 -1 -2
7*11 -1 5*11 5*10 6*10 -1 5*11 5*10 6*10 -1 -2
14*9 -1 17*5 17*4 18*4 -1 16*16 16*15 17*15 17*16 -1 7*8 7*7 8*7 8*8 -1 9*9 9*8 10*8 10*9 -1 9*17 9*16 10*16 10*17 10*18 9*18 -1 18*8 18*7 19*7 19*8 19*9 18*9 -1 8*1 8*0 9*0 9*1 9*2 8*2 7*2 -1 13*3 13*2 14*2 14*3 14*4 13*4 12*4 12*3 12*2 -1 -2
10*2 10*1 11*1 11*2 11*3 10*3 9*3 -1 8*7 8*6 9*6 -1 9*9 9*8 10*8 10*9 -1 14*10 14*9 -1 4*13 4*12 5*12 5*13 5*14 -1 8*17 8*16 9*16 9*17 -1 15*5 15*4 16*4 16*5 16*6 15*6 14*6 14*5 -1 4*12 4*11 5*11 -1 12*12 12*11 -1 16*16 16*15 -1 14*9 -1 8*10 -1 5*11 5*10 -1 13*10 -1 12*6 12*5 13*5 13*6 13*7 -1 14*8 14*7 15*7 15*8 -1 -2
8*5 8*4 9*4 9*5 9*6 8*6 -1 9*19 9*18 -1 14*10 14*9 -1 1*8 1*7 2*7 2*8 2*9 1*9 -1 -2
7*12 7*11 -1 17*5 17*4 18*4 -1 7*7 7*6 8*6 8*7 8*8 -1 12*11 12*10 13*10 -1 19*14 19*13 -1 15*17 15*16 16*16 16*17 16*18 15*18 -1 9*0 10*0 10*1 9*1 8*1 8*0 -1 2*12 2*11 3*11 3*12 3*13 -1 8*8 -1 18*10 18*9 -1 19*10 19*9 19*11 18*11 -1 5*16 5*15 6*15 -1 15*5 15*4 16*4 16*5 16*6 -1 18*12 18*11 -1 19*5 19*4 19*6 -1 7*4 7*3 8*3 -1 8*12 -1 -2
6*17 6*16 -1 9*10 9*9 10*9 -1 4*5 4*4 5*4 -1 7*5 -1 6*8 6*7 7*7 7*8 7*9 -1 1*17 1*16 2*16 -1 19*4 19*3 19*5 -1 7*4 7*3 8*3 -1 7*4 7*3 8*3 8*4 8*5 -1 8*5 8*4 9*4 9*5 9*6 -1 8*5 8*4 9*4 9*5 -1 0*10 0*9 1*9 1*10 -1 14*1 14*0 15*0 15*1 15*2 14*2 13*2 13*1 -1 14*9 -1 9*1 9*0 10*0 10*1 10*2 9*2 8*2 8*1 -1 8*5 8*4 9*4 9*5 -1 19*6 19*5 19*7 -1 9*3 9*2 10*2 10*3 10*4 9*4 -1 11*8 11*7 12*7 -1 4*10 4*9 -1 -2
7*10 7*9 8*9 -1 7*10 7*9 -1 7*10 7*9 8*9 -1 7*10 7*9 8*9 8*10 -1 7*10 7*9 8*9 8*10 -1 7*10 7*9 8*9 8*10 8*11 7*11 -1 7*10 7*9 8*9 8*10 8*11 -1 8*4 8*3 9*3 9*4 -1 3*7 3*6 4*6 4*7 -1 3*11 3*10 4*10 -1 8*5 8*4 9*4 9*5 -1 18*11 -1 8*4 8*3 9*3 9*4 9*5 -1 7*11 -1 6*14 6*13 -1 5*13 5*12 6*12 -1 2*17 2*16 3*16 3*17 3*18 2*18 1*18 1*17 -1 8*7 -1 13*10 -1 7*10 7*9 8*9 -1 7*10 7*9 8*9 -1 7*10 7*9 8*9 -1 -2
10*8 10*7 11*7 11*8 -1 8*12 -1 5*11 5*10 6*10 -1 3*9 3*8 4*8 4*9 -1 8*9 8*8 -1 14*7 14*6 15*6 15*7 15*8 -1 16*15 16*14 17*14 -1 -2
16*16 16*15 -1 17*5 17*4 18*4 18*5 -1 10*11 10*10 -1 18*7 18*6 19*6 19*7 19*8 18*8 -1 17*14 -1 10*8 10*7 11*7 11*8 -1 14*11 14*10 -1 9*0 10*0 10*1 9*1 8*1 -1 9*1 9*0 10*0 10*1 10*2 -1 14*10 14*9 -1 15*8 15*7 16*7 -1 -2
9*10 9*9 10*9 10*10 -1 6*15 6*14 -1 6*8 6*7 7*7 7*8 -1 10*2 10*1 11*1 11*2 11*3 -1 2*15 2*14 3*14 3*15 3*16 2*16 1*16 -1 19*9 19*8 -1 9*9 9*8 10*8 -1 14*5 14*4 15*4 15*5 15*6 14*6 13*6 13*5 -1 14*1 14*0 15*0 15*1 15*2 14*2 13*2 13*1 -1 -2
9*1 9*0 10*0 10*1 10*2 -1 9*1 9*0 10*0 10*1 10*2 -1 10*6 10*5 11*5 11*6 11*7 -1 5*3 5*2 6*2 6*3 -1 11*11 11*10 12*10 -1 6*5 6*4 7*4 7*5 -1 9*11 -1 12*9 12*8 -1 6*10 6*9 7*9 7*10 7*11 -1 7*10 7*9 8*9 -1 12*2 12*1 -1 10*13 10*12 -1 6*7 6*6 7*6 7*7 7*8 -1 -2
6*15 6*14 7*14 -1 6*17 6*16 -1 4*7 4*6 5*6 5*7 5*8 4*8 -1 17*15 17*14 -1 8*9 8*8 -1 6*8 6*7 7*7 7*8 -1 6*16 6*15 7*15 -1 19*9 19*8 19*10 -1 12*1 12*0 13*0 13*1 13*2 -1 6*18 6*17 7*17 -1 10*11 10*10 -1 11*12 11*11 -1 5*7 5*6 6*6 6*7 6*8 -1 16*5 16*4 17*4 17*5 -1 18*9 18*8 19*8 -1 5*17 5*16 6*16 6*17 -1 3*13 3*12 -1 -2
18*11 -1 18*19 18*18 19*18 19*19 17*19 -1 6*16 6*15 7*15 7*16 7*17 -1 9*4 9*3 10*3 10*4 10*5 9*5 -1 17*7 17*6 18*6 18*7 18*8 -1 12*1 12*0 13*0 13*1 13*2 -1 7*12 -1 13*18 13*17 14*17 14*18 -1 8*18 8*17 9*17 -1 18*11 -1 8*17 8*16 9*16 9*17 -1 11*16 11*15 12*15 12*16 12*17 11*17 -1 -2
16*5 16*4 17*4 -1 14*6 14*5 15*5 15*6 15*7 14*7 -1 8*7 8*6 9*6 9*7 9*8 -1 8*15 8*14 9*14 9*15 9*16 -1 18*11 -1 10*14 -1 8*9 8*8 -1 14*18 14*17 15*17 15*18 15*19 14*19 -1 19*11 19*10 19*12 -1 17*19 17*18 -1 14*8 14*7 15*7 -1 14*10 14*9 -1 16*15 16*14 17*14 -1 16*7 16*6 17*6 -1 5*10 5*9 6*9 6*10 -1 -2
17*16 17*15 18*15 18*16 -1 17*16 17*15 18*15 18*16 -1 18*11 -1 17*15 17*14 -1 16*5 16*4 17*4 17*5 -1 18*11 -1 10*14 10*13 11*13 -1 18*11 -1 18*11 -1 19*6 19*5 19*7 18*7 18*6 18*5 -1 15*15 15*14 16*14 16*15 16*16 -1 8*2 8*1 9*1 9*2 9*3 -1 18*11 -1 13*3 13*2 14*2 14*3 14*4 13*4 12*4 12*3 12*2 -1 4*18 4*17 5*17 -1 10*18 10*17 11*17 11*18 11*19 10*19 9*19 -1 17*14 17*13 18*13 -1 -2
5*17 5*16 6*16 6*17 -1 5*17 5*16 6*16 6*17 -1 5*17 5*16 6*16 6*17 6*18 -1 9*13 -1 6*9 -1 9*18 9*17 10*17 10*18 10*19 9*19 -1 17*9 17*8 18*8 18*9 -1 9*12 -1 8*14 8*13 -1 8*13 8*12 -1 4*6 4*5 5*5 -1 5*14 5*13 -1 6*12 6*11 -1 -2
5*15 5*14 6*14 6*15 -1 5*15 5*14 6*14 6*15 -1 5*15 5*14 6*14 6*15 -1 5*15 5*14 6*14 6*15 -1 5*15 5*14 6*14 6*15 -1 8*11 8*10 9*10 -1 9*11 9*10 10*10 -1 9*11 9*10 -1 9*11 -1 9*11 -1 8*11 -1 15*11 -1 9*7 9*6 10*6 -1 9*6 9*5 10*5 -1 9*5 9*4 10*4 -1 9*19 9*18 10*18 10*19 -1 15*9 15*8 16*8 16*9 16*10 -1 -2
18*13 -1 4*12 4*11 5*11 -1 14*10 14*9 -1 3*10 3*9 4*9 4*10 4*11 -1 13*10 -1 14*9 14*8 -1 19*8 19*7 19*9 18*9 18*8 -1 18*11 -1 -2
17*11 17*10 18*10 18*11 -1 17*16 17*15 18*15 18*16 -1 17*14 -1 18*12 18*11 19*11 -1 19*5 -1 19*5 19*4 -1 13*10 13*9 -1 14*18 14*17 15*17 15*18 15*19 14*19 -1 17*5 17*4 18*4 18*5 18*6 -1 11*12 11*11 -1 19*6 19*5 19*7 -1 2*14 2*13 3*13 3*14 -1 4*11 4*10 5*10 -1 9*15 9*14 10*14 -1 14*5 14*4 15*4 15*5 15*6 14*6 13*6 13*5 -1 7*12 -1 -2
12*2 12*1 13*1 -1 2*15 2*14 3*14 3*15 3*16 2*16 -1 9*13 -1 9*14 -1 9*14 9*13 -1 5*8 5*7 6*7 6*8 6*9 -1 17*6 17*5 18*5 -1 19*16 19*15 19*17 18*17 18*16 -1 17*14 -1 19*10 19*9 19*11 -1 8*10 8*9 -1 12*8 12*7 13*7 -1 18*12 18*11 -1 18*8 18*7 19*7 19*8 19*9 -1 7*12 -1 17*7 17*6 -1 8*12 -1 9*14 9*13 -1 -2
5*5 5*4 6*4 6*5 6*6 -1 5*5 5*4 6*4 -1 5*5 5*4 -1 5*5 5*4 -1 5*5 5*4 -1 5*5 5*4 -1 5*5 5*4 -1 5*5 5*4 -1 0*17 0*16 1*16 1*17 1*18 -1 8*13 8*12 -1 10*15 10*14 11*14 -1 17*5 17*4 18*4 18*5 -1 17*18 17*17 18*17 18*18 18*19 17*19 -1 6*9 6*8 7*8 7*9 -1 6*8 6*7 7*7 7*8 -1 19*14 19*13 19*15 18*15 18*14 -1 17*16 17*15 18*15 18*16 -1 16*16 16*15 -1 16*9 16*8 17*8 17*9 -1 16*9 16*8 17*8 17*9 -1 17*16 17*15 18*15 18*16 18*17 -1 -2
0*13 0*12 1*12 1*13 -1 3*13 3*12 4*12 4*13 -1 3*13 3*12 4*12 -1 3*13 3*12 4*12 4*13 -1 3*13 3*12 4*12 4*13 -1 3*13 3*12 4*12 4*13 4*14 3*14 -1 3*13 3*12 4*12 4*13 4*14 3*14 -1 3*13 3*12 4*12 4*13 -1 10*8 10*7 11*7 11*8 -1 4*10 4*9 5*9 -1 9*11 -1 13*13 13*12 14*12 14*13 14*14 13*14 12*14 12*13 12*12 -1 11*16 11*15 12*15 12*16 12*17 -1 9*6 9*5 10*5 -1 3*10 3*9 4*9 -1 9*13 9*12 -1 16*16 16*15 -1 6*8 6*7 7*7 7*8 -1 19*7 19*6 19*8 18*8 -1 8*11 -1 9*12 9*11 -1 -2
9*14 9*13 -1 8*7 8*6 9*6 -1 8*14 -1 6*3 6*2 -1 6*11 6*10 -1 5*10 5*9 6*9 6*10 -1 7*11 -1 6*15 6*14 -1 -2
9*13 -1 9*13 -1 12*11 12*10 13*10 -1 19*14 -1 9*5 9*4 10*4 10*5 10*6 9*6 -1 9*3 9*2 10*2 10*3 10*4 9*4 8*4 -1 9*3 9*2 10*2 10*3 10*4 9*4 8*4 -1 0*17 0*16 1*16 -1 4*10 4*9 -1 4*10 4*9 -1 13*10 13*9 14*9 -1 12*14 12*13 13*13 13*14 13*15 12*15 11*15 11*14 11*13 -1 17*19 -1 2*13 2*12 3*12 3*13 -1 3*10 3*9 4*9 4*10 -1 8*11 -1 11*14 11*13 12*13 -1 16*10 16*9 17*9 17*10 17*11 -1 -2
5*4 5*3 6*3 -1 2*7 2*6 3*6 3*7 3*8 -1 12*2 12*1 13*1 13*2 -1 4*3 4*2 5*2 5*3 -1 6*5 6*4 7*4 7*5 7*6 6*6 -1 18*2 18*1 19*1 19*2 19*3 18*3 17*3 17*2 -1 18*16 -1 10*1 10*0 11*0 11*1 11*2 10*2 9*2 -1 7*12 -1 7*13 7*12 -1 9*13 9*12 -1 16*11 16*10 17*10 17*11 17*12 16*12 15*12 15*11 -1 3*5 3*4 4*4 4*5 4*6 -1 -2
9*18 9*17 10*17 10*18 10*19 9*19 8*19 -1 8*7 -1 10*14 10*13 11*13 -1 9*12 9*11 -1 10*10 10*9 -1 3*11 -1 3*10 3*9 4*9 4*10 -1 4*17 4*16 5*16 5*17 5*18 4*18 -1 3*14 3*13 4*13 -1 8*13 8*12 -1 -2
18*5 18*4 -1 12*5 12*4 13*4 13*5 -1 -2
4*16 4*15 5*15 5*16 5*17 -1 4*16 4*15 5*15 5*16 5*17 -1 4*16 4*15 5*15 -1 4*16 4*15 5*15 -1 4*16 4*15 5*15 5*16 -1 4*16 4*15 5*15 5*16 -1 4*16 4*15 5*15 5*16 -1 4*16 4*15 5*15 -1 8*8 -1 8*8 8*7 -1 11*16 11*15 12*15 12*16 12*17 -1 4*16 4*15 5*15 5*16 5*17 -1 4*16 4*15 5*15 5*16 -1 13*18 13*17 14*17 14*18 -1 4*13 4*12 -1 5*15 5*14 -1 14*8 14*7 15*7 -1 10*16 10*15 11*15 11*16 11*17 10*17 9*17 -1 8*13 8*12 -1 -2
19*11 19*10 19*12 18*12 -1 9*18 9*17 10*17 10*18 10*19 9*19 8*19 8*18 -1 17*14 -1 2*6 2*5 3*5 3*6 3*7 2*7 -1 7*8 7*7 8*7 -1 7*4 7*3 8*3 -1 17*13 17*12 18*12 18*13 -1 8*18 8*17 9*17 9*18 -1 7*9 7*8 8*8 -1 12*16 12*15 13*15 13*16 13*17 12*17 -1 17*14 -1 9*10 9*9 10*9 -1 11*11 11*10 12*10 12*11 -1 8*7 8*6 -1 12*5 12*4 13*4 13*5 13*6 12*6 11*6 11*5 -1 7*18 7*17 8*17 8*18 -1 -2
17*5 17*4 18*4 -1 18*13 18*12 -1 17*7 17*6 18*6 18*7 -1 5*3 5*2 6*2 6*3 -1 8*9 8*8 -1 18*16 -1 16*17 16*16 -1 18*8 18*7 19*7 19*8 -1 17*14 -1 11*16 11*15 12*15 -1 9*5 9*4 10*4 10*5 10*6 9*6 -1 13*5 13*4 14*4 14*5 14*6 -1 16*5 16*4 17*4 17*5 -1 -2
11*14 11*13 12*13 12*14 12*15 -1 16*11 16*10 17*10 17*11 17*12 16*12 15*12 15*11 -1 14*9 14*8 -1 13*10 -1 13*10 -1 17*11 17*10 18*10 18*11 -1 11*6 11*5 12*5 12*6 12*7 -1 18*11 -1 13*5 13*4 14*4 14*5 14*6 -1 18*11 -1 6*14 6*13 7*13 -1 6*18 6*17 7*17 -1 11*11 11*10 12*10 -1 15*7 15*6 16*6 -1 14*9 -1 10*12 10*11 -1 17*14 17*13 18*13 -1 9*11 9*10 -1 17*5 17*4 18*4 -1 -2
16*12 16*11 17*11 -1 18*6 18*5 -1 13*9 13*8 14*8 14*9 -1 14*9 14*8 15*8 -1 7*10 7*9 8*9 8*10 -1 14*9 14*8 15*8 -1 19*5 19*4 -1 6*11 6*10 7*10 7*11 -1 5*15 5*14 6*14 -1 8*11 -1 19*10 19*9 -1 15*17 15*16 16*16 16*17 -1 4*18 4*17 5*17 -1 17*4 17*3 18*3 18*4 18*5 17*5 -1 12*8 12*7 13*7 -1 14*9 -1 13*17 13*16 14*16 14*17 14*18 13*18 -1 4*11 -1 15*5 15*4 16*4 16*5 16*6 -1 12*2 -1 9*0 10*0 10*1 9*1 8*1 -1 6*2 6*1 7*1 7*2 7*3 6*3 -1 6*2 6*1 7*1 7*2 7*3 6*3 5*3 -1 -2
0*16 0*15 1*15 1*16 1*17 0*17 -1 1*13 1*12 2*12 2*13 -1 7*12 7*11 -1 8*13 8*12 9*12 -1 8*14 8*13 -1 12*19 12*18 13*18 -1 8*16 8*15 -1 13*18 13*17 14*17 14*18 -1 4*12 4*11 -1 11*8 11*7 12*7 12*8 -1 9*11 -1 8*2 8*1 9*1 9*2 9*3 -1 16*8 16*7 17*7 -1 7*11 -1 17*11 17*10 18*10 18*11 -1 -2
10*2 10*1 11*1 11*2 11*3 10*3 9*3 -1 10*2 10*1 11*1 11*2 11*3 10*3 -1 10*1 10*0 11*0 11*1 11*2 10*2 9*2 -1 -2
18*9 18*8 19*8 19*9 -1 7*8 7*7 8*7 8*8 -1 19*5 -1 16*9 16*8 17*8 17*9 17*10 16*10 -1 18*8 18*7 19*7 19*8 19*9 -1 3*4 3*3 4*3 -1 8*9 8*8 -1 13*10 13*9 14*9 -1 10*6 10*5 11*5 11*6 11*7 -1 7*12 -1 13*1 13*0 14*0 14*1 14*2 -1 13*1 13*0 14*0 14*1 14*2 13*2 -1 13*0 14*0 14*1 13*1 12*1 -1 13*1 13*0 14*0 14*1 14*2 13*2 12*2 -1 13*1 13*0 14*0 14*1 -1 -2
13*10 -1 12*12 12*11 -1 5*14 5*13 6*13 6*14 6*15 -1 5*14 5*13 6*13 6*14 -1 5*14 5*13 6*13 -1 5*14 5*13 6*13 6*14 6*15 -1 5*14 5*13 6*13 6*14 6*15 5*15 -1 5*14 5*13 6*13 6*14 6*15 5*15 -1 5*14 5*13 6*13 6*14 -1 3*8 3*7 4*7 -1 13*11 13*10 -1 4*12 4*11 5*11 -1 8*15 -1 19*12 19*11 19*13 18*13 -1 11*11 11*10 12*10 -1 8*11 -1 7*14 7*13 8*13 -1 18*8 18*7 19*7 19*8 19*9 -1 8*11 -1 -2
9*11 -1 8*10 -1 6*17 6*16 7*16 7*17 -1 17*14 -1 11*12 11*11 12*11 -1 18*11 -1 6*12 6*11 -1 10*2 10*1 11*1 -1 6*8 6*7 -1 5*11 5*10 6*10 -1 8*12 -1 8*11 -1 14*10 14*9 -1 6*17 6*16 7*16 7*17 7*18 6*18 -1 6*7 6*6 7*6 7*7 7*8 -1 1*12 1*11 2*11 2*12 -1 8*15 8*14 -1 6*17 -1 -2
14*8 14*7 15*7 -1 12*9 12*8 13*8 13*9 13*10 -1 8*13 8*12 9*12 -1 8*14 8*13 -1 8*17 8*16 9*16 -1 9*12 9*11 -1 11*9 11*8 12*8 -1 9*19 9*18 10*18 10*19 -1 17*14 -1 4*12 4*11 -1 6*14 6*13 7*13 -1 0*17 -1 8*10 -1 6*11 6*10 7*10 -1 4*18 4*17 5*17 -1 3*17 3*16 4*16 4*17 4*18 3*18 2*18 2*17 -1 -2
6*12 6*11 -1 6*11 6*10 -1 -2
6*12 6*11 -1 7*12 7*11 -1 6*12 6*11 7*11 -1 6*12 6*11 7*11 -1 7*12 7*11 -1 7*12 7*11 -1 6*12 6*11 7*11 -1 6*12 6*11 7*11 -1 6*12 6*11 7*11 -1 8*14 8*13 -1 4*8 4*7 5*7 5*8 5*9 4*9 -1 7*4 7*3 8*3 8*4 8*5 -1 6*12 6*11 -1 6*12 6*11 7*11 -1 10*12 10*11 -1 2*12 2*11 3*11 -1 7*12 -1 7*12 -1 7*12 -1 -2
10*12 10*11 -1 13*2 13*1 14*1 14*2 14*3 -1 11*3 11*2 12*2 12*3 12*4 -1 17*6 17*5 -1 17*6 17*5 18*5 -1 17*6 17*5 18*5 -1 11*11 11*10 12*10 12*11 12*12 11*12 10*12 -1 17*6 17*5 18*5 -1 17*14 -1 4*13 4*12 5*12 -1 8*12 -1 9*8 9*7 10*7 -1 14*1 14*0 15*0 15*1 15*2 14*2 13*2 13*1 -1 18*4 18*3 19*3 19*4 19*5 -1 8*8 8*7 -1 14*4 14*3 15*3 15*4 15*5 14*5 -1 18*9 18*8 19*8 19*9 19*10 18*10 -1 8*13 8*12 -1 8*7 8*6 -1 9*11 9*10 -1 11*13 11*12 12*12 -1 14*5 14*4 15*4 15*5 -1 -2
7*11 -1 6*11 6*10 7*10 -1 2*11 2*10 3*10 3*11 -1 2*11 2*10 3*10 3*11 -1 2*11 2*10 3*10 3*11 -1 2*11 2*10 3*10 3*11 3*12 2*12 -1 2*11 2*10 3*10 3*11 3*12 2*12 -1 9*6 9*5 10*5 10*6 10*7 9*7 8*7 -1 11*9 11*8 12*8 -1 9*2 9*1 10*1 10*2 10*3 -1 9*11 -1 3*11 3*10 4*10 -1 10*11 10*10 -1 8*15 8*14 -1 3*11 -1 3*11 3*10 -1 7*8 7*7 8*7 -1 8*11 -1 0*9 0*8 1*8 1*9 1*10 -1 8*11 -1 8*18 8*17 9*17 9*18 -1 7*13 7*12 -1 -2
18*11 -1 7*9 7*8 8*8 -1 5*10 5*9 6*9 -1 6*14 6*13 7*13 7*14 -1 12*12 12*11 13*11 -1 17*15 17*14 -1 9*11 -1 9*11 -1 14*8 14*7 15*7 -1 18*10 18*9 19*9 19*10 19*11 -1 10*14 -1 4*18 4*17 5*17 5*18 -1 6*15 6*14 7*14 -1 4*6 4*5 5*5 5*6 5*7 4*7 -1 8*18 8*17 9*17 9*18 -1 9*14 9*13 -1 5*4 5*3 6*3 6*4 -1 -2
3*10 3*9 4*9 -1 3*10 3*9 4*9 -1 3*10 3*9 4*9 -1 3*10 3*9 4*9 -1 3*10 3*9 4*9 -1 3*10 3*9 4*9 -1 3*10 3*9 4*9 -1 3*10 3*9 4*9 -1 3*10 3*9 4*9 4*10 4*11 -1 7*11 -1 14*11 14*10 -1 16*8 16*7 17*7 -1 5*11 5*10 -1 6*13 6*12 7*12 -1 7*12 -1 13*1 13*0 14*0 14*1 14*2 13*2 12*2 -1 7*12 -1 16*8 16*7 17*7 17*8 17*9 -1 5*10 5*9 6*9 6*10 -1 9*3 9*2 10*2 10*3 10*4 9*4 -1 5*13 5*12 6*12 -1 8*10 -1 7*12 -1 -2
12*1 12*0 13*0 13*1 -1 16*15 16*14 17*14 -1 14*11 14*10 -1 14*11 -1 11*8 11*7 12*7 12*8 -1 8*12 -1 12*1 12*0 13*0 13*1 13*2 12*2 -1 15*7 15*6 16*6 16*7 -1 16*5 16*4 17*4 17*5 -1 17*16 17*15 18*15 18*16 18*17 -1 18*9 18*8 19*8 -1 6*15 6*14 -1 -2
17*2 17*1 18*1 18*2 -1 19*5 -1 17*14 -1 12*7 12*6 13*6 13*7 -1 10*16 10*15 11*15 11*16 -1 9*16 9*15 -1 5*19 5*18 6*18 6*19 4*19 -1 9*6 9*5 -1 14*1 14*0 15*0 15*1 15*2 14*2 13*2 13*1 -1 13*7 13*6 14*6 14*7 14*8 13*8 12*8 12*7 -1 16*8 16*7 17*7 -1 8*10 -1 7*11 -1 18*14 18*13 -1 -2
10*13 10*12 -1 9*13 9*12 -1 8*13 8*12 -1 7*12 7*11 8*11 -1 2*12 2*11 -1 11*12 11*11 12*11 12*12 12*13 11*13 10*13 10*12 10*11 -1 4*10 4*9 5*9 -1 2*13 2*12 3*12 -1 12*16 12*15 13*15 13*16 13*17 12*17 11*17 11*16 -1 9*19 9*18 -1 14*9 -1 18*11 -1 8*8 8*7 -1 5*14 5*13 -1 9*9 9*8 10*8 -1 2*16 2*15 3*15 3*16 3*17 2*17 1*17 1*16 -1 -2
7*11 -1 8*13 8*12 -1 5*4 5*3 6*3 -1 8*13 8*12 -1 6*4 6*3 -1 7*1 7*0 8*0 8*1 8*2 7*2 6*2 -1 17*13 17*12 18*12 18*13 -1 18*14 18*13 -1 10*10 10*9 -1 9*10 9*9 10*9 -1 2*15 2*14 3*14 3*15 3*16 2*16 1*16 -1 12*9 12*8 13*8 13*9 -1 8*11 -1 12*9 12*8 -1 8*8 -1 16*8 16*7 17*7 17*8 17*9 -1 16*5 16*4 17*4 17*5 -1 16*7 16*6 17*6 -1 18*5 18*4 -1 9*3 9*2 10*2 10*3 -1 -2
7*10 7*9 8*9 -1 10*9 10*8 11*8 11*9 11*10 10*10 9*10 9*9 -1 10*9 10*8 11*8 11*9 11*10 10*10 9*10 9*9 -1 17*14 -1 16*17 16*16 17*16 -1 17*14 -1 17*14 -1 6*18 6*17 -1 4*9 4*8 5*8 5*9 -1 4*9 4*8 5*8 5*9 5*10 4*10 -1 17*14 -1 12*14 12*13 13*13 13*14 13*15 12*15 11*15 11*14 -1 12*4 12*3 13*3 13*4 13*5 12*5 -1 10*9 10*8 -1 15*8 15*7 16*7 -1 -2
8*12 8*11 -1 9*13 9*12 -1 7*14 7*13 8*13 -1 6*17 6*16 7*16 7*17 7*18 -1 5*5 5*4 -1 5*3 5*2 6*2 -1 8*14 8*13 -1 3*15 3*14 4*14 4*15 4*16 3*16 2*16 2*15 2*14 -1 9*7 9*6 10*6 -1 14*10 14*9 -1 15*11 15*10 16*10 16*11 -1 5*3 5*2 6*2 6*3 6*4 5*4 -1 5*3 5*2 6*2 6*3 6*4 5*4 4*4 -1 8*9 8*8 -1 1*9 1*8 2*8 2*9 2*10 -1 5*5 5*4 6*4 6*5 -1 -2
9*10 9*9 10*9 10*10 -1 9*10 9*9 10*9 -1 9*10 9*9 10*9 -1 9*10 9*9 10*9 10*10 -1 9*10 9*9 10*9 10*10 -1 9*10 9*9 10*9 10*10 10*11 9*11 -1 9*10 9*9 10*9 10*10 10*11 -1 9*10 9*9 10*9 10*10 10*11 -1 9*10 9*9 10*9 10*10 -1 8*8 8*7 -1 12*17 12*16 13*16 13*17 13*18 -1 9*11 -1 9*10 9*9 -1 12*3 12*2 13*2 13*3 13*4 12*4 11*4 -1 13*6 13*5 14*5 14*6 -1 12*1 12*0 13*0 13*1 13*2 12*2 -1 7*2 7*1 8*1 8*2 8*3 -1 9*14 9*13 10*13 10*14 -1 8*12 -1 9*10 9*9 10*9 -1 9*9 9*8 10*8 -1 9*10 9*9 10*9 -1 9*10 9*9 10*9 10*10 -1 -2
12*2 12*1 13*1 -1 14*8 14*7 15*7 15*8 15*9 14*9 -1 7*5 7*4 -1 6*6 6*5 7*5 7*6 7*7 6*7 -1 6*6 6*5 7*5 -1 6*6 6*5 7*5 -1 6*6 6*5 7*5 -1 12*12 12*11 -1 19*11 19*10 19*12 18*12 -1 4*9 4*8 -1 7*11 -1 15*11 15*10 16*10 16*11 -1 8*19 8*18 9*18 -1 9*18 9*17 10*17 10*18 10*19 9*19 -1 6*11 6*10 -1 4*9 4*8 5*8 -1 6*6 6*5 7*5 -1 6*6 6*5 7*5 7*6 -1 6*6 6*5 7*5 -1 6*6 6*5 -1 -2
7*12 7*11 -1 9*11 9*10 -1 9*11 9*10 10*10 -1 9*11 9*10 10*10 10*11 -1 9*11 9*10 10*10 10*11 10*12 -1 9*11 9*10 10*10 10*11 10*12 9*12 8*12 -1 9*10 9*9 10*9 10*10 10*11 -1 9*11 9*10 10*10 10*11 -1 8*8 -1 5*13 5*12 6*12 -1 4*13 4*12 -1 7*11 -1 14*9 -1 1*10 1*9 2*9 2*10 -1 7*5 7*4 8*4 8*5 8*6 -1 16*12 16*11 -1 19*5 19*4 19*6 18*6 18*5 -1 6*17 6*16 7*16 7*17 7*18 6*18 -1 17*6 17*5 -1 1*12 1*11 2*11 2*12 2*13 -1 7*13 7*12 -1 9*4 9*3 10*3 10*4 10*5 9*5 -1 6*2 6*1 7*1 7*2 7*3 6*3 5*3 -1 -2
17*9 17*8 18*8 18*9 18*10 -1 13*9 13*8 14*8 14*9 -1 5*11 5*10 6*10 -1 8*18 8*17 9*17 9*18 -1 13*10 -1 5*16 5*15 6*15 -1 11*14 11*13 12*13 12*14 12*15 -1 10*14 -1 -2
1*10 1*9 2*9 2*10 -1 1*10 1*9 2*9 2*10 2*11 -1 1*10 1*9 2*9 2*10 2*11 -1 1*10 1*9 2*9 2*10 -1 1*10 1*9 2*9 2*10 2*11 -1 1*10 1*9 2*9 2*10 2*11 1*11 -1 1*10 1*9 2*9 2*10 2*11 -1 3*17 3*16 4*16 4*17 4*18 -1 6*3 6*2 7*2 7*3 7*4 -1 18*13 -1 10*8 10*7 11*7 -1 6*3 6*2 -1 5*15 5*14 -1 15*17 15*16 16*16 -1 7*12 -1 6*8 6*7 7*7 7*8 -1 10*16 10*15 11*15 11*16 11*17 10*17 9*17 -1 7*13 7*12 -1 9*6 9*5 10*5 10*6 10*7 9*7 -1 -2
8*11 -1 3*15 3*14 4*14 4*15 4*16 3*16 2*16 -1 8*15 8*14 9*14 -1 4*15 4*14 5*14 -1 0*17 0*16 1*16 -1 0*17 0*16 1*16 -1 0*17 0*16 -1 0*17 -1 3*14 3*13 4*13 -1 8*8 8*7 -1 12*5 12*4 13*4 13*5 -1 6*12 6*11 -1 10*8 10*7 11*7 11*8 11*9 -1 -2
8*14 8*13 -1 2*12 2*11 3*11 3*12 -1 3*14 3*13 4*13 -1 3*13 3*12 -1 3*14 3*13 4*13 -1 -2
2*4 2*3 3*3 3*4 -1 2*4 2*3 3*3 3*4 3*5 2*5 -1 2*4 2*3 3*3 3*4 3*5 -1 1*9 1*8 2*8 2*9 2*10 1*10 -1 11*8 11*7 -1 0*10 0*9 1*9 1*10 -1 6*5 6*4 7*4 -1 9*10 9*9 -1 7*9 7*8 8*8 -1 7*12 -1 7*12 -1 10*2 10*1 11*1 11*2 11*3 10*3 9*3 -1 13*11 13*10 14*10 -1 19*8 19*7 19*9 18*9 -1 5*13 5*12 6*12 -1 4*6 4*5 5*5 5*6 5*7 4*7 -1 -2
5*14 5*13 6*13 -1 5*14 5*13 6*13 -1 2*15 2*14 3*14 -1 3*14 3*13 4*13 4*14 -1 5*17 5*16 6*16 6*17 6*18 -1 5*17 5*16 6*16 6*17 6*18 -1 5*17 5*16 6*16 6*17 6*18 -1 5*17 5*16 6*16 6*17 -1 5*17 5*16 6*16 6*17 6*18 5*18 4*18 -1 5*17 5*16 6*16 6*17 -1 3*3 3*2 4*2 4*3 4*4 3*4 -1 7*5 7*4 8*4 -1 5*11 5*10 6*10 -1 5*14 5*13 6*13 -1 5*14 -1 5*14 5*13 -1 5*14 5*13 -1 5*14 5*13 -1 5*14 5*13 6*13 -1 5*14 5*13 -1 5*14 5*13 -1 5*14 5*13 -1 5*14 5*13 6*13 6*14 -1 -2
18*3 18*2 19*2 19*3 19*4 -1 18*3 18*2 19*2 19*3 19*4 -1 18*3 18*2 19*2 19*3 19*4 -1 18*3 18*2 19*2 19*3 19*4 -1 18*3 18*2 19*2 19*3 19*4 18*4 -1 18*3 18*2 19*2 19*3 19*4 -1 18*3 18*2 19*2 19*3 19*4 -1 18*3 18*2 19*2 19*3 19*4 -1 18*3 18*2 19*2 19*3 19*4 -1 18*3 18*2 19*2 19*3 19*4 -1 9*2 9*1 10*1 10*2 10*3 -1 6*10 6*9 7*9 -1 2*12 2*11 -1 16*7 16*6 17*6 -1 8*11 -1 6*17 6*16 7*16 7*17 7*18 6*18 -1 7*12 -1 7*8 7*7 8*7 -1 5*11 5*10 -1 9*4 9*3 10*3 10*4 10*5 9*5 8*5 -1 16*6 16*5 17*5 -1 18*3 18*2 19*2 19*3 19*4 18*4 -1 18*3 18*2 19*2 19*3 19*4 -1 -2
19*7 19*6 19*8 18*8 18*7 18*6 -1 19*7 19*6 19*8 18*8 18*7 -1 19*7 19*6 19*8 18*8 -1 19*7 19*6 19*8 18*8 18*7 -1 19*2 19*1 19*3 18*3 18*2 -1 18*2 18*1 19*1 19*2 -1 16*17 16*16 -1 6*18 6*17 7*17 7*18 7*19 6*19 5*19 -1 10*14 -1 14*9 14*8 -1 3*7 3*6 4*6 4*7 4*8 -1 0*17 0*16 -1 12*13 12*12 13*12 13*13 13*14 12*14 11*14 -1 8*10 8*9 -1 7*13 7*12 -1 7*13 7*12 -1 0*17 0*16 1*16 1*17 -1 -2
4*9 4*8 -1 12*1 12*0 13*0 13*1 -1 8*9 8*8 -1 7*10 7*9 8*9 8*10 -1 8*10 8*9 9*9 -1 8*4 8*3 9*3 9*4 9*5 -1 8*6 8*5 9*5 9*6 9*7 -1 9*1 9*0 10*0 10*1 10*2 9*2 8*2 -1 9*4 9*3 10*3 10*4 10*5 9*5 -1 10*12 10*11 -1 7*4 7*3 8*3 8*4 8*5 -1 14*9 -1 19*12 19*11 19*13 -1 7*1 7*0 8*0 8*1 8*2 7*2 -1 6*11 6*10 7*10 7*11 -1 9*10 9*9 10*9 -1 10*11 -1 5*13 5*12 -1 7*10 7*9 8*9 -1 8*4 8*3 9*3 9*4 -1 -2
10*11 10*10 -1 8*11 -1 3*13 3*12 4*12 -1 0*13 -1 0*13 0*12 1*12 1*13 -1 4*11 4*10 5*10 5*11 -1 7*4 7*3 8*3 8*4 -1 8*17 8*16 9*16 -1 1*13 1*12 2*12 2*13 2*14 1*14 -1 10*5 10*4 11*4 11*5 11*6 10*6 9*6 -1 11*5 11*4 12*4 12*5 -1 14*5 14*4 15*4 15*5 -1 3*10 3*9 4*9 4*10 -1 9*13 9*12 -1 2*10 2*9 3*9 3*10 3*11 -1 12*4 12*3 13*3 13*4 13*5 -1 8*9 8*8 -1 4*5 4*4 5*4 5*5 5*6 4*6 -1 12*13 12*12 -1 19*5 19*4 -1 10*12 10*11 -1 -2
18*16 18*15 19*15 19*16 -1 18*16 -1 18*16 18*15 19*15 19*16 19*17 18*17 -1 18*16 18*15 19*15 19*16 -1 18*16 18*15 19*15 19*16 19*17 18*17 17*17 17*16 -1 18*16 18*15 19*15 19*16 19*17 18*17 17*17 17*16 -1 18*16 18*15 19*15 19*16 -1 18*16 18*15 19*15 19*16 19*17 18*17 17*17 17*16 -1 15*17 15*16 16*16 -1 15*17 15*16 16*16 16*17 -1 15*17 15*16 16*16 -1 18*11 -1 9*16 9*15 -1 17*15 17*14 -1 15*7 15*6 16*6 16*7 -1 9*8 9*7 10*7 10*8 -1 9*16 9*15 10*15 10*16 -1 8*11 -1 18*9 18*8 19*8 -1 17*14 -1 -2
10*7 10*6 11*6 11*7 11*8 10*8 9*8 9*7 -1 13*10 -1 14*7 14*6 15*6 15*7 15*8 -1 6*8 6*7 7*7 7*8 -1 9*9 9*8 10*8 -1 4*13 4*12 5*12 -1 8*7 -1 7*15 7*14 8*14 -1 7*10 7*9 8*9 -1 9*11 9*10 -1 7*12 -1 3*12 -1 10*11 10*10 11*10 -1 10*12 10*11 -1 -2
14*5 14*4 15*4 15*5 15*6 14*6 -1 12*1 12*0 13*0 13*1 -1 14*7 14*6 15*6 15*7 15*8 -1 18*13 -1 17*13 17*12 18*12 18*13 -1 17*13 17*12 18*12 18*13 -1 19*6 19*5 -1 13*8 13*7 14*7 -1 7*11 -1 8*11 -1 12*3 12*2 13*2 13*3 13*4 12*4 -1 8*10 8*9 -1 18*4 18*3 19*3 19*4 19*5 -1 8*11 -1 0*9 0*8 1*8 1*9 1*10 -1 9*12 9*11 -1 11*11 11*10 12*10 12*11 -1 -2
4*4 4*3 5*3 5*4 5*5 -1 4*4 4*3 5*3 5*4 -1 4*4 4*3 5*3 5*4 -1 4*4 4*3 5*3 5*4 -1 4*4 4*3 5*3 -1 4*4 4*3 5*3 5*4 -1 4*4 4*3 5*3 5*4 -1 4*4 4*3 5*3 5*4 -1 3*3 3*2 4*2 4*3 4*4 3*4 2*4 -1 3*7 3*6 4*6 4*7 -1 8*9 8*8 -1 2*14 2*13 3*13 3*14 3*15 -1 4*4 4*3 5*3 5*4 5*5 -1 4*4 4*3 5*3 5*4 5*5 -1 9*11 -1 8*7 8*6 9*6 -1 16*11 16*10 17*10 -1 4*4 4*3 5*3 5*4 5*5 -1 4*4 4*3 5*3 5*4 5*5 4*5 -1 4*4 4*3 5*3 5*4 5*5 4*5 -1 4*4 4*3 5*3 5*4 5*5 -1 4*4 4*3 5*3 5*4 5*5 4*5 -1 4*4 4*3 5*3 5*4 5*5 -1 -2
19*5 19*4 -1 19*5 19*4 -1 19*5 -1 18*13 -1 16*4 16*3 17*3 17*4 17*5 -1 7*11 -1 16*8 16*7 17*7 -1 15*4 15*3 16*3 16*4 16*5 15*5 14*5 -1 8*11 -1 18*12 18*11 -1 11*11 11*10 12*10 -1 15*9 15*8 16*8 16*9 -1 14*11 14*10 -1 8*12 -1 4*8 4*7 5*7 5*8 5*9 -1 2*9 2*8 3*8 3*9 3*10 2*10 -1 11*11 11*10 12*10 12*11 -1 -2
5*9 5*8 6*8 6*9 6*10 -1 19*14 19*13 19*15 18*15 18*14 -1 15*7 15*6 16*6 -1 12*7 12*6 13*6 13*7 13*8 12*8 11*8 -1 5*10 5*9 6*9 -1 9*9 9*8 -1 12*17 12*16 13*16 13*17 13*18 -1 18*11 -1 12*7 12*6 13*6 13*7 13*8 12*8 11*8 -1 6*14 6*13 7*13 -1 16*6 16*5 17*5 -1 4*9 4*8 5*8 -1 2*17 2*16 3*16 3*17 3*18 2*18 1*18 1*17 -1 -2
2*17 2*16 3*16 3*17 3*18 2*18 1*18 1*17 -1 8*10 -1 8*10 -1 11*1 11*0 12*0 12*1 12*2 11*2 10*2 -1 0*11 0*10 1*10 1*11 1*12 -1 13*11 13*10 14*10 -1 19*11 19*10 19*12 -1 8*10 8*9 -1 18*11 -1 1*9 1*8 2*8 2*9 2*10 -1 8*10 8*9 -1 12*19 -1 8*3 8*2 9*2 9*3 9*4 8*4 7*4 -1 8*2 8*1 9*1 9*2 9*3 -1 14*9 -1 3*11 3*10 4*10 -1 1*9 1*8 2*8 2*9 -1 3*7 3*6 4*6 4*7 4*8 3*8 -1 -2
3*10 3*9 4*9 -1 7*5 7*4 -1 8*8 8*7 -1 17*14 -1 17*14 -1 17*14 -1 18*16 -1 18*16 18*15 19*15 19*16 -1 12*9 12*8 13*8 -1 11*13 11*12 -1 1*9 1*8 2*8 2*9 2*10 -1 16*12 16*11 -1 6*7 6*6 7*6 7*7 7*8 6*8 -1 15*2 15*1 16*1 16*2 16*3 15*3 14*3 14*2 14*1 -1 10*12 10*11 -1 1*11 1*10 2*10 2*11 2*12 -1 6*5 6*4 7*4 -1 -2
13*10 13*9 14*9 -1 14*11 14*10 15*10 15*11 15*12 14*12 13*12 13*11 13*10 -1 12*18 12*17 13*17 13*18 -1 12*18 12*17 13*17 13*18 -1 12*18 12*17 13*17 13*18 13*19 12*19 -1 12*15 12*14 13*14 13*15 13*16 12*16 11*16 -1 12*16 12*15 13*15 13*16 13*17 12*17 -1 9*11 9*10 -1 15*7 15*6 16*6 16*7 -1 16*10 16*9 17*9 17*10 17*11 16*11 -1 12*11 12*10 13*10 -1 -2
16*9 16*8 17*8 17*9 -1 -2
13*5 13*4 14*4 14*5 14*6 13*6 12*6 12*5 12*4 -1 3*8 3*7 4*7 4*8 4*9 -1 8*11 8*10 -1 7*12 7*11 -1 11*12 11*11 -1 9*11 -1 4*8 4*7 5*7 5*8 5*9 -1 7*11 -1 -2
5*11 5*10 6*10 -1 6*5 6*4 7*4 -1 13*10 -1 2*11 2*10 3*10 3*11 -1 2*11 2*10 3*10 3*11 -1 3*4 3*3 4*3 4*4 4*5 -1 13*7 13*6 14*6 14*7 14*8 -1 6*6 6*5 7*5 -1 3*3 3*2 4*2 -1 16*11 16*10 -1 8*7 8*6 -1 8*12 -1 17*14 -1 7*4 7*3 8*3 8*4 8*5 7*5 -1 8*9 8*8 -1 -2
17*19 -1 16*17 16*16 -1 17*14 -1 14*5 14*4 15*4 15*5 -1 3*12 3*11 4*11 -1 11*16 11*15 12*15 12*16 -1 8*12 -1 18*11 -1 9*11 9*10 -1 8*8 -1 13*10 -1 -2
14*9 -1 17*7 17*6 -1 16*6 16*5 17*5 17*6 -1 17*6 17*5 18*5 -1 16*8 16*7 -1 14*8 14*7 15*7 15*8 -1 11*5 11*4 12*4 12*5 12*6 11*6 10*6 -1 5*2 5*1 6*1 6*2 6*3 5*3 4*3 4*2 -1 18*13 18*12 -1 18*11 -1 11*8 11*7 12*7 -1 18*11 -1 10*7 10*6 11*6 11*7 11*8 -1 19*5 19*4 -1 12*2 12*1 13*1 -1 18*8 18*7 19*7 19*8 -1 17*7 17*6 18*6 18*7 18*8 -1 19*10 19*9 19*11 -1 -2
10*12 10*11 -1 8*18 8*17 9*17 9*18 -1 11*12 11*11 -1 12*9 12*8 13*8 13*9 13*10 -1 12*9 12*8 13*8 13*9 13*10 -1 16*8 16*7 -1 15*9 15*8 16*8 16*9 16*10 15*10 14*10 -1 7*12 -1 11*7 11*6 12*6 12*7 -1 6*6 6*5 7*5 7*6 7*7 6*7 -1 16*11 16*10 17*10 -1 8*11 -1 8*8 -1 13*10 -1 18*14 18*13 -1 8*19 8*18 9*18 -1 8*12 -1 -2
0*17 0*16 1*16 1*17 -1 10*6 10*5 11*5 11*6 11*7 10*7 9*7 -1 7*8 7*7 8*7 8*8 -1 7*10 7*9 8*9 8*10 -1 8*4 8*3 9*3 9*4 -1 8*7 8*6 9*6 -1 7*8 7*7 8*7 8*8 -1 7*8 7*7 8*7 8*8 -1 12*4 12*3 13*3 13*4 13*5 12*5 -1 18*16 -1 11*9 11*8 12*8 -1 10*11 10*10 -1 19*7 19*6 19*8 18*8 -1 16*16 -1 13*7 13*6 14*6 14*7 14*8 -1 15*5 15*4 16*4 16*5 16*6 -1 8*15 8*14 -1 8*7 8*6 -1 18*16 18*15 19*15 19*16 -1 7*5 7*4 8*4 8*5 -1 4*12 4*11 -1 7*8 7*7 8*7 -1 -2
0*17 0*16 1*16 1*17 -1 16*7 16*6 17*6 -1 18*12 18*11 19*11 -1 18*12 18*11 19*11 -1 18*11 18*10 -1 10*5 10*4 11*4 11*5 11*6 10*6 9*6 9*5 -1 16*17 16*16 17*16 -1 0*10 0*9 1*9 -1 14*11 14*10 -1 11*14 11*13 12*13 12*14 12*15 11*15 10*15 -1 16*15 16*14 17*14 -1 10*13 10*12 -1 0*10 0*9 1*9 1*10 1*11 -1 17*7 17*6 -1 11*12 11*11 12*11 -1 17*16 17*15 18*15 18*16 -1 18*11 -1 8*12 -1 14*11 14*10 -1 4*11 4*10 -1 -2
9*13 -1 9*13 9*12 -1 9*13 -1 12*2 12*1 13*1 -1 10*14 10*13 11*13 11*14 11*15 10*15 9*15 9*14 -1 9*7 9*6 10*6 10*7 10*8 9*8 -1 16*6 16*5 17*5 17*6 -1 8*14 8*13 -1 3*7 3*6 4*6 4*7 -1 10*9 10*8 -1 11*10 11*9 12*9 -1 15*5 15*4 16*4 16*5 16*6 -1 12*3 12*2 13*2 13*3 13*4 12*4 -1 9*12 -1 12*2 12*1 13*1 13*2 13*3 12*3 -1 8*11 -1 8*11 -1 17*5 17*4 18*4 -1 8*11 -1 6*10 6*9 -1 9*12 9*11 -1 8*11 -1 8*11 -1 -2
5*17 5*16 6*16 6*17 -1 18*14 18*13 -1 15*2 15*1 16*1 16*2 16*3 15*3 14*3 14*2 14*1 -1 14*9 14*8 15*8 -1 17*16 17*15 -1 17*16 17*15 18*15 18*16 18*17 -1 18*13 -1 18*14 18*13 -1 14*9 -1 17*16 17*15 18*15 18*16 -1 16*16 16*15 17*15 -1 19*8 19*7 19*9 18*9 18*8 -1 7*11 -1 8*14 8*13 -1 10*11 10*10 11*10 11*11 11*12 -1 14*10 14*9 -1 14*11 14*10 -1 6*11 6*10 7*10 -1 5*11 5*10 6*10 -1 -2
10*2 10*1 11*1 11*2 11*3 10*3 -1 7*10 7*9 8*9 -1 2*10 2*9 3*9 3*10 3*11 2*11 -1 4*9 4*8 5*8 5*9 -1 10*14 10*13 -1 7*11 -1 18*9 18*8 19*8 19*9 19*10 18*10 -1 6*8 6*7 7*7 7*8 -1 3*10 3*9 4*9 -1 -2
4*13 4*12 5*12 5*13 -1 3*11 3*10 4*10 4*11 -1 0*14 0*13 1*13 -1 7*12 -1 1*9 1*8 2*8 -1 3*12 3*11 -1 -2
13*5 13*4 14*4 14*5 14*6 13*6 12*6 12*5 -1 7*14 7*13 -1 7*17 7*16 8*16 8*17 8*18 -1 7*17 7*16 8*16 8*17 8*18 7*18 6*18 -1 7*17 7*16 8*16 8*17 8*18 7*18 6*18 -1 7*17 7*16 8*16 8*17 8*18 7*18 6*18 -1 7*12 7*11 -1 18*5 -1 17*4 17*3 18*3 18*4 18*5 -1 6*16 6*15 7*15 -1 10*13 10*12 -1 9*13 9*12 -1 10*8 10*7 11*7 11*8 11*9 10*9 -1 10*5 10*4 11*4 11*5 11*6 10*6 9*6 -1 9*15 9*14 10*14 -1 14*4 14*3 15*3 15*4 15*5 -1 12*17 12*16 13*16 13*17 13*18 -1 16*7 16*6 17*6 -1 5*15 5*14 -1 -2
9*7 9*6 10*6 -1 18*13 -1 -2
14*8 14*7 15*7 15*8 15*9 14*9 -1 15*8 15*7 16*7 -1 15*8 15*7 16*7 -1 19*5 19*4 -1 19*5 -1 19*5 19*4 -1 13*18 13*17 14*17 14*18 14*19 -1 8*8 -1 16*5 16*4 17*4 17*5 -1 17*16 17*15 18*15 18*16 -1 8*12 -1 17*6 17*5 18*5 -1 14*9 -1 14*18 14*17 15*17 15*18 15*19 14*19 13*19 13*18 -1 18*11 18*10 19*10 -1 -2
14*10 14*9 -1 14*10 14*9 -1 14*10 14*9 -1 14*7 14*6 15*6 15*7 15*8 -1 17*14 -1 5*12 5*11 -1 18*16 18*15 19*15 19*16 -1 18*14 18*13 -1 8*18 8*17 9*17 -1 17*14 -1 18*13 -1 13*9 13*8 14*8 -1 9*11 9*10 -1 14*8 14*7 15*7 15*8 -1 7*11 -1 9*11 9*10 -1 13*10 -1 16*6 16*5 17*5 -1 -2
3*5 3*4 4*4 4*5 -1 -2
7*5 7*4 -1 5*13 5*12 6*12 -1 4*11 4*10 5*10 -1 4*8 4*7 5*7 5*8 -1 18*11 -1 13*7 13*6 14*6 14*7 14*8 13*8 -1 6*16 6*15 7*15 7*16 7*17 -1 12*9 12*8 13*8 -1 5*11 5*10 -1 6*4 6*3 7*3 -1 9*12 -1 6*14 6*13 7*13 -1 18*11 -1 -2
10*14 10*13 -1 10*14 10*13 11*13 11*14 -1 10*14 10*13 11*13 11*14 11*15 10*15 9*15 -1 10*14 10*13 11*13 11*14 11*15 10*15 9*15 -1 10*14 10*13 11*13 11*14 11*15 10*15 9*15 9*14 -1 10*14 10*13 11*13 11*14 11*15 10*15 9*15 9*14 -1 10*14 10*13 11*13 11*14 11*15 10*15 9*15 9*14 9*13 -1 4*14 4*13 5*13 5*14 -1 8*12 -1 10*10 10*9 -1 10*14 10*13 -1 8*15 8*14 -1 14*9 -1 17*11 17*10 18*10 18*11 -1 11*12 11*11 12*11 -1 11*17 11*16 12*16 12*17 12*18 11*18 10*18 10*17 10*16 -1 10*14 10*13 -1 -2
13*11 13*10 -1 15*11 15*10 16*10 16*11 16*12 15*12 14*12 14*11 14*10 -1 16*8 16*7 17*7 -1 8*13 8*12 -1 6*15 6*14 -1 10*13 10*12 -1 7*11 -1 10*12 10*11 -1 5*14 5*13 -1 9*12 9*11 -1 5*6 5*5 6*5 6*6 6*7 -1 7*10 7*9 8*9 -1 16*6 16*5 17*5 -1 -2
15*11 15*10 16*10 16*11 -1 18*2 18*1 19*1 19*2 19*3 18*3 -1 18*2 18*1 19*1 19*2 -1 17*2 17*1 18*1 18*2 -1 13*8 13*7 14*7 14*8 14*9 -1 18*2 18*1 19*1 19*2 19*3 -1 4*9 4*8 5*8 5*9 -1 19*9 19*8 19*10 18*10 -1 16*4 16*3 17*3 17*4 17*5 -1 13*3 13*2 14*2 14*3 14*4 13*4 12*4 12*3 -1 9*15 9*14 10*14 -1 18*11 -1 12*2 12*1 13*1 13*2 13*3 -1 18*2 18*1 19*1 19*2 19*3 18*3 17*3 17*2 -1 19*11 19*10 19*12 -1 17*5 17*4 18*4 -1 18*4 18*3 19*3 19*4 19*5 -1 18*4 18*3 19*3 19*4 -1 18*4 18*3 19*3 19*4 19*5 18*5 -1 14*9 -1 10*10 10*9 -1 16*11 16*10 17*10 -1 -2
9*11 -1 9*11 9*10 -1 9*11 9*10 10*10 10*11 -1 5*14 5*13 6*13 -1 4*12 4*11 5*11 5*12 5*13 -1 8*7 8*6 -1 13*2 13*1 14*1 -1 15*5 15*4 16*4 16*5 -1 8*16 8*15 -1 1*11 1*10 2*10 2*11 2*12 -1 5*6 5*5 6*5 6*6 6*7 5*7 -1 10*10 10*9 11*9 -1 17*14 -1 7*14 7*13 8*13 -1 12*11 12*10 13*10 -1 9*9 9*8 10*8 -1 7*12 -1 8*10 -1 19*5 19*4 -1 9*8 9*7 10*7 10*8 10*9 -1 -2
8*18 8*17 -1 6*18 6*17 -1 8*12 8*11 -1 8*13 8*12 -1 12*12 12*11 13*11 13*12 13*13 12*13 11*13 11*12 -1 8*13 8*12 9*12 9*13 -1 9*11 9*10 10*10 10*11 -1 17*19 17*18 18*18 -1 3*4 3*3 4*3 4*4 4*5 3*5 -1 8*9 8*8 -1 8*8 8*7 -1 18*9 18*8 -1 10*12 -1 12*12 12*11 -1 18*16 -1 8*14 8*13 9*13 -1 19*11 19*10 19*12 18*12 -1 8*14 -1 7*14 7*13 -1 -2
13*10 -1 14*10 14*9 -1 9*7 9*6 10*6 10*7 10*8 9*8 8*8 -1 4*9 -1 3*8 3*7 4*7 4*8 4*9 -1 3*8 3*7 4*7 4*8 4*9 -1 3*8 3*7 4*7 4*8 -1 3*8 3*7 4*7 4*8 4*9 3*9 2*9 2*8 2*7 -1 3*8 3*7 4*7 -1 6*10 6*9 7*9 7*10 -1 7*8 7*7 8*7 -1 18*11 -1 11*11 11*10 12*10 -1 17*5 17*4 18*4 18*5 18*6 17*6 -1 9*12 -1 3*17 3*16 4*16 4*17 4*18 3*18 2*18 2*17 -1 8*17 8*16 9*16 9*17 -1 7*11 -1 9*19 9*18 10*18 10*19 8*19 8*18 -1 17*14 -1 7*12 -1 -2
9*16 9*15 10*15 10*16 10*17 9*17 -1 6*17 6*16 -1 17*14 -1 18*11 18*10 19*10 -1 19*8 19*7 19*9 18*9 18*8 -1 19*8 19*7 19*9 18*9 18*8 18*7 -1 19*8 19*7 19*9 18*9 18*8 -1 19*8 19*7 19*9 18*9 -1 18*11 -1 13*12 13*11 14*11 -1 13*12 13*11 14*11 -1 13*12 13*11 -1 13*12 13*11 14*11 -1 13*12 13*11 14*11 -1 13*12 13*11 14*11 -1 13*12 13*11 14*11 14*12 -1 13*12 13*11 14*11 14*12 -1 15*11 15*10 16*10 16*11 -1 18*11 -1 6*18 6*17 7*17 7*18 -1 18*13 -1 16*15 16*14 17*14 -1 6*15 6*14 7*14 -1 5*18 5*17 6*17 -1 -2
0*17 0*16 1*16 1*17 -1 6*11 6*10 7*10 -1 8*8 8*7 -1 7*10 7*9 8*9 8*10 -1 6*11 6*10 7*10 7*11 -1 2*7 2*6 3*6 3*7 3*8 -1 1*7 1*6 2*6 2*7 2*8 1*8 0*8 -1 6*15 6*14 7*14 -1 4*10 4*9 5*9 -1 4*8 4*7 5*7 5*8 5*9 4*9 -1 12*5 12*4 13*4 13*5 -1 9*12 -1 8*11 -1 4*11 -1 8*8 8*7 -1 14*10 14*9 -1 10*8 10*7 11*7 -1 14*11 14*10 -1 18*16 18*15 19*15 19*16 19*17 18*17 17*17 17*16 -1 -2
4*12 4*11 -1 7*5 7*4 -1 1*10 1*9 2*9 2*10 2*11 -1 10*9 10*8 11*8 -1 18*13 -1 10*2 10*1 11*1 11*2 11*3 10*3 9*3 -1 17*16 17*15 18*15 18*16 -1 17*14 -1 18*8 18*7 19*7 19*8 -1 7*12 -1 8*17 8*16 9*16 -1 -2
16*8 16*7 -1 16*8 16*7 -1 16*8 16*7 -1 16*8 16*7 -1 16*8 16*7 -1 16*8 16*7 -1 16*8 16*7 -1 16*8 16*7 17*7 -1 17*7 17*6 -1 7*12 -1 14*10 14*9 -1 13*4 13*3 14*3 14*4 14*5 13*5 12*5 -1 16*8 16*7 17*7 17*8 17*9 -1 15*8 15*7 16*7 -1 9*6 9*5 -1 18*13 -1 7*9 7*8 8*8 -1 6*14 6*13 7*13 -1 19*11 19*10 19*12 18*12 18*11 -1 14*6 14*5 15*5 -1 16*8 16*7 -1 16*8 16*7 -1 -2
18*12 18*11 -1 14*10 14*9 -1 16*8 16*7 -1 7*8 7*7 8*7 -1 4*2 4*1 5*1 5*2 5*3 -1 4*2 4*1 5*1 5*2 5*3 4*3 3*3 3*2 -1 4*2 4*1 5*1 5*2 5*3 -1 11*5 11*4 12*4 12*5 -1 16*8 16*7 17*7 17*8 17*9 -1 17*14 -1 13*8 13*7 14*7 14*8 -1 8*9 8*8 -1 1*9 1*8 2*8 2*9 -1 16*11 16*10 -1 12*8 12*7 13*7 13*8 -1 14*8 14*7 15*7 -1 8*7 -1 3*14 3*13 4*13 -1 13*10 -1 -2
3*14 3*13 4*13 -1 8*11 -1 7*8 7*7 8*7 -1 6*14 6*13 7*13 7*14 -1 8*11 8*10 -1 9*10 9*9 -1 8*11 -1 4*12 4*11 5*11 -1 8*11 -1 6*10 6*9 7*9 7*10 -1 18*16 -1 9*13 9*12 -1 8*11 -1 15*18 15*17 16*17 16*18 16*19 15*19 14*19 14*18 14*17 -1 8*6 8*5 9*5 9*6 9*7 -1 -2
18*11 -1 17*14 -1 17*14 -1 18*11 18*10 19*10 -1 17*14 -1 17*14 -1 16*16 16*15 17*15 17*16 -1 9*7 9*6 10*6 10*7 10*8 9*8 8*8 -1 8*11 -1 17*14 -1 3*10 3*9 4*9 -1 17*14 -1 9*12 -1 5*5 5*4 6*4 6*5 -1 6*13 6*12 -1 11*5 11*4 12*4 12*5 12*6 -1 8*11 -1 -2
3*12 3*11 -1 5*18 5*17 6*17 -1 5*18 5*17 6*17 6*18 -1 5*18 5*17 6*17 6*18 -1 5*18 5*17 6*17 6*18 -1 19*8 19*7 19*9 18*9 18*8 -1 15*7 15*6 16*6 -1 8*10 8*9 -1 5*17 5*16 6*16 6*17 -1 17*14 -1 17*7 17*6 18*6 18*7 18*8 -1 12*15 12*14 13*14 13*15 13*16 12*16 11*16 11*15 11*14 -1 -2
9*17 9*16 10*16 10*17 10*18 9*18 8*18 -1 8*14 8*13 -1 8*14 -1 8*14 8*13 -1 8*14 8*13 9*13 -1 8*14 8*13 9*13 -1 8*14 8*13 9*13 9*14 9*15 -1 12*6 12*5 13*5 13*6 13*7 12*7 -1 8*14 8*13 -1 6*17 6*16 -1 9*7 9*6 -1 14*11 14*10 -1 17*16 17*15 18*15 18*16 -1 6*7 6*6 7*6 7*7 7*8 -1 16*9 16*8 -1 10*13 10*12 11*12 -1 9*3 9*2 10*2 10*3 10*4 9*4 -1 15*7 15*6 16*6 -1 5*2 5*1 6*1 6*2 6*3 -1 9*3 9*2 10*2 10*3 -1 -2
7*14 7*13 -1 5*15 5*14 6*14 6*15 -1 18*12 18*11 -1 11*14 11*13 12*13 12*14 12*15 11*15 10*15 10*14 -1 8*10 -1 8*11 -1 13*11 13*10 -1 7*13 -1 9*11 -1 17*18 17*17 18*17 18*18 18*19 17*19 -1 9*11 -1 18*11 -1 7*11 -1 6*2 6*1 7*1 7*2 7*3 6*3 5*3 -1 -2
4*14 4*13 5*13 -1 12*1 12*0 13*0 13*1 -1 14*8 14*7 15*7 15*8 -1 14*8 14*7 15*7 15*8 15*9 14*9 -1 17*14 -1 17*14 -1 19*13 19*12 19*14 18*14 -1 12*8 12*7 13*7 -1 19*13 19*12 19*14 18*14 18*13 -1 12*11 12*10 -1 17*15 17*14 -1 18*11 -1 4*10 4*9 -1 9*9 9*8 10*8 -1 6*11 6*10 7*10 -1 -2
7*10 7*9 8*9 -1 8*10 -1 8*9 8*8 -1 8*10 8*9 9*9 -1 8*10 8*9 9*9 9*10 -1 14*10 14*9 15*9 15*10 15*11 14*11 -1 12*2 12*1 13*1 -1 8*10 -1 17*18 17*17 18*17 18*18 18*19 17*19 -1 18*8 18*7 19*7 19*8 -1 8*4 8*3 9*3 9*4 9*5 -1 18*11 -1 18*11 -1 1*9 1*8 2*8 2*9 -1 8*16 8*15 -1 8*11 -1 8*10 -1 8*11 -1 6*10 6*9 7*9 7*10 -1 -2
6*17 6*16 7*16 7*17 7*18 6*18 5*18 5*17 -1 13*18 13*17 14*17 14*18 14*19 -1 9*11 -1 15*8 15*7 16*7 -1 18*12 18*11 -1 12*3 12*2 13*2 13*3 13*4 12*4 -1 11*3 11*2 12*2 12*3 -1 8*12 -1 17*3 17*2 18*2 18*3 18*4 17*4 -1 2*14 2*13 3*13 3*14 -1 3*11 -1 7*16 7*15 8*15 -1 9*14 9*13 -1 -2
13*1 13*0 14*0 14*1 14*2 13*2 12*2 -1 12*11 12*10 13*10 -1 8*10 -1 5*11 5*10 6*10 -1 4*11 4*10 5*10 5*11 -1 3*13 3*12 4*12 4*13 4*14 3*14 -1 6*8 6*7 7*7 7*8 -1 0*10 0*9 1*9 1*10 -1 8*9 8*8 -1 6*7 6*6 -1 8*3 8*2 9*2 9*3 9*4 -1 9*11 -1 12*11 12*10 -1 5*14 5*13 6*13 -1 14*11 14*10 -1 8*11 -1 18*14 18*13 19*13 -1 18*11 -1 12*11 12*10 -1 16*6 16*5 17*5 -1 -2
9*12 9*11 -1 11*11 11*10 12*10 12*11 -1 3*9 3*8 4*8 -1 10*9 10*8 11*8 -1 8*18 8*17 9*17 9*18 9*19 -1 16*9 16*8 17*8 17*9 17*10 -1 13*17 13*16 14*16 14*17 14*18 13*18 -1 10*11 -1 6*11 6*10 7*10 -1 8*7 8*6 -1 6*12 6*11 -1 -2
11*12 11*11 -1 12*16 12*15 13*15 13*16 13*17 12*17 11*17 11*16 -1 10*14 10*13 11*13 -1 8*14 8*13 -1 17*16 17*15 18*15 18*16 -1 18*13 -1 14*17 14*16 15*16 15*17 15*18 14*18 13*18 -1 18*4 18*3 19*3 19*4 19*5 -1 -2
12*11 12*10 13*10 -1 12*11 12*10 13*10 -1 12*11 12*10 13*10 -1 12*11 12*10 13*10 -1 17*13 17*12 18*12 18*13 -1 17*14 -1 9*16 9*15 10*15 10*16 -1 16*11 16*10 17*10 -1 2*7 2*6 3*6 3*7 3*8 2*8 1*8 1*7 -1 6*3 6*2 -1 11*14 11*13 12*13 12*14 -1 19*6 19*5 19*7 -1 11*2 11*1 12*1 12*2 -1 14*6 14*5 15*5 15*6 15*7 -1 9*11 -1 -2
11*5 11*4 12*4 12*5 -1 17*6 17*5 18*5 -1 18*2 18*1 19*1 19*2 -1 18*2 18*1 19*1 19*2 19*3 -1 18*2 18*1 19*1 19*2 19*3 18*3 17*3 17*2 -1 18*2 18*1 19*1 19*2 19*3 -1 18*2 18*1 19*1 19*2 -1 10*7 10*6 11*6 11*7 11*8 10*8 9*8 9*7 -1 11*11 11*10 12*10 12*11 -1 11*8 11*7 12*7 12*8 -1 8*10 -1 2*12 2*11 3*11 3*12 -1 2*12 2*11 -1 11*11 11*10 12*10 -1 11*9 11*8 12*8 -1 18*8 18*7 19*7 19*8 -1 18*13 -1 18*10 18*9 19*9 19*10 19*11 18*11 -1 3*10 3*9 4*9 4*10 -1 18*5 18*4 19*4 -1 13*1 13*0 14*0 14*1 14*2 13*2 -1 12*8 12*7 13*7 -1 15*4 15*3 16*3 16*4 16*5 15*5 14*5 -1 16*4 16*3 17*3 17*4 17*5 -1 -2
17*10 17*9 18*9 18*10 18*11 -1 17*9 17*8 18*8 18*9 18*10 17*10 16*10 -1 17*9 17*8 18*8 18*9 18*10 17*10 16*10 16*9 -1 17*10 17*9 18*9 18*10 18*11 -1 17*9 17*8 18*8 18*9 18*10 -1 17*10 17*9 18*9 18*10 18*11 -1 17*10 17*9 18*9 18*10 18*11 -1 17*10 17*9 18*9 18*10 -1 17*9 17*8 18*8 18*9 18*10 -1 17*10 17*9 18*9 18*10 -1 14*11 14*10 -1 12*2 12*1 13*1 13*2 -1 14*4 14*3 15*3 15*4 15*5 -1 14*4 14*3 15*3 15*4 15*5 14*5 -1 15*17 15*16 16*16 -1 4*17 4*16 5*16 5*17 5*18 4*18 -1 5*14 5*13 -1 17*9 17*8 18*8 18*9 18*10 -1 17*9 17*8 18*8 18*9 -1 17*9 17*8 18*8 18*9 -1 17*9 17*8 18*8 18*9 18*10 17*10 -1 -2
4*13 4*12 -1 6*5 6*4 7*4 -1 5*5 5*4 -1 6*5 6*4 7*4 -1 6*5 6*4 7*4 -1 6*5 6*4 7*4 -1 6*5 6*4 7*4 7*5 -1 6*5 6*4 7*4 -1 6*5 6*4 7*4 7*5 -1 6*5 6*4 7*4 7*5 7*6 6*6 -1 8*10 8*9 -1 6*5 6*4 7*4 7*5 -1 8*11 -1 15*7 15*6 16*6 -1 8*7 -1 6*5 6*4 7*4 -1 6*5 6*4 7*4 7*5 7*6 6*6 -1 6*5 6*4 7*4 7*5 -1 6*5 6*4 7*4 -1 6*5 6*4 7*4 7*5 -1 6*5 6*4 7*4 -1 -2
18*12 18*11 -1 5*15 5*14 6*14 6*15 -1 8*11 -1 12*11 12*10 13*10 -1 4*9 -1 3*8 3*7 4*7 4*8 4*9 -1 16*11 16*10 17*10 17*11 17*12 16*12 15*12 15*11 -1 8*8 8*7 -1 8*7 -1 2*15 2*14 3*14 3*15 3*16 2*16 1*16 -1 14*9 -1 10*19 10*18 11*18 11*19 9*19 9*18 -1 8*10 8*9 -1 10*9 10*8 11*8 11*9 -1 4*8 4*7 5*7 5*8 5*9 4*9 -1 8*12 -1 8*11 -1 -2
0*17 0*16 1*16 1*17 1*18 0*18 -1 0*17 0*16 1*16 -1 0*17 0*16 1*16 -1 1*11 1*10 2*10 2*11 2*12 -1 12*15 12*14 13*14 13*15 13*16 12*16 11*16 -1 9*11 -1 1*9 1*8 2*8 2*9 2*10 -1 1*14 1*13 2*13 2*14 -1 2*17 2*16 3*16 3*17 -1 2*16 2*15 3*15 3*16 3*17 2*17 1*17 -1 4*14 4*13 5*13 -1 -2
9*11 -1 8*11 -1 4*8 4*7 5*7 5*8 -1 4*8 4*7 5*7 5*8 5*9 -1 4*8 4*7 5*7 5*8 5*9 -1 17*7 17*6 18*6 18*7 -1 14*9 -1 12*10 12*9 -1 4*11 4*10 -1 9*15 9*14 10*14 -1 11*11 11*10 12*10 -1 16*10 16*9 17*9 17*10 -1 12*16 12*15 13*15 13*16 13*17 12*17 -1 8*12 8*11 -1 16*11 16*10 17*10 17*11 -1 8*15 8*14 -1 12*1 12*0 13*0 13*1 13*2 -1 12*7 12*6 13*6 13*7 13*8 12*8 11*8 -1 13*2 13*1 14*1 -1 -2
8*17 -1 17*14 -1 16*8 16*7 -1 17*16 17*15 18*15 18*16 -1 17*16 17*15 18*15 18*16 18*17 17*17 16*17 16*16 -1 17*16 17*15 -1 12*2 12*1 13*1 13*2 13*3 12*3 -1 9*5 9*4 10*4 10*5 10*6 9*6 8*6 -1 9*11 9*10 -1 18*8 18*7 19*7 19*8 -1 6*10 6*9 7*9 -1 12*5 12*4 13*4 13*5 13*6 -1 13*10 13*9 -1 7*8 7*7 8*7 -1 14*9 -1 12*9 12*8 -1 12*15 12*14 13*14 13*15 13*16 12*16 11*16 -1 14*6 14*5 15*5 -1 8*2 8*1 9*1 -1 6*12 6*11 -1 15*5 15*4 16*4 16*5 16*6 -1 -2
15*11 15*10 16*10 16*11 -1 9*10 9*9 10*9 -1 8*5 8*4 9*4 9*5 9*6 -1 9*5 9*4 10*4 10*5 10*6 9*6 8*6 -1 9*5 9*4 10*4 10*5 10*6 9*6 -1 9*6 9*5 10*5 10*6 10*7 -1 9*5 9*4 10*4 10*5 10*6 9*6 8*6 8*5 -1 2*12 2*11 3*11 -1 2*10 2*9 3*9 3*10 3*11 2*11 -1 9*16 9*15 10*15 10*16 -1 5*15 5*14 -1 16*11 -1 9*1 9*0 10*0 10*1 10*2 -1 11*7 11*6 12*6 12*7 12*8 11*8 -1 5*12 5*11 6*11 -1 12*7 12*6 13*6 13*7 13*8 12*8 -1 3*13 3*12 4*12 -1 10*9 10*8 -1 1*12 1*11 2*11 2*12 2*13 -1 8*14 -1 4*9 4*8 5*8 5*9 -1 -2
10*12 -1 5*5 5*4 -1 3*2 3*1 4*1 4*2 4*3 3*3 2*3 -1 8*4 8*3 9*3 9*4 -1 12*10 12*9 13*9 -1 9*11 -1 9*12 9*11 -1 4*13 4*12 5*12 -1 5*15 5*14 6*14 -1 3*12 3*11 4*11 -1 8*12 -1 10*5 10*4 11*4 11*5 11*6 10*6 9*6 -1 8*10 -1 6*1 6*0 7*0 7*1 7*2 6*2 5*2 -1 3*7 3*6 4*6 4*7 4*8 3*8 -1 -2
4*7 4*6 5*6 5*7 5*8 4*8 3*8 3*7 3*6 -1 11*2 11*1 12*1 12*2 -1 8*2 8*1 9*1 9*2 9*3 8*3 7*3 7*2 -1 9*15 9*14 10*14 10*15 10*16 -1 9*10 9*9 -1 12*19 12*18 13*18 -1 19*8 19*7 19*9 -1 17*14 -1 19*4 19*3 19*5 -1 6*18 6*17 -1 12*16 12*15 13*15 13*16 13*17 12*17 -1 13*7 13*6 14*6 14*7 14*8 -1 3*4 3*3 4*3 4*4 4*5 -1 5*5 5*4 6*4 6*5 6*6 -1 8*2 8*1 9*1 9*2 9*3 -1 -2
12*11 12*10 13*10 -1 10*11 10*10 11*10 11*11 -1 7*12 7*11 -1 7*12 7*11 8*11 -1 8*12 8*11 9*11 -1 7*12 7*11 -1 7*5 7*4 -1 2*4 2*3 3*3 3*4 3*5 -1 7*8 7*7 8*7 -1 0*8 0*7 1*7 1*8 1*9 -1 18*11 -1 5*4 5*3 6*3 -1 2*7 2*6 3*6 3*7 3*8 -1 18*5 18*4 -1 14*5 14*4 15*4 15*5 15*6 14*6 13*6 13*5 -1 9*9 9*8 10*8 -1 2*15 2*14 3*14 3*15 3*16 2*16 1*16 -1 7*4 7*3 8*3 -1 4*7 4*6 5*6 5*7 5*8 4*8 -1 -2
14*9 -1 12*1 12*0 13*0 13*1 13*2 -1 17*14 -1 7*13 7*12 -1 5*19 5*18 6*18 -1 5*19 5*18 6*18 -1 10*9 10*8 11*8 -1 11*16 11*15 12*15 12*16 12*17 -1 15*7 15*6 16*6 16*7 -1 6*14 6*13 7*13 -1 -2
18*16 18*15 19*15 19*16 -1 18*2 18*1 19*1 19*2 19*3 18*3 -1 14*1 14*0 15*0 15*1 15*2 14*2 13*2 13*1 -1 10*7 10*6 11*6 11*7 11*8 10*8 9*8 9*7 9*6 -1 16*10 16*9 17*9 17*10 17*11 16*11 -1 15*4 15*3 16*3 16*4 16*5 15*5 -1 15*11 15*10 16*10 16*11 16*12 15*12 14*12 14*11 -1 14*9 -1 14*11 14*10 -1 9*7 9*6 10*6 10*7 10*8 -1 13*10 -1 13*8 13*7 14*7 14*8 14*9 -1 -2
4*15 4*14 5*14 5*15 -1 4*15 4*14 5*14 5*15 -1 4*15 4*14 5*14 5*15 -1 4*15 4*14 5*14 -1 4*15 4*14 5*14 -1 4*15 4*14 5*14 -1 4*15 4*14 5*14 5*15 -1 4*15 4*14 5*14 5*15 5*16 -1 4*15 4*14 5*14 5*15 5*16 -1 17*6 17*5 -1 12*1 12*0 13*0 13*1 13*2 12*2 -1 15*11 15*10 16*10 16*11 -1 15*9 15*8 16*8 -1 18*4 18*3 19*3 19*4 19*5 -1 16*7 16*6 17*6 -1 8*8 -1 12*11 12*10 13*10 -1 8*10 -1 17*14 -1 4*15 4*14 5*14 -1 4*15 4*14 5*14 -1 -2
8*14 8*13 -1 14*10 14*9 -1 16*4 16*3 17*3 17*4 17*5 -1 16*6 16*5 17*5 17*6 -1 16*4 16*3 17*3 17*4 17*5 -1 16*4 16*3 17*3 17*4 17*5 -1 13*3 13*2 14*2 14*3 14*4 13*4 12*4 12*3 -1 16*4 16*3 17*3 17*4 17*5 16*5 -1 9*6 9*5 10*5 10*6 -1 12*9 12*8 13*8 -1 12*6 12*5 13*5 13*6 13*7 12*7 -1 14*4 14*3 15*3 15*4 15*5 -1 10*11 10*10 -1 7*11 -1 8*11 -1 16*9 16*8 17*8 17*9 -1 9*15 9*14 10*14 -1 6*12 6*11 -1 5*14 5*13 -1 13*8 13*7 14*7 14*8 -1 -2
19*9 19*8 19*10 18*10 18*9 18*8 -1 19*11 19*10 19*12 -1 16*8 16*7 -1 16*6 16*5 17*5 17*6 -1 16*6 16*5 17*5 17*6 -1 16*6 16*5 17*5 17*6 -1 16*6 16*5 17*5 17*6 17*7 -1 16*6 16*5 17*5 17*6 -1 14*10 14*9 -1 8*16 8*15 -1 17*17 17*16 18*16 -1 1*15 1*14 2*14 2*15 2*16 1*16 -1 12*8 12*7 -1 6*15 6*14 -1 13*2 13*1 14*1 14*2 14*3 -1 6*11 6*10 -1 6*12 6*11 -1 10*9 10*8 -1 12*5 12*4 -1 -2
19*16 19*15 19*17 18*17 18*16 -1 5*17 5*16 6*16 6*17 -1 14*9 14*8 -1 11*4 11*3 12*3 -1 18*12 18*11 -1 17*11 17*10 18*10 -1 13*13 13*12 14*12 14*13 14*14 13*14 12*14 12*13 12*12 -1 11*16 11*15 12*15 12*16 12*17 -1 9*13 9*12 -1 7*12 -1 8*9 8*8 -1 16*9 16*8 -1 8*11 -1 7*13 7*12 -1 6*12 6*11 -1 14*10 -1 -2
0*13 -1 2*17 2*16 -1 4*12 4*11 5*11 5*12 5*13 -1 18*10 18*9 19*9 -1 1*9 1*8 2*8 2*9 2*10 1*10 -1 10*6 10*5 11*5 11*6 11*7 -1 12*16 12*15 13*15 13*16 13*17 12*17 11*17 11*16 -1 1*16 1*15 2*15 2*16 2*17 -1 8*11 -1 8*10 -1 5*9 5*8 6*8 6*9 6*10 -1 13*0 14*0 14*1 13*1 12*1 -1 6*15 6*14 7*14 -1 6*9 6*8 7*8 -1 -2
16*16 16*15 17*15 17*16 -1 6*8 6*7 7*7 7*8 -1 7*12 7*11 -1 9*14 -1 16*8 16*7 -1 9*9 9*8 10*8 10*9 10*10 -1 3*5 3*4 4*4 4*5 4*6 -1 1*16 1*15 2*15 2*16 2*17 -1 14*19 14*18 15*18 15*19 13*19 13*18 -1 14*19 14*18 15*18 15*19 13*19 13*18 -1 14*19 14*18 15*18 15*19 13*19 13*18 -1 14*10 14*9 -1 14*10 14*9 -1 15*10 15*9 16*9 16*10 -1 10*6 10*5 11*5 11*6 11*7 10*7 9*7 9*6 -1 13*18 13*17 14*17 14*18 14*19 13*19 12*19 -1 9*16 9*15 10*15 10*16 10*17 9*17 -1 17*6 17*5 -1 -2
2*10 2*9 3*9 3*10 3*11 -1 6*7 6*6 7*6 7*7 7*8 6*8 -1 9*12 9*11 -1 12*8 12*7 13*7 13*8 13*9 12*9 11*9 11*8 11*7 -1 5*4 5*3 -1 8*12 8*11 9*11 9*12 9*13 -1 16*8 16*7 -1 2*7 2*6 3*6 3*7 3*8 -1 8*8 8*7 -1 8*13 8*12 -1 7*1 7*0 8*0 8*1 8*2 7*2 6*2 -1 8*19 8*18 9*18 9*19 -1 9*18 9*17 10*17 10*18 10*19 9*19 8*19 -1 11*13 11*12 12*12 -1 9*6 9*5 10*5 -1 7*1 7*0 8*0 8*1 8*2 7*2 6*2 -1 1*9 1*8 2*8 2*9 -1 12*1 12*0 13*0 13*1 -1 8*11 -1 8*11 -1 8*12 -1 4*15 4*14 5*14 -1 -2
9*5 9*4 10*4 10*5 10*6 9*6 -1 13*11 13*10 -1 16*6 16*5 17*5 17*6 -1 3*17 3*16 4*16 4*17 4*18 -1 8*15 8*14 -1 2*14 2*13 3*13 3*14 3*15 2*15 1*15 1*14 -1 6*9 6*8 7*8 -1 15*8 15*7 16*7 16*8 16*9 -1 3*17 3*16 4*16 4*17 4*18 3*18 2*18 2*17 -1 8*17 8*16 9*16 -1 9*18 9*17 10*17 10*18 10*19 -1 10*8 10*7 11*7 11*8 -1 9*1 9*0 10*0 10*1 10*2 9*2 -1 -2
6*2 6*1 7*1 7*2 7*3 6*3 -1 6*2 6*1 7*1 7*2 7*3 6*3 -1 6*2 6*1 7*1 7*2 7*3 6*3 -1 6*2 6*1 7*1 7*2 7*3 6*3 -1 6*2 6*1 7*1 7*2 7*3 6*3 -1 6*2 6*1 7*1 7*2 7*3 6*3 -1 6*2 6*1 7*1 7*2 7*3 6*3 -1 0*8 0*7 1*7 1*8 1*9 0*9 -1 9*7 9*6 -1 2*6 2*5 3*5 3*6 3*7 2*7 -1 14*9 -1 15*5 15*4 16*4 16*5 16*6 15*6 14*6 -1 7*9 7*8 -1 9*17 9*16 10*16 10*17 10*18 9*18 -1 6*10 6*9 -1 8*3 8*2 9*2 9*3 9*4 -1 18*5 -1 -2
8*17 -1 7*13 7*12 8*12 -1 9*13 -1 15*9 15*8 16*8 -1 5*18 5*17 6*17 6*18 -1 16*7 -1 18*16 18*15 19*15 19*16 -1 19*6 19*5 -1 18*6 18*5 19*5 -1 18*6 18*5 -1 9*3 9*2 10*2 10*3 10*4 9*4 -1 8*14 8*13 -1 4*9 4*8 5*8 -1 9*11 -1 7*11 -1 8*11 -1 8*9 8*8 -1 7*8 7*7 8*7 -1 19*6 19*5 19*7 -1 19*5 19*4 19*6 18*6 18*5 -1 18*2 18*1 19*1 19*2 19*3 18*3 17*3 17*2 -1 2*17 2*16 3*16 3*17 3*18 2*18 1*18 1*17 -1 -2
7*18 7*17 8*17 -1 5*10 5*9 6*9 -1 8*1 8*0 9*0 9*1 9*2 8*2 -1 16*8 16*7 -1 18*14 18*13 19*13 -1 1*9 -1 6*10 6*9 7*9 7*10 -1 14*10 14*9 -1 8*14 8*13 9*13 -1 5*14 5*13 6*13 -1 7*13 7*12 -1 10*11 10*10 -1 -2
16*10 16*9 17*9 17*10 17*11 -1 16*10 16*9 17*9 17*10 17*11 -1 16*10 16*9 17*9 17*10 17*11 16*11 -1 16*10 16*9 17*9 17*10 17*11 16*11 -1 16*10 16*9 17*9 17*10 17*11 -1 16*10 16*9 17*9 17*10 17*11 -1 16*10 16*9 17*9 17*10 17*11 16*11 -1 16*10 16*9 17*9 17*10 17*11 -1 16*10 16*9 17*9 17*10 -1 12*5 12*4 13*4 13*5 13*6 12*6 11*6 11*5 -1 18*11 -1 16*11 -1 16*10 16*9 17*9 17*10 17*11 -1 16*10 16*9 17*9 17*10 17*11 -1 16*16 16*15 -1 4*11 4*10 -1 4*10 4*9 5*9 -1 14*8 14*7 15*7 -1 5*11 5*10 -1 12*13 12*12 -1 16*10 16*9 17*9 17*10 17*11 -1 16*10 16*9 17*9 17*10 -1 -2
4*18 4*17 5*17 5*18 5*19 -1 12*5 12*4 13*4 13*5 -1 16*16 16*15 -1 14*10 14*9 -1 14*10 14*9 -1 14*10 14*9 -1 14*10 14*9 -1 14*10 14*9 -1 14*10 14*9 -1 14*10 -1 -2
12*5 12*4 13*4 13*5 13*6 12*6 11*6 11*5 -1 19*1 19*0 19*2 18*2 -1 19*1 19*0 19*2 18*2 18*1 -1 19*1 19*0 19*2 18*2 18*1 -1 19*1 19*0 19*2 18*2 18*1 -1 12*19 12*18 13*18 -1 19*2 19*1 19*3 18*3 18*2 -1 16*11 16*10 17*10 -1 6*8 6*7 7*7 7*8 -1 18*11 -1 8*11 8*10 -1 10*2 10*1 11*1 11*2 11*3 -1 9*3 9*2 10*2 10*3 10*4 9*4 -1 14*5 14*4 15*4 15*5 -1 -2
17*11 17*10 18*10 18*11 -1 6*15 6*14 7*14 7*15 7*16 -1 18*14 18*13 -1 19*9 19*8 19*10 18*10 -1 16*10 16*9 17*9 17*10 17*11 -1 11*13 11*12 -1 12*11 12*10 -1 8*11 -1 14*5 14*4 15*4 15*5 15*6 14*6 -1 15*7 15*6 16*6 16*7 -1 18*11 -1 16*17 16*16 17*16 -1 -2
18*16 18*15 19*15 19*16 19*17 18*17 -1 18*16 18*15 19*15 19*16 -1 18*16 18*15 19*15 19*16 19*17 18*17 17*17 17*16 -1 18*16 18*15 19*15 19*16 19*17 18*17 17*17 17*16 -1 18*16 18*15 19*15 19*16 -1 3*14 3*13 4*13 4*14 4*15 -1 18*18 18*17 19*17 19*18 19*19 18*19 17*19 -1 2*9 2*8 3*8 3*9 3*10 2*10 1*10 1*9 -1 8*11 -1 17*14 -1 17*5 17*4 18*4 18*5 -1 17*3 17*2 18*2 18*3 18*4 17*4 -1 18*10 18*9 19*9 19*10 19*11 18*11 -1 11*7 11*6 12*6 12*7 -1 9*16 9*15 10*15 10*16 10*17 9*17 -1 6*12 6*11 -1 17*16 17*15 18*15 18*16 18*17 -1 -2
1*9 1*8 2*8 2*9 2*10 -1 6*17 6*16 7*16 7*17 7*18 6*18 -1 -2
14*5 14*4 15*4 15*5 15*6 14*6 -1 17*5 17*4 18*4 -1 12*5 12*4 13*4 -1 9*1 9*0 10*0 10*1 10*2 -1 0*17 -1 7*11 -1 5*13 5*12 6*12 -1 6*8 6*7 7*7 7*8 -1 8*19 8*18 9*18 9*19 -1 6*3 6*2 7*2 7*3 7*4 -1 12*11 12*10 13*10 -1 -2
5*17 5*16 6*16 6*17 -1 5*17 5*16 6*16 6*17 -1 5*17 5*16 6*16 6*17 6*18 -1 5*17 5*16 6*16 6*17 6*18 -1 5*17 5*16 6*16 6*17 6*18 -1 5*17 5*16 6*16 6*17 6*18 -1 5*17 5*16 6*16 6*17 6*18 -1 5*17 5*16 6*16 6*17 -1 5*17 5*16 6*16 6*17 6*18 5*18 4*18 -1 7*11 -1 3*14 3*13 4*13 4*14 4*15 3*15 2*15 -1 8*13 8*12 -1 8*15 8*14 -1 8*15 8*14 -1 8*15 8*14 -1 8*15 -1 8*15 8*14 -1 8*15 -1 8*15 8*14 -1 6*16 6*15 7*15 -1 5*17 5*16 6*16 6*17 -1 5*17 5*16 6*16 6*17 -1 6*17 6*16 7*16 7*17 -1 -2
3*9 3*8 4*8 4*9 -1 6*9 6*8 7*8 -1 4*13 4*12 5*12 -1 11*12 11*11 -1 9*11 -1 12*17 12*16 13*16 13*17 13*18 -1 7*1 7*0 8*0 8*1 8*2 7*2 -1 11*12 11*11 12*11 -1 18*11 -1 3*12 3*11 -1 15*8 15*7 -1 17*14 -1 2*13 2*12 3*12 -1 -2
14*10 14*9 -1 6*18 6*17 7*17 -1 10*12 10*11 -1 18*13 -1 15*17 15*16 16*16 -1 17*14 -1 14*11 14*10 -1 9*12 9*11 -1 2*12 2*11 3*11 -1 14*10 14*9 -1 16*16 16*15 -1 13*18 13*17 14*17 14*18 14*19 13*19 12*19 -1 9*13 9*12 -1 -2
16*6 16*5 -1 13*10 -1 9*13 -1 9*13 -1 19*6 19*5 -1 17*14 -1 17*14 -1 18*16 -1 10*14 10*13 -1 13*1 13*0 14*0 14*1 14*2 13*2 12*2 -1 12*12 12*11 -1 9*11 -1 8*12 -1 18*11 -1 5*14 5*13 -1 16*9 16*8 17*8 17*9 -1 10*11 10*10 -1 -2
17*4 17*3 18*3 18*4 18*5 -1 17*4 17*3 18*3 18*4 18*5 -1 17*6 17*5 -1 17*1 17*0 18*0 18*1 18*2 17*2 16*2 -1 17*1 17*0 18*0 18*1 18*2 17*2 -1 17*1 17*0 18*0 18*1 18*2 17*2 -1 17*1 17*0 18*0 18*1 -1 17*4 17*3 18*3 18*4 18*5 -1 17*19 17*18 18*18 -1 8*11 -1 8*8 -1 6*17 6*16 7*16 7*17 7*18 6*18 -1 7*13 -1 17*4 17*3 18*3 18*4 18*5 -1 7*1 7*0 8*0 8*1 8*2 7*2 6*2 -1 8*7 -1 12*10 12*9 13*9 13*10 -1 18*8 18*7 19*7 19*8 19*9 -1 12*12 12*11 -1 -2
18*2 18*1 19*1 19*2 -1 10*10 10*9 -1 17*14 -1 13*5 13*4 14*4 14*5 14*6 13*6 12*6 -1 8*9 -1 10*10 10*9 11*9 -1 3*12 3*11 4*11 -1 -2
3*3 3*2 4*2 -1 3*11 3*10 4*10 -1 17*14 -1 12*1 12*0 13*0 13*1 13*2 12*2 -1 12*7 12*6 13*6 13*7 13*8 12*8 -1 9*19 9*18 10*18 10*19 8*19 8*18 -1 7*12 7*11 -1 9*7 9*6 10*6 10*7 10*8 -1 5*3 5*2 6*2 6*3 -1 -2
1*9 -1 1*9 1*8 2*8 2*9 2*10 -1 -2
0*10 0*9 1*9 1*10 1*11 -1 2*11 2*10 3*10 3*11 -1 2*15 2*14 3*14 -1 1*15 1*14 2*14 2*15 2*16 -1 2*15 2*14 3*14 -1 1*15 1*14 2*14 2*15 2*16 -1 1*15 1*14 2*14 2*15 2*16 -1 14*5 14*4 15*4 15*5 -1 16*6 16*5 17*5 -1 13*11 13*10 -1 7*17 7*16 8*16 8*17 8*18 -1 16*6 16*5 17*5 -1 7*12 7*11 -1 9*12 -1 13*1 13*0 14*0 14*1 14*2 13*2 12*2 -1 8*7 -1 2*10 2*9 3*9 3*10 -1 18*8 18*7 19*7 19*8 -1 11*7 11*6 12*6 12*7 -1 18*10 18*9 19*9 -1 10*4 10*3 11*3 11*4 11*5 10*5 9*5 -1 -2
2*13 2*12 3*12 -1 3*9 3*8 4*8 -1 3*10 3*9 4*9 -1 3*10 3*9 4*9 -1 3*10 3*9 4*9 -1 3*10 3*9 4*9 -1 3*10 3*9 4*9 -1 3*10 3*9 4*9 4*10 4*11 -1 17*14 -1 17*13 17*12 18*12 18*13 -1 17*14 -1 16*11 16*10 17*10 -1 16*10 16*9 17*9 17*10 17*11 -1 6*17 6*16 7*16 7*17 7*18 6*18 -1 8*14 -1 0*10 0*9 1*9 -1 10*6 10*5 11*5 11*6 11*7 -1 4*13 4*12 -1 6*8 6*7 7*7 7*8 -1 3*4 3*3 4*3 4*4 -1 3*13 3*12 -1 2*12 2*11 3*11 -1 -2
13*2 13*1 14*1 14*2 14*3 -1 16*1 16*0 17*0 17*1 17*2 16*2 15*2 -1 16*1 16*0 17*0 17*1 17*2 16*2 15*2 -1 16*1 16*0 17*0 17*1 17*2 16*2 -1 16*1 16*0 17*0 17*1 17*2 -1 16*1 16*0 17*0 17*1 17*2 -1 16*1 16*0 17*0 17*1 17*2 -1 16*7 16*6 17*6 -1 16*8 16*7 17*7 17*8 17*9 -1 8*13 8*12 -1 9*12 9*11 -1 11*11 11*10 12*10 -1 1*10 1*9 -1 8*11 -1 18*11 -1 13*10 13*9 14*9 -1 14*10 14*9 -1 17*5 17*4 18*4 -1 12*2 12*1 13*1 -1 2*4 2*3 3*3 3*4 3*5 -1 8*9 8*8 -1 13*2 13*1 14*1 -1 -2
8*7 -1 7*17 7*16 8*16 8*17 8*18 -1 14*1 14*0 15*0 15*1 15*2 14*2 13*2 13*1 -1 0*14 0*13 1*13 1*14 1*15 0*15 -1 2*15 2*14 3*14 3*15 -1 1*17 1*16 2*16 -1 3*13 3*12 4*12 4*13 -1 19*11 19*10 19*12 18*12 -1 6*2 6*1 7*1 7*2 7*3 6*3 -1 18*11 -1 16*15 16*14 17*14 -1 8*11 -1 7*9 7*8 8*8 -1 8*3 8*2 9*2 9*3 -1 10*5 10*4 11*4 11*5 11*6 10*6 -1 7*11 -1 14*1 14*0 15*0 15*1 15*2 14*2 13*2 -1 -2
8*11 -1 7*13 7*12 8*12 -1 7*13 7*12 -1 7*13 7*12 -1 7*13 7*12 8*12 -1 7*9 7*8 8*8 -1 6*13 6*12 7*12 7*13 7*14 -1 6*13 6*12 7*12 7*13 7*14 6*14 -1 6*16 6*15 7*15 -1 17*5 17*4 18*4 18*5 -1 13*10 -1 13*18 13*17 14*17 14*18 14*19 13*19 12*19 -1 6*13 6*12 7*12 -1 10*16 10*15 11*15 11*16 11*17 10*17 9*17 -1 16*8 16*7 17*7 -1 16*11 16*10 -1 6*18 6*17 -1 6*18 6*17 -1 7*13 7*12 -1 7*13 7*12 -1 12*1 12*0 13*0 13*1 13*2 -1 7*13 7*12 -1 -2
10*10 10*9 11*9 11*10 11*11 -1 9*11 9*10 10*10 -1 9*11 9*10 -1 6*13 6*12 7*12 -1 17*10 17*9 18*9 18*10 -1 17*10 17*9 18*9 18*10 -1 17*10 17*9 18*9 -1 17*10 17*9 18*9 18*10 -1 17*10 17*9 18*9 18*10 -1 17*10 17*9 18*9 18*10 -1 19*16 19*15 19*17 18*17 18*16 -1 13*11 13*10 -1 7*14 7*13 -1 5*14 5*13 -1 8*12 -1 17*4 17*3 18*3 18*4 -1 -2
5*11 5*10 6*10 -1 14*8 14*7 15*7 15*8 15*9 14*9 -1 3*4 3*3 4*3 4*4 -1 16*9 16*8 -1 19*5 19*4 -1 19*14 19*13 19*15 18*15 18*14 18*13 -1 6*13 6*12 -1 13*11 13*10 -1 8*7 8*6 9*6 -1 12*19 12*18 13*18 -1 6*12 6*11 -1 18*5 18*4 -1 19*13 19*12 19*14 18*14 18*13 -1 19*7 19*6 19*8 18*8 18*7 -1 11*9 11*8 12*8 -1 12*7 12*6 13*6 13*7 13*8 -1 -2
19*2 19*1 19*3 18*3 18*2 -1 12*1 12*0 13*0 13*1 -1 18*4 18*3 19*3 19*4 19*5 -1 19*3 19*2 19*4 18*4 -1 19*3 19*2 19*4 18*4 -1 19*3 19*2 19*4 18*4 -1 19*3 19*2 19*4 -1 7*11 -1 14*7 14*6 15*6 15*7 15*8 -1 11*4 11*3 12*3 12*4 12*5 -1 8*16 8*15 -1 6*7 6*6 7*6 7*7 7*8 -1 13*10 13*9 -1 14*9 -1 12*15 12*14 13*14 13*15 13*16 12*16 11*16 -1 10*9 10*8 -1 9*8 9*7 10*7 10*8 10*9 -1 15*7 15*6 16*6 -1 18*11 -1 -2
5*9 5*8 6*8 -1 9*4 9*3 10*3 10*4 10*5 9*5 -1 0*10 0*9 1*9 1*10 -1 8*9 8*8 -1 4*9 4*8 -1 6*1 6*0 7*0 7*1 7*2 6*2 5*2 5*1 -1 7*6 7*5 8*5 8*6 -1 13*10 -1 6*10 6*9 -1 9*7 9*6 10*6 10*7 -1 11*11 11*10 12*10 12*11 -1 18*12 18*11 19*11 -1 -2
6*17 6*16 -1 6*17 6*16 7*16 7*17 -1 5*16 5*15 6*15 6*16 6*17 -1 10*11 10*10 11*10 11*11 11*12 -1 9*12 9*11 -1 18*13 -1 9*15 9*14 10*14 -1 5*18 5*17 6*17 -1 8*12 -1 6*8 6*7 -1 7*5 7*4 8*4 8*5 8*6 -1 12*11 12*10 -1 7*12 -1 7*18 7*17 8*17 8*18 8*19 -1 6*16 6*15 7*15 -1 -2
9*5 9*4 10*4 10*5 10*6 9*6 -1 5*5 5*4 6*4 -1 6*5 6*4 7*4 7*5 -1 6*5 6*4 7*4 -1 6*5 6*4 7*4 -1 6*5 6*4 7*4 -1 6*5 6*4 7*4 7*5 -1 6*5 6*4 7*4 -1 8*7 8*6 -1 15*8 15*7 16*7 -1 11*13 11*12 12*12 -1 7*4 7*3 8*3 8*4 8*5 -1 15*8 15*7 -1 10*11 10*10 -1 13*1 13*0 14*0 14*1 14*2 -1 10*13 10*12 -1 12*1 12*0 13*0 13*1 13*2 12*2 -1 17*7 17*6 -1 5*5 5*4 6*4 6*5 -1 -2
6*12 6*11 -1 11*14 11*13 12*13 12*14 12*15 11*15 -1 11*15 11*14 12*14 12*15 12*16 11*16 10*16 10*15 10*14 -1 12*5 12*4 13*4 13*5 13*6 12*6 11*6 11*5 -1 14*8 14*7 15*7 -1 16*9 16*8 17*8 17*9 17*10 16*10 -1 11*15 11*14 12*14 12*15 12*16 11*16 -1 10*12 -1 14*10 14*9 -1 7*1 7*0 8*0 8*1 8*2 7*2 -1 8*14 8*13 -1 8*10 8*9 -1 4*9 4*8 5*8 -1 4*13 4*12 -1 9*2 9*1 10*1 10*2 10*3 9*3 -1 11*15 11*14 12*14 12*15 12*16 11*16 -1 11*15 11*14 12*14 12*15 12*16 11*16 -1 -2
5*14 5*13 6*13 -1 5*13 5*12 6*12 -1 5*13 5*12 6*12 -1 5*13 5*12 6*12 -1 5*14 5*13 6*13 -1 5*13 5*12 6*12 6*13 6*14 5*14 -1 5*13 5*12 6*12 6*13 6*14 5*14 -1 5*13 5*12 6*12 6*13 6*14 5*14 4*14 4*13 -1 5*13 5*12 6*12 -1 5*13 5*12 6*12 -1 6*3 6*2 7*2 7*3 7*4 -1 9*10 9*9 -1 12*3 12*2 13*2 13*3 13*4 12*4 -1 13*7 13*6 14*6 14*7 14*8 13*8 -1 13*7 13*6 14*6 14*7 14*8 -1 13*7 13*6 14*6 14*7 14*8 -1 10*8 10*7 11*7 -1 14*11 14*10 -1 8*9 8*8 -1 7*14 7*13 -1 6*15 6*14 -1 5*15 5*14 -1 13*8 13*7 14*7 14*8 -1 -2
5*11 5*10 6*10 -1 13*7 13*6 14*6 14*7 14*8 13*8 -1 3*5 3*4 4*4 4*5 -1 18*11 -1 18*9 18*8 19*8 19*9 19*10 18*10 -1 9*11 9*10 -1 5*15 5*14 -1 5*3 5*2 6*2 6*3 6*4 5*4 -1 2*10 2*9 3*9 3*10 3*11 -1 -2
7*12 7*11 -1 14*5 14*4 15*4 15*5 15*6 14*6 -1 3*3 3*2 4*2 4*3 -1 0*10 0*9 1*9 1*10 -1 4*11 4*10 -1 11*11 11*10 12*10 -1 6*17 -1 5*9 5*8 6*8 6*9 -1 7*12 -1 -2
19*5 19*4 -1 14*5 14*4 15*4 15*5 15*6 14*6 13*6 13*5 -1 8*11 -1 11*8 11*7 12*7 12*8 -1 0*9 0*8 1*8 1*9 1*10 0*10 -1 14*8 14*7 15*7 -1 6*11 6*10 -1 9*9 9*8 10*8 -1 12*17 12*16 13*16 13*17 13*18 -1 4*9 4*8 5*8 -1 7*11 -1 2*6 2*5 3*5 3*6 3*7 2*7 -1 6*11 6*10 -1 19*11 19*10 -1 -2
10*9 10*8 11*8 11*9 11*10 10*10 9*10 -1 7*11 7*10 -1 7*11 -1 5*13 5*12 6*12 -1 5*13 5*12 6*12 6*13 6*14 -1 5*14 5*13 6*13 6*14 6*15 -1 18*13 18*12 -1 18*14 18*13 -1 5*2 5*1 6*1 6*2 6*3 5*3 -1 6*14 6*13 7*13 -1 6*14 6*13 7*13 -1 6*14 6*13 7*13 -1 6*14 6*13 -1 6*14 6*13 7*13 -1 6*14 6*13 7*13 -1 4*14 4*13 5*13 -1 4*14 4*13 5*13 -1 5*14 5*13 -1 5*14 5*13 -1 4*14 4*13 5*13 5*14 -1 4*14 4*13 5*13 -1 -2
7*8 7*7 8*7 -1 10*8 10*7 11*7 11*8 -1 2*11 2*10 3*10 -1 -2
14*17 14*16 15*16 15*17 15*18 14*18 13*18 -1 6*12 6*11 7*11 -1 8*8 8*7 -1 4*10 4*9 5*9 -1 10*10 10*9 11*9 -1 9*10 9*9 -1 15*17 15*16 16*16 -1 12*4 12*3 13*3 13*4 13*5 12*5 -1 16*5 16*4 17*4 17*5 -1 16*9 16*8 17*8 17*9 -1 13*10 -1 -2
16*7 16*6 -1 12*9 12*8 13*8 13*9 13*10 -1 13*9 13*8 14*8 14*9 -1 13*9 13*8 14*8 14*9 -1 13*9 13*8 14*8 14*9 -1 13*9 13*8 14*8 14*9 -1 13*9 13*8 14*8 14*9 14*10 -1 12*12 12*11 -1 6*17 6*16 7*16 7*17 7*18 6*18 -1 9*8 9*7 10*7 10*8 -1 7*11 -1 11*11 11*10 12*10 12*11 -1 13*11 13*10 -1 18*5 18*4 19*4 -1 13*7 13*6 14*6 14*7 14*8 13*8 12*8 -1 16*7 16*6 -1 -2
16*17 16*16 17*16 -1 18*16 -1 16*11 -1 16*11 16*10 -1 16*11 16*10 17*10 -1 17*15 17*14 18*14 18*15 18*16 -1 8*9 8*8 -1 15*7 15*6 16*6 -1 14*5 14*4 15*4 15*5 -1 -2
10*8 10*7 11*7 11*8 11*9 10*9 -1 17*11 17*10 18*10 18*11 18*12 -1 15*11 15*10 16*10 16*11 16*12 15*12 14*12 -1 18*7 18*6 19*6 19*7 19*8 18*8 -1 16*16 16*15 17*15 -1 5*11 5*10 -1 17*19 -1 7*15 7*14 8*14 -1 6*15 6*14 7*14 -1 14*10 -1 -2
9*3 9*2 10*2 -1 9*3 9*2 10*2 10*3 10*4 9*4 8*4 -1 9*3 9*2 10*2 10*3 10*4 9*4 8*4 -1 6*7 6*6 7*6 7*7 7*8 -1 5*2 5*1 6*1 6*2 6*3 -1 8*4 8*3 9*3 9*4 9*5 -1 9*3 9*2 10*2 10*3 10*4 9*4 8*4 -1 9*2 9*1 10*1 10*2 10*3 9*3 -1 8*6 8*5 9*5 9*6 9*7 8*7 -1 6*9 6*8 7*8 -1 10*2 10*1 11*1 11*2 11*3 -1 12*2 12*1 13*1 13*2 13*3 -1 5*19 5*18 6*18 -1 8*10 8*9 -1 14*9 -1 4*12 4*11 -1 11*7 11*6 12*6 12*7 12*8 -1 8*8 8*7 -1 9*10 9*9 -1 7*6 7*5 8*5 8*6 8*7 -1 8*11 -1 9*3 9*2 10*2 10*3 -1 -2
0*17 0*16 1*16 1*17 -1 11*3 11*2 12*2 -1 11*3 11*2 12*2 12*3 12*4 -1 6*6 6*5 7*5 -1 9*9 9*8 10*8 10*9 10*10 9*10 8*10 -1 11*8 11*7 12*7 12*8 12*9 11*9 10*9 10*8 -1 8*18 8*17 9*17 9*18 9*19 8*19 7*19 7*18 -1 3*7 3*6 4*6 4*7 -1 4*8 4*7 5*7 5*8 5*9 4*9 -1 11*12 11*11 -1 7*13 7*12 -1 14*10 14*9 -1 11*9 11*8 12*8 -1 7*5 7*4 8*4 8*5 8*6 7*6 6*6 -1 11*8 11*7 12*7 -1 7*4 7*3 8*3 8*4 8*5 -1 6*14 6*13 7*13 -1 7*11 -1 6*17 6*16 -1 18*14 18*13 -1 10*2 10*1 11*1 11*2 11*3 10*3 9*3 -1 -2
4*9 4*8 5*8 5*9 -1 11*7 11*6 12*6 12*7 12*8 11*8 10*8 10*7 -1 6*7 6*6 7*6 7*7 7*8 -1 6*7 6*6 -1 7*10 7*9 8*9 -1 4*8 4*7 5*7 5*8 5*9 4*9 -1 4*8 4*7 5*7 5*8 5*9 4*9 -1 4*8 4*7 5*7 5*8 5*9 4*9 -1 4*8 4*7 5*7 5*8 5*9 4*9 3*9 -1 4*8 4*7 5*7 5*8 5*9 4*9 -1 4*9 4*8 5*8 5*9 -1 -2
16*9 16*8 17*8 17*9 -1 8*11 -1 13*10 -1 13*11 13*10 -1 3*5 3*4 4*4 4*5 4*6 -1 4*2 4*1 5*1 5*2 5*3 4*3 3*3 3*2 -1 4*2 4*1 5*1 5*2 5*3 4*3 3*3 -1 12*9 12*8 -1 6*10 6*9 7*9 -1 9*11 -1 15*18 15*17 16*17 16*18 16*19 15*19 14*19 -1 8*14 -1 3*13 3*12 -1 12*12 12*11 -1 -2
14*9 -1 8*11 -1 9*11 9*10 10*10 10*11 -1 13*9 13*8 14*8 14*9 -1 18*16 -1 18*16 -1 19*14 19*13 19*15 18*15 18*14 -1 18*17 18*16 19*16 -1 -2
17*4 17*3 18*3 18*4 18*5 -1 19*5 19*4 -1 14*9 -1 13*1 13*0 14*0 14*1 14*2 13*2 12*2 -1 12*4 12*3 13*3 13*4 13*5 12*5 -1 10*19 10*18 11*18 11*19 9*19 9*18 -1 12*13 12*12 13*12 13*13 13*14 12*14 -1 6*15 6*14 -1 6*14 6*13 7*13 -1 16*7 16*6 17*6 -1 16*7 16*6 17*6 -1 9*18 9*17 10*17 10*18 10*19 -1 9*18 9*17 10*17 10*18 10*19 9*19 -1 9*18 9*17 10*17 10*18 10*19 9*19 8*19 -1 -2
16*4 16*3 17*3 17*4 17*5 -1 15*5 15*4 16*4 16*5 16*6 15*6 -1 8*12 8*11 -1 8*15 8*14 9*14 -1 17*4 17*3 18*3 18*4 18*5 -1 16*8 16*7 -1 17*14 -1 16*8 16*7 17*7 -1 17*10 17*9 18*9 18*10 -1 18*11 -1 2*11 2*10 3*10 3*11 -1 14*17 14*16 15*16 15*17 15*18 14*18 -1 9*4 9*3 10*3 10*4 10*5 9*5 -1 17*19 -1 10*6 10*5 11*5 11*6 11*7 -1 12*15 12*14 13*14 13*15 13*16 12*16 11*16 -1 8*15 -1 7*12 -1 10*2 10*1 11*1 11*2 11*3 10*3 9*3 -1 18*11 -1 7*11 -1 -2
17*7 17*6 -1 10*12 -1 16*2 16*1 17*1 17*2 17*3 16*3 15*3 15*2 -1 7*11 7*10 -1 16*2 16*1 17*1 17*2 -1 18*5 -1 18*5 18*4 -1 18*5 18*4 19*4 -1 7*4 7*3 8*3 8*4 8*5 7*5 -1 13*8 13*7 14*7 14*8 -1 4*13 4*12 -1 9*11 -1 1*8 1*7 2*7 2*8 2*9 1*9 -1 16*11 -1 5*11 5*10 6*10 -1 12*9 12*8 -1 5*13 5*12 6*12 -1 14*9 -1 18*11 -1 7*11 -1 3*11 -1 12*7 12*6 13*6 13*7 13*8 -1 -2
12*19 12*18 13*18 13*19 11*19 -1 -2
6*10 6*9 7*9 7*10 -1 7*10 7*9 -1 6*9 6*8 7*8 -1 6*9 6*8 -1 6*9 -1 6*9 6*8 7*8 -1 4*13 4*12 5*12 5*13 5*14 -1 4*10 4*9 5*9 5*10 5*11 -1 16*5 16*4 17*4 17*5 -1 4*10 4*9 -1 4*17 4*16 5*16 5*17 5*18 -1 10*3 10*2 11*2 11*3 11*4 10*4 9*4 9*3 -1 6*15 6*14 -1 6*15 6*14 -1 14*10 14*9 -1 7*8 7*7 8*7 -1 10*5 10*4 11*4 11*5 11*6 10*6 9*6 -1 8*11 -1 3*14 3*13 4*13 -1 3*5 3*4 4*4 4*5 4*6 -1 15*9 15*8 16*8 -1 4*12 4*11 -1 -2
7*8 7*7 8*7 -1 13*10 -1 16*4 16*3 17*3 17*4 17*5 16*5 15*5 -1 5*15 5*14 6*14 6*15 -1 2*15 2*14 3*14 -1 2*16 2*15 -1 2*16 2*15 -1 9*7 9*6 10*6 10*7 10*8 9*8 8*8 -1 2*11 2*10 3*10 3*11 3*12 -1 15*5 15*4 16*4 16*5 -1 14*9 -1 8*15 8*14 -1 17*11 17*10 -1 1*17 1*16 2*16 2*17 2*18 1*18 0*18 0*17 -1 2*15 2*14 3*14 -1 7*11 -1 17*7 17*6 18*6 -1 8*11 -1 9*18 9*17 10*17 10*18 10*19 9*19 8*19 8*18 -1 16*16 16*15 17*15 -1 13*10 -1 -2
13*10 -1 8*12 8*11 -1 11*2 11*1 12*1 12*2 12*3 11*3 -1 0*13 -1 13*2 13*1 14*1 -1 15*5 15*4 16*4 16*5 16*6 15*6 14*6 14*5 14*4 -1 9*9 9*8 10*8 10*9 10*10 -1 19*4 19*3 19*5 -1 16*12 16*11 17*11 17*12 17*13 16*13 15*13 15*12 15*11 -1 8*11 -1 17*19 -1 7*11 -1 11*2 11*1 12*1 12*2 -1 8*8 8*7 -1 19*5 19*4 19*6 18*6 18*5 -1 9*13 9*12 -1 -2
4*9 4*8 -1 4*9 4*8 -1 4*9 -1 4*9 -1 4*9 -1 3*9 3*8 4*8 -1 8*12 8*11 -1 4*8 4*7 5*7 5*8 5*9 4*9 -1 8*11 8*10 -1 6*5 6*4 7*4 7*5 7*6 6*6 -1 13*10 13*9 -1 18*11 -1 12*7 12*6 13*6 13*7 -1 3*10 3*9 4*9 -1 18*10 18*9 -1 4*13 4*12 5*12 -1 6*17 6*16 7*16 7*17 7*18 6*18 -1 9*3 9*2 10*2 10*3 10*4 9*4 8*4 -1 5*9 5*8 6*8 6*9 6*10 5*10 -1 5*9 5*8 6*8 6*9 -1 5*9 5*8 6*8 6*9 -1 5*9 5*8 6*8 6*9 -1 5*9 5*8 6*8 6*9 -1 5*9 5*8 6*8 6*9 6*10 -1 -2
8*7 -1 9*6 9*5 10*5 10*6 -1 4*9 -1 3*8 3*7 4*7 4*8 -1 3*8 3*7 4*7 4*8 4*9 -1 3*8 3*7 4*7 4*8 4*9 -1 3*8 3*7 4*7 4*8 4*9 -1 6*15 6*14 7*14 -1 18*16 -1 1*9 1*8 2*8 2*9 2*10 1*10 -1 5*9 5*8 6*8 6*9 -1 2*4 2*3 3*3 -1 8*11 -1 6*16 6*15 7*15 -1 4*8 4*7 5*7 5*8 5*9 4*9 -1 6*12 6*11 -1 8*7 -1 3*12 3*11 -1 4*10 4*9 -1 13*2 13*1 14*1 -1 9*9 9*8 10*8 -1 7*15 7*14 8*14 -1 -2
12*3 12*2 13*2 -1 17*14 -1 17*14 -1 17*14 -1 1*9 1*8 2*8 2*9 2*10 1*10 -1 17*14 -1 19*11 19*10 19*12 18*12 18*11 -1 17*7 17*6 -1 13*1 13*0 14*0 14*1 14*2 13*2 12*2 -1 4*12 4*11 -1 6*12 6*11 -1 8*16 8*15 -1 18*2 18*1 19*1 19*2 -1 7*12 -1 19*11 19*10 19*12 18*12 18*11 -1 9*4 9*3 10*3 10*4 10*5 9*5 -1 0*13 0*12 1*12 1*13 1*14 0*14 -1 8*11 -1 -2
2*10 2*9 3*9 3*10 3*11 -1 2*9 2*8 3*8 3*9 -1 11*2 11*1 12*1 12*2 12*3 11*3 -1 7*5 -1 5*3 5*2 6*2 -1 8*9 8*8 9*8 9*9 -1 8*4 8*3 9*3 9*4 -1 11*2 11*1 12*1 12*2 -1 12*4 12*3 13*3 13*4 13*5 12*5 -1 8*7 -1 14*18 14*17 15*17 15*18 15*19 14*19 -1 13*5 13*4 14*4 14*5 -1 8*16 8*15 -1 17*19 -1 3*8 3*7 4*7 4*8 4*9 -1 6*16 6*15 7*15 -1 7*4 7*3 8*3 8*4 8*5 -1 -2
13*18 13*17 14*17 14*18 14*19 -1 6*12 6*11 -1 -2
13*10 -1 12*1 12*0 13*0 13*1 -1 14*1 14*0 15*0 15*1 15*2 14*2 13*2 13*1 -1 14*1 14*0 15*0 15*1 15*2 14*2 13*2 13*1 -1 14*1 14*0 15*0 15*1 15*2 14*2 13*2 13*1 -1 14*1 14*0 15*0 15*1 15*2 14*2 13*2 13*1 -1 14*1 14*0 15*0 15*1 15*2 14*2 13*2 -1 14*1 14*0 -1 12*2 12*1 13*1 -1 8*0 9*0 9*1 8*1 -1 16*6 16*5 17*5 -1 9*6 9*5 10*5 10*6 -1 15*8 15*7 16*7 16*8 16*9 -1 7*5 7*4 8*4 8*5 -1 7*11 -1 1*9 1*8 2*8 2*9 -1 12*10 12*9 13*9 -1 16*9 16*8 17*8 17*9 -1 13*1 13*0 14*0 14*1 14*2 13*2 -1 3*8 3*7 4*7 4*8 4*9 -1 7*10 7*9 8*9 -1 12*2 12*1 13*1 -1 16*7 16*6 -1 -2
19*4 19*3 19*5 -1 12*11 12*10 13*10 -1 10*14 10*13 -1 16*8 16*7 17*7 -1 9*3 9*2 10*2 10*3 10*4 9*4 -1 -2
5*14 5*13 6*13 6*14 -1 8*13 8*12 -1 10*2 10*1 11*1 11*2 11*3 -1 3*17 3*16 4*16 4*17 4*18 3*18 2*18 2*17 -1 8*18 8*17 9*17 9*18 9*19 -1 12*12 12*11 -1 12*19 12*18 13*18 -1 5*16 5*15 6*15 -1 7*4 7*3 8*3 8*4 8*5 7*5 -1 -2
17*14 -1 8*14 8*13 -1 12*1 12*0 13*0 13*1 -1 18*10 18*9 19*9 -1 9*11 -1 13*13 13*12 14*12 14*13 14*14 13*14 12*14 12*13 12*12 -1 8*8 -1 13*12 13*11 14*11 -1 11*14 11*13 12*13 -1 -2
11*12 11*11 12*11 -1 11*12 11*11 -1 4*11 4*10 5*10 -1 7*12 7*11 8*11 -1 7*9 7*8 8*8 -1 11*12 11*11 12*11 12*12 12*13 11*13 10*13 10*12 -1 9*10 9*9 10*9 10*10 10*11 -1 5*16 5*15 6*15 6*16 6*17 -1 13*10 13*9 -1 5*15 5*14 6*14 -1 12*3 12*2 13*2 13*3 13*4 12*4 11*4 11*3 -1 6*13 6*12 -1 8*10 -1 7*10 7*9 8*9 -1 8*10 -1 12*4 12*3 13*3 13*4 13*5 12*5 -1 8*14 8*13 9*13 -1 -2
6*15 6*14 7*14 -1 7*11 -1 9*10 9*9 10*9 -1 2*7 2*6 3*6 3*7 3*8 2*8 1*8 1*7 -1 10*16 10*15 11*15 11*16 -1 19*10 19*9 -1 8*13 8*12 -1 9*3 9*2 10*2 10*3 10*4 9*4 -1 13*18 13*17 14*17 -1 14*9 -1 12*11 12*10 13*10 -1 8*12 -1 6*13 6*12 -1 6*11 6*10 7*10 -1 -2
2*17 2*16 3*16 3*17 3*18 2*18 -1 2*14 2*13 3*13 3*14 3*15 2*15 1*15 1*14 1*13 -1 6*10 6*9 7*9 7*10 -1 6*8 6*7 7*7 7*8 -1 3*12 3*11 4*11 -1 3*12 3*11 -1 5*13 5*12 6*12 6*13 -1 4*11 4*10 -1 0*10 0*9 1*9 -1 15*5 15*4 16*4 -1 -2
8*10 8*9 -1 8*10 -1 9*9 9*8 10*8 10*9 10*10 -1 7*14 7*13 -1 7*14 7*13 8*13 -1 7*14 7*13 8*13 -1 9*16 9*15 10*15 10*16 -1 16*9 16*8 17*8 17*9 17*10 16*10 15*10 -1 3*12 3*11 -1 5*11 5*10 6*10 -1 7*9 7*8 -1 7*14 7*13 8*13 -1 9*1 9*0 10*0 10*1 10*2 9*2 8*2 -1 5*13 5*12 -1 12*9 12*8 13*8 -1 -2
8*13 8*12 -1 4*6 4*5 5*5 -1 9*11 9*10 10*10 -1 9*13 -1 10*12 10*11 11*11 11*12 -1 19*14 19*13 -1 5*16 5*15 6*15 6*16 6*17 5*17 -1 5*12 5*11 6*11 -1 5*15 5*14 -1 8*16 8*15 -1 12*12 12*11 -1 18*13 -1 6*6 6*5 7*5 7*6 7*7 6*7 5*7 -1 5*15 5*14 -1 3*9 3*8 4*8 4*9 -1 6*15 6*14 -1 4*9 4*8 5*8 5*9 -1 9*17 9*16 10*16 10*17 10*18 9*18 -1 -2
9*16 9*15 10*15 10*16 -1 18*11 -1 8*18 8*17 9*17 9*18 -1 1*10 1*9 -1 17*14 -1 10*12 -1 12*17 12*16 13*16 13*17 13*18 -1 0*17 -1 11*5 11*4 12*4 12*5 -1 16*8 16*7 17*7 -1 11*10 11*9 12*9 12*10 -1 -2
19*14 19*13 19*15 18*15 18*14 -1 4*13 4*12 5*12 -1 9*19 9*18 10*18 10*19 8*19 -1 9*19 9*18 10*18 10*19 8*19 8*18 -1 9*19 9*18 10*18 10*19 8*19 -1 6*15 6*14 7*14 7*15 -1 6*11 6*10 7*10 7*11 -1 12*9 12*8 -1 7*12 -1 18*11 -1 14*8 14*7 15*7 15*8 15*9 14*9 -1 4*10 4*9 -1 7*11 -1 14*10 14*9 -1 14*3 14*2 15*2 15*3 15*4 14*4 13*4 13*3 13*2 -1 6*10 6*9 7*9 7*10 7*11 -1 4*16 4*15 5*15 -1 7*11 -1 7*4 7*3 8*3 8*4 8*5 -1 -2
9*14 9*13 -1 11*11 11*10 12*10 12*11 -1 11*11 11*10 12*10 12*11 12*12 -1 11*11 11*10 12*10 12*11 -1 7*4 7*3 8*3 8*4 -1 7*4 7*3 8*3 8*4 -1 14*1 14*0 15*0 15*1 15*2 14*2 13*2 -1 14*1 14*0 -1 14*1 14*0 15*0 15*1 15*2 -1 14*1 14*0 15*0 15*1 15*2 14*2 13*2 -1 19*5 19*4 19*6 -1 9*10 9*9 -1 10*1 10*0 11*0 11*1 11*2 -1 9*11 -1 7*17 7*16 8*16 8*17 8*18 7*18 -1 8*11 -1 8*19 8*18 9*18 -1 14*1 14*0 15*0 15*1 15*2 14*2 13*2 13*1 -1 8*11 -1 9*2 9*1 10*1 10*2 -1 7*9 7*8 8*8 -1 17*11 17*10 18*10 18*11 -1 15*17 15*16 16*16 16*17 16*18 15*18 -1 -2
10*14 10*13 -1 7*10 7*9 8*9 -1 10*12 10*11 11*11 -1 6*13 6*12 7*12 7*13 7*14 -1 6*5 6*4 7*4 -1 6*5 6*4 7*4 7*5 -1 13*10 13*9 14*9 -1 12*12 12*11 13*11 -1 10*12 -1 2*14 2*13 3*13 3*14 3*15 -1 14*10 14*9 -1 3*7 3*6 4*6 4*7 4*8 -1 3*12 3*11 -1 8*11 -1 8*12 8*11 -1 8*8 8*7 -1 6*5 6*4 7*4 7*5 7*6 6*6 -1 8*3 8*2 9*2 9*3 -1 19*9 19*8 19*10 18*10 -1 12*4 12*3 13*3 13*4 13*5 12*5 -1 -2
19*1 19*0 19*2 18*2 18*1 -1 6*13 6*12 7*12 -1 15*18 15*17 16*17 -1 16*6 16*5 17*5 -1 8*9 8*8 -1 9*10 9*9 10*9 -1 8*7 -1 13*9 13*8 14*8 -1 7*13 7*12 -1 5*18 5*17 6*17 -1 -2
8*13 8*12 -1 8*12 8*11 -1 8*8 8*7 -1 16*7 -1 17*11 17*10 18*10 18*11 -1 6*4 6*3 7*3 7*4 -1 8*12 8*11 -1 8*14 8*13 -1 17*11 17*10 18*10 -1 16*5 16*4 17*4 17*5 17*6 -1 9*15 9*14 10*14 -1 13*7 13*6 14*6 14*7 14*8 -1 8*11 -1 4*13 4*12 -1 16*16 16*15 -1 4*15 4*14 5*14 -1 7*12 -1 17*11 17*10 18*10 18*11 -1 -2
16*8 16*7 -1 14*1 14*0 15*0 15*1 15*2 14*2 13*2 13*1 -1 19*7 19*6 19*8 18*8 18*7 -1 8*14 8*13 -1 4*10 4*9 5*9 -1 5*7 5*6 6*6 6*7 6*8 -1 10*6 10*5 11*5 11*6 11*7 10*7 -1 19*7 19*6 19*8 -1 15*9 15*8 16*8 -1 8*12 -1 18*13 -1 17*5 17*4 18*4 -1 14*11 14*10 -1 11*3 11*2 12*2 -1 18*5 18*4 19*4 19*5 -1 9*9 9*8 10*8 -1 1*17 1*16 2*16 2*17 2*18 -1 19*10 19*9 19*11 -1 -2
8*14 8*13 9*13 -1 4*18 4*17 5*17 5*18 5*19 4*19 -1 12*11 12*10 13*10 -1 5*14 5*13 6*13 6*14 -1 6*9 -1 4*12 4*11 5*11 5*12 -1 7*13 7*12 8*12 8*13 -1 11*16 11*15 12*15 12*16 12*17 -1 19*8 19*7 19*9 18*9 -1 11*14 11*13 12*13 12*14 12*15 -1 10*14 10*13 11*13 -1 2*12 2*11 -1 4*18 4*17 5*17 5*18 5*19 -1 2*7 2*6 3*6 3*7 3*8 2*8 1*8 -1 9*11 -1 4*13 4*12 -1 19*4 19*3 19*5 -1 7*4 7*3 8*3 8*4 8*5 7*5 -1 9*13 9*12 -1 6*13 6*12 -1 10*12 10*11 -1 -2
19*4 19*3 19*5 -1 19*7 19*6 19*8 -1 19*4 19*3 19*5 -1 19*10 19*9 -1 17*10 17*9 18*9 18*10 -1 19*4 19*3 19*5 18*5 -1 19*5 19*4 -1 18*4 18*3 19*3 19*4 19*5 -1 18*4 18*3 19*3 19*4 -1 -2
8*9 8*8 -1 8*9 -1 7*4 7*3 8*3 8*4 -1 7*9 7*8 8*8 -1 14*5 14*4 15*4 15*5 15*6 14*6 13*6 13*5 -1 7*15 7*14 8*14 8*15 -1 7*8 7*7 8*7 -1 16*17 16*16 -1 -2
14*8 14*7 15*7 -1 18*5 18*4 -1 8*12 8*11 -1 17*7 17*6 -1 9*10 9*9 10*9 10*10 -1 18*11 -1 13*9 13*8 14*8 14*9 -1 17*16 17*15 18*15 18*16 -1 12*7 12*6 13*6 13*7 -1 18*9 18*8 19*8 19*9 -1 9*12 -1 8*11 -1 5*12 5*11 6*11 -1 8*10 -1 19*5 19*4 -1 13*10 -1 6*14 6*13 7*13 -1 8*12 -1 17*14 17*13 18*13 -1 -2
10*15 10*14 11*14 -1 10*15 10*14 11*14 11*15 11*16 10*16 9*16 -1 10*15 10*14 11*14 11*15 11*16 10*16 9*16 9*15 9*14 -1 9*6 9*5 10*5 10*6 -1 3*11 3*10 4*10 -1 17*19 17*18 18*18 18*19 -1 18*5 18*4 19*4 19*5 -1 16*11 16*10 17*10 -1 14*9 -1 16*15 16*14 17*14 -1 18*16 18*15 19*15 19*16 -1 8*16 8*15 -1 11*16 11*15 12*15 12*16 12*17 11*17 -1 5*14 5*13 -1 7*9 7*8 8*8 -1 8*14 8*13 9*13 -1 -2
13*18 13*17 14*17 14*18 14*19 13*19 12*19 -1 13*8 13*7 14*7 14*8 14*9 -1 13*9 13*8 14*8 14*9 -1 15*7 15*6 16*6 16*7 -1 6*3 6*2 -1 5*3 5*2 6*2 6*3 -1 5*3 5*2 6*2 6*3 -1 5*3 5*2 6*2 6*3 -1 5*3 5*2 6*2 6*3 6*4 -1 5*3 5*2 6*2 6*3 -1 5*3 5*2 6*2 -1 13*8 13*7 14*7 14*8 -1 12*2 12*1 -1 11*8 11*7 12*7 -1 9*15 9*14 -1 -2
7*8 7*7 8*7 -1 3*11 3*10 4*10 4*11 -1 13*2 13*1 14*1 -1 2*10 2*9 3*9 3*10 -1 8*15 8*14 9*14 -1 1*11 1*10 2*10 2*11 -1 1*10 1*9 2*9 -1 9*13 9*12 -1 -2
16*11 16*10 17*10 -1 8*11 -1 18*14 18*13 -1 4*9 -1 7*11 7*10 -1 0*9 0*8 1*8 1*9 1*10 -1 3*11 3*10 4*10 4*11 -1 6*12 6*11 -1 10*14 10*13 -1 8*8 -1 2*11 2*10 3*10 3*11 -1 1*9 1*8 2*8 2*9 2*10 -1 16*11 16*10 -1 8*13 8*12 -1 5*17 5*16 6*16 6*17 -1 3*11 3*10 4*10 -1 18*11 -1 9*13 9*12 -1 4*11 4*10 -1 4*10 4*9 -1 -2
5*13 5*12 6*12 -1 2*11 2*10 3*10 3*11 -1 3*3 3*2 4*2 4*3 4*4 3*4 -1 13*10 13*9 14*9 -1 10*13 10*12 -1 8*15 8*14 -1 6*16 6*15 7*15 7*16 7*17 -1 8*10 8*9 -1 15*9 15*8 16*8 -1 10*9 10*8 -1 7*14 7*13 8*13 -1 2*11 2*10 3*10 3*11 -1 -2
6*11 -1 4*9 4*8 -1 3*3 3*2 4*2 4*3 4*4 3*4 2*4 -1 3*2 3*1 4*1 4*2 4*3 3*3 2*3 -1 11*12 11*11 -1 10*14 10*13 -1 0*16 0*15 1*15 1*16 1*17 0*17 -1 19*10 19*9 19*11 -1 10*13 10*12 -1 1*9 1*8 2*8 2*9 -1 3*4 3*3 4*3 4*4 4*5 3*5 2*5 -1 1*9 1*8 2*8 -1 15*5 15*4 16*4 16*5 16*6 -1 6*11 6*10 7*10 -1 1*9 1*8 2*8 2*9 2*10 -1 4*11 4*10 -1 -2
17*13 17*12 18*12 18*13 -1 2*13 2*12 -1 8*4 8*3 9*3 -1 10*3 10*2 11*2 11*3 11*4 10*4 9*4 9*3 -1 4*10 4*9 -1 19*1 19*0 19*2 18*2 18*1 -1 17*16 17*15 18*15 18*16 -1 19*1 19*0 19*2 18*2 18*1 -1 14*11 14*10 -1 17*14 -1 13*11 13*10 -1 10*10 10*9 11*9 -1 11*12 11*11 -1 16*16 16*15 -1 13*1 13*0 14*0 14*1 14*2 13*2 -1 17*15 17*14 -1 16*16 16*15 17*15 17*16 -1 -2
16*5 16*4 17*4 -1 12*7 12*6 13*6 13*7 13*8 12*8 11*8 -1 10*10 10*9 11*9 11*10 11*11 -1 10*10 10*9 11*9 11*10 11*11 -1 10*10 10*9 11*9 11*10 11*11 10*11 9*11 9*10 -1 10*10 10*9 11*9 11*10 11*11 10*11 9*11 9*10 9*9 -1 10*10 10*9 11*9 11*10 11*11 10*11 9*11 -1 10*10 10*9 11*9 11*10 11*11 10*11 -1 10*10 10*9 -1 10*14 10*13 11*13 11*14 -1 10*10 10*9 11*9 -1 9*17 9*16 10*16 10*17 10*18 9*18 -1 10*10 10*9 11*9 -1 14*5 14*4 15*4 15*5 -1 8*6 8*5 9*5 -1 10*6 10*5 11*5 11*6 11*7 10*7 -1 9*12 9*11 -1 13*7 13*6 14*6 14*7 14*8 -1 9*11 -1 17*5 17*4 18*4 -1 15*7 15*6 16*6 -1 -2
2*14 2*13 3*13 -1 15*8 15*7 16*7 16*8 -1 14*10 14*9 -1 14*10 14*9 -1 19*5 -1 17*14 -1 18*13 18*12 -1 18*13 -1 17*19 17*18 18*18 -1 18*14 18*13 -1 8*11 -1 13*8 13*7 14*7 14*8 -1 19*6 19*5 19*7 -1 17*13 17*12 18*12 18*13 -1 6*4 6*3 7*3 -1 4*12 4*11 -1 18*11 -1 7*12 -1 13*9 13*8 14*8 -1 4*11 4*10 -1 12*5 12*4 -1 -2
6*3 6*2 7*2 7*3 7*4 -1 6*3 6*2 7*2 7*3 7*4 -1 6*3 6*2 7*2 7*3 -1 6*3 6*2 -1 6*3 6*2 7*2 -1 6*3 6*2 -1 6*3 6*2 -1 6*3 6*2 -1 15*9 15*8 16*8 16*9 16*10 -1 12*16 12*15 13*15 13*16 13*17 12*17 11*17 11*16 -1 9*9 9*8 10*8 -1 16*9 16*8 17*8 17*9 17*10 -1 9*7 9*6 10*6 -1 16*6 16*5 17*5 -1 12*7 12*6 13*6 13*7 13*8 -1 7*8 7*7 8*7 -1 6*3 6*2 7*2 7*3 7*4 -1 6*3 6*2 7*2 7*3 7*4 -1 10*11 10*10 11*10 -1 -2
4*12 4*11 -1 11*11 11*10 12*10 12*11 -1 6*7 6*6 7*6 7*7 7*8 6*8 5*8 -1 18*13 18*12 -1 19*9 19*8 19*10 18*10 -1 9*13 9*12 10*12 -1 7*11 -1 19*8 19*7 19*9 18*9 -1 16*11 -1 19*1 19*0 19*2 18*2 18*1 -1 16*11 16*10 17*10 -1 11*12 11*11 12*11 -1 7*11 -1 16*5 16*4 17*4 17*5 -1 19*1 19*0 19*2 18*2 -1 12*9 12*8 13*8 -1 9*13 9*12 -1 18*10 18*9 19*9 -1 -2
18*10 18*9 19*9 19*10 19*11 -1 18*13 -1 18*13 -1 18*13 -1 18*11 18*10 -1 16*8 16*7 -1 15*5 15*4 16*4 -1 15*5 15*4 16*4 16*5 -1 14*1 14*0 15*0 15*1 15*2 14*2 13*2 -1 9*2 9*1 10*1 10*2 10*3 9*3 -1 16*8 16*7 17*7 17*8 17*9 -1 8*11 -1 3*13 3*12 4*12 -1 2*11 2*10 3*10 3*11 -1 13*3 13*2 14*2 14*3 14*4 13*4 12*4 12*3 12*2 -1 10*11 -1 15*5 15*4 16*4 16*5 16*6 -1 15*5 15*4 16*4 -1 16*9 16*8 17*8 17*9 17*10 -1 16*17 16*16 17*16 -1 9*18 9*17 10*17 10*18 10*19 9*19 8*19 -1 -2
17*19 17*18 -1 8*5 8*4 9*4 9*5 9*6 8*6 -1 9*5 9*4 10*4 10*5 10*6 -1 9*5 9*4 10*4 10*5 10*6 -1 9*5 9*4 10*4 10*5 10*6 -1 9*5 9*4 10*4 10*5 10*6 -1 9*5 9*4 10*4 10*5 10*6 -1 9*5 9*4 -1 9*5 9*4 10*4 10*5 10*6 -1 9*5 9*4 10*4 -1 9*5 9*4 10*4 10*5 10*6 -1 9*6 9*5 10*5 10*6 -1 9*6 9*5 10*5 10*6 10*7 -1 9*5 9*4 10*4 10*5 -1 9*5 9*4 10*4 10*5 10*6 -1 9*5 9*4 10*4 10*5 -1 -2
8*11 -1 8*17 8*16 9*16 9*17 9*18 -1 8*11 -1 1*14 1*13 2*13 -1 7*8 7*7 8*7 -1 9*10 9*9 -1 4*11 4*10 5*10 -1 9*13 9*12 -1 3*8 3*7 4*7 4*8 4*9 -1 7*10 7*9 8*9 -1 10*8 10*7 11*7 11*8 11*9 10*9 -1 12*16 12*15 13*15 13*16 13*17 12*17 -1 9*13 9*12 -1 13*8 13*7 14*7 -1 0*16 0*15 1*15 1*16 1*17 0*17 -1 2*17 2*16 3*16 3*17 3*18 2*18 1*18 1*17 1*16 -1 8*11 -1 7*11 -1 8*19 8*18 9*18 9*19 -1 -2
4*3 4*2 5*2 5*3 5*4 4*4 -1 3*7 3*6 4*6 4*7 4*8 3*8 2*8 2*7 -1 5*15 5*14 6*14 -1 9*17 9*16 10*16 10*17 10*18 -1 15*17 15*16 16*16 -1 8*13 8*12 -1 12*9 12*8 13*8 -1 8*17 8*16 9*16 -1 8*15 8*14 -1 7*12 -1 9*16 9*15 10*15 10*16 -1 -2
5*9 5*8 6*8 6*9 -1 7*11 7*10 8*10 -1 7*11 7*10 8*10 -1 16*7 16*6 17*6 -1 7*11 7*10 -1 6*6 6*5 7*5 -1 6*6 6*5 7*5 -1 6*6 6*5 7*5 7*6 7*7 -1 6*6 6*5 7*5 7*6 7*7 6*7 -1 6*6 6*5 7*5 7*6 7*7 6*7 -1 6*6 6*5 7*5 7*6 7*7 6*7 -1 6*6 6*5 7*5 -1 6*6 6*5 7*5 7*6 7*7 6*7 -1 6*6 6*5 7*5 7*6 7*7 6*7 5*7 -1 6*6 6*5 7*5 7*6 7*7 6*7 -1 6*6 6*5 7*5 7*6 7*7 6*7 -1 6*6 6*5 7*5 -1 6*6 6*5 7*5 7*6 -1 6*6 6*5 7*5 -1 6*6 6*5 -1 -2
18*14 18*13 -1 13*10 -1 10*13 10*12 -1 8*10 8*9 9*9 -1 19*14 -1 16*7 -1 6*15 6*14 7*14 7*15 -1 17*19 17*18 18*18 -1 17*7 17*6 18*6 18*7 18*8 -1 14*5 14*4 15*4 15*5 15*6 14*6 -1 2*9 2*8 3*8 3*9 3*10 2*10 -1 12*2 12*1 13*1 -1 13*10 -1 13*1 13*0 14*0 14*1 14*2 13*2 -1 14*5 14*4 15*4 15*5 -1 11*7 11*6 12*6 12*7 12*8 11*8 -1 4*12 4*11 -1 -2
4*9 -1 14*9 14*8 15*8 -1 5*3 5*2 6*2 -1 5*3 5*2 6*2 -1 5*3 5*2 6*2 -1 8*17 8*16 9*16 9*17 9*18 8*18 7*18 7*17 7*16 -1 1*13 1*12 2*12 2*13 2*14 -1 9*16 9*15 10*15 10*16 -1 6*5 6*4 7*4 -1 14*9 -1 8*14 8*13 -1 11*17 11*16 12*16 12*17 -1 15*17 15*16 16*16 -1 5*3 5*2 6*2 6*3 -1 8*14 8*13 9*13 -1 8*10 -1 12*5 12*4 13*4 13*5 13*6 12*6 11*6 11*5 -1 12*2 12*1 -1 7*9 7*8 8*8 -1 7*15 7*14 8*14 -1 -2
6*18 6*17 -1 1*9 1*8 2*8 2*9 2*10 1*10 0*10 0*9 -1 1*9 1*8 2*8 2*9 2*10 1*10 0*10 -1 2*16 2*15 3*15 3*16 3*17 2*17 -1 10*12 -1 6*15 6*14 -1 11*11 11*10 12*10 12*11 -1 13*7 13*6 14*6 14*7 14*8 -1 5*6 5*5 6*5 6*6 6*7 -1 12*10 12*9 13*9 -1 7*14 7*13 -1 11*7 11*6 12*6 12*7 12*8 -1 11*12 11*11 12*11 12*12 -1 8*19 8*18 9*18 -1 5*14 5*13 -1 10*14 10*13 -1 2*18 2*17 3*17 3*18 3*19 2*19 1*19 1*18 1*17 -1 1*9 1*8 2*8 2*9 2*10 1*10 -1 -2
17*14 -1 17*14 -1 8*11 -1 10*13 10*12 -1 7*11 -1 17*16 17*15 18*15 18*16 -1 6*12 6*11 -1 15*11 15*10 16*10 16*11 -1 6*16 6*15 7*15 -1 -2
2*15 2*14 3*14 -1 2*15 2*14 3*14 3*15 3*16 2*16 -1 2*15 2*14 3*14 -1 2*15 2*14 3*14 -1 2*14 2*13 3*13 -1 17*16 17*15 18*15 18*16 18*17 -1 19*14 19*13 19*15 18*15 18*14 -1 8*17 8*16 9*16 9*17 -1 19*11 19*10 19*12 -1 14*17 14*16 15*16 15*17 -1 4*13 4*12 5*12 -1 7*11 -1 9*11 -1 12*13 12*12 13*12 13*13 13*14 12*14 -1 18*14 18*13 -1 8*12 -1 8*12 -1 -2
4*9 4*8 -1 3*9 3*8 4*8 4*9 -1 7*12 7*11 -1 18*11 -1 7*1 7*0 8*0 8*1 8*2 7*2 6*2 6*1 -1 9*14 9*13 10*13 10*14 -1 18*14 18*13 -1 17*11 17*10 18*10 -1 10*9 10*8 11*8 -1 16*7 16*6 17*6 -1 6*15 6*14 7*14 -1 11*2 11*1 12*1 12*2 -1 -2
12*9 12*8 13*8 13*9 13*10 -1 17*19 17*18 18*18 -1 8*19 8*18 9*18 9*19 -1 17*19 17*18 18*18 18*19 -1 17*17 17*16 18*16 -1 8*12 -1 8*9 8*8 -1 6*15 6*14 -1 14*9 -1 7*11 -1 12*12 12*11 -1 19*7 19*6 19*8 18*8 18*7 -1 15*17 15*16 16*16 16*17 16*18 15*18 14*18 -1 -2
17*7 17*6 -1 10*9 10*8 11*8 11*9 -1 6*10 6*9 7*9 7*10 -1 12*11 12*10 13*10 -1 9*9 9*8 10*8 10*9 -1 13*10 13*9 14*9 -1 17*14 -1 4*12 4*11 5*11 5*12 -1 17*14 -1 17*14 -1 16*15 16*14 17*14 -1 7*4 7*3 8*3 8*4 8*5 -1 17*14 -1 16*8 16*7 17*7 17*8 17*9 -1 12*15 12*14 13*14 13*15 13*16 12*16 11*16 -1 13*9 13*8 14*8 14*9 -1 13*11 13*10 -1 7*11 -1 8*4 8*3 9*3 9*4 -1 5*15 5*14 6*14 -1 -2
8*9 8*8 -1 4*9 4*8 -1 19*14 19*13 19*15 18*15 18*14 -1 16*6 16*5 17*5 17*6 -1 12*2 12*1 13*1 -1 11*11 11*10 12*10 -1 14*11 14*10 -1 17*5 17*4 18*4 18*5 -1 19*11 19*10 19*12 -1 7*9 7*8 8*8 -1 3*14 3*13 4*13 -1 15*7 15*6 16*6 16*7 -1 -2
12*2 12*1 13*1 -1 11*8 11*7 -1 10*6 10*5 11*5 11*6 11*7 -1 10*1 10*0 11*0 11*1 11*2 -1 18*10 18*9 -1 9*13 9*12 -1 7*11 -1 7*12 -1 -2
6*17 6*16 7*16 7*17 7*18 6*18 -1 8*3 8*2 9*2 9*3 9*4 8*4 -1 6*12 6*11 7*11 -1 3*10 3*9 4*9 4*10 -1 18*16 -1 12*3 12*2 13*2 -1 0*8 0*7 1*7 1*8 1*9 -1 8*7 8*6 9*6 -1 12*7 12*6 13*6 13*7 13*8 -1 5*11 5*10 6*10 -1 -2
7*14 7*13 -1 9*14 9*13 -1 9*14 -1 12*12 12*11 13*11 -1 4*13 4*12 5*12 5*13 -1 6*13 6*12 7*12 -1 12*17 12*16 13*16 13*17 13*18 -1 4*16 4*15 5*15 5*16 5*17 -1 17*4 17*3 18*3 18*4 18*5 17*5 -1 8*10 8*9 -1 9*5 9*4 -1 9*5 9*4 10*4 10*5 10*6 -1 9*5 9*4 10*4 -1 8*7 -1 19*13 19*12 19*14 18*14 18*13 -1 5*16 5*15 6*15 -1 2*12 2*11 3*11 -1 5*14 5*13 6*13 6*14 -1 -2
16*6 16*5 -1 13*12 13*11 14*11 14*12 -1 8*14 -1 15*2 15*1 16*1 16*2 16*3 15*3 14*3 14*2 14*1 -1 13*2 13*1 14*1 -1 13*2 13*1 14*1 -1 6*6 6*5 7*5 7*6 7*7 6*7 -1 12*11 12*10 13*10 -1 19*16 19*15 19*17 18*17 18*16 -1 10*11 10*10 -1 11*14 11*13 12*13 12*14 12*15 -1 10*2 10*1 11*1 -1 5*5 5*4 6*4 6*5 -1 3*12 3*11 4*11 -1 8*17 8*16 9*16 -1 13*9 13*8 14*8 -1 6*3 6*2 7*2 7*3 7*4 6*4 5*4 -1 6*5 6*4 7*4 7*5 -1 8*7 -1 8*7 8*6 -1 10*12 10*11 -1 -2
6*15 6*14 7*14 -1 6*15 6*14 7*14 -1 6*15 6*14 7*14 -1 6*15 6*14 7*14 -1 6*15 6*14 7*14 7*15 -1 6*15 6*14 7*14 7*15 7*16 6*16 5*16 -1 6*15 6*14 7*14 7*15 -1 6*15 6*14 7*14 7*15 7*16 -1 11*14 11*13 12*13 12*14 12*15 11*15 10*15 10*14 -1 3*14 3*13 4*13 4*14 4*15 3*15 2*15 -1 5*19 5*18 6*18 -1 2*15 2*14 3*14 3*15 3*16 2*16 1*16 -1 8*12 -1 18*9 18*8 -1 6*11 6*10 7*10 -1 5*11 5*10 -1 17*11 17*10 18*10 18*11 -1 6*12 6*11 -1 7*12 -1 6*16 6*15 7*15 -1 6*15 6*14 -1 -2
18*2 18*1 19*1 19*2 -1 6*3 6*2 7*2 7*3 7*4 -1 6*9 6*8 7*8 -1 6*9 6*8 -1 6*9 -1 4*3 4*2 5*2 5*3 -1 5*8 5*7 6*7 6*8 6*9 -1 6*9 6*8 7*8 7*9 7*10 -1 6*9 6*8 7*8 -1 8*15 8*14 -1 6*18 6*17 -1 4*15 4*14 5*14 5*15 5*16 4*16 -1 9*12 9*11 -1 14*9 -1 8*10 -1 8*15 8*14 -1 8*11 -1 11*12 11*11 -1 4*9 4*8 -1 8*7 -1 -2
18*4 18*3 19*3 19*4 19*5 -1 16*8 16*7 -1 18*16 18*15 19*15 19*16 19*17 18*17 -1 19*11 19*10 19*12 18*12 18*11 -1 17*14 -1 18*11 -1 15*11 15*10 16*10 16*11 -1 8*8 -1 17*14 -1 3*3 3*2 4*2 4*3 -1 17*14 -1 12*8 12*7 -1 17*14 -1 9*9 9*8 10*8 -1 18*2 18*1 19*1 19*2 -1 18*16 18*15 19*15 19*16 -1 5*5 5*4 6*4 6*5 6*6 -1 -2
4*11 4*10 -1 3*11 3*10 4*10 -1 0*17 0*16 1*16 1*17 1*18 0*18 -1 1*18 1*17 2*17 2*18 2*19 1*19 0*19 0*18 0*17 -1 1*18 1*17 2*17 2*18 2*19 1*19 0*19 0*18 0*17 -1 1*18 1*17 2*17 2*18 2*19 1*19 0*19 0*18 0*17 -1 1*18 1*17 2*17 2*18 2*19 1*19 0*19 0*18 0*17 -1 1*18 1*17 2*17 2*18 2*19 1*19 -1 1*18 1*17 2*17 2*18 -1 1*18 1*17 2*17 2*18 2*19 1*19 -1 1*18 1*17 2*17 2*18 2*19 1*19 -1 1*18 1*17 2*17 2*18 2*19 1*19 0*19 0*18 0*17 -1 5*8 5*7 6*7 6*8 6*9 -1 1*10 1*9 2*9 2*10 2*11 -1 16*9 16*8 -1 5*11 5*10 -1 5*15 5*14 -1 2*16 2*15 3*15 3*16 3*17 -1 1*16 1*15 2*15 2*16 2*17 -1 5*13 5*12 -1 7*10 7*9 8*9 -1 -2
9*12 9*11 -1 10*6 10*5 11*5 11*6 11*7 -1 10*6 10*5 11*5 11*6 11*7 -1 10*6 10*5 11*5 11*6 11*7 10*7 -1 6*17 6*16 7*16 7*17 7*18 6*18 -1 6*17 6*16 7*16 7*17 7*18 6*18 -1 6*17 6*16 7*16 7*17 7*18 6*18 -1 6*17 -1 3*14 3*13 4*13 -1 3*14 3*13 4*13 -1 3*14 3*13 4*13 -1 3*14 3*13 4*13 -1 3*14 3*13 4*13 -1 3*14 3*13 4*13 -1 -2
