# Supplementary material for: A novel on-line spatial-temporal k-anonymity method for location privacy protection from sequence rules-based inference attacks
Source: PLoS One. 2017 Aug 2;12(8):e0182232. doi: 10.1371/journal.pone.0182232 (PMC5540611; doi:10.1371/journal.pone.0182232)
Supplement: S1 Dataset — (ZIP) [file pone.0182232.s001.zip › S1 Dataset/dataset/1 orginal/sequence/SQGC/k=10/Batch No 3.txt]

10*13 -1 10*5 -1 12*11 -1 12*11 -1 12*11 -1 6*14 -1 9*19 -1 9*19 -1 6*15 -1 8*8 -1 8*4 -1 8*10 -1 4*9 -1 5*18 -1 16*16 -1 6*17 -1 6*17 -1 9*19 -1 10*11 -1 5*12 -1 6*19 -1 4*10 -1 -2 
4*12 -1 6*19 -1 4*12 -1 18*9 -1 6*2 -1 15*1 -1 15*1 -1 19*10 -1 7*11 -1 8*14 -1 10*12 -1 9*11 -1 18*8 -1 16*16 -1 17*6 -1 17*5 -1 8*12 -1 16*3 -1 6*17 -1 17*14 -1 13*5 -1 10*11 -1 -2 
5*15 -1 12*12 -1 8*19 -1 12*12 -1 7*13 -1 9*4 -1 -2 
18*13 -1 6*11 -1 12*11 -1 7*5 -1 7*8 -1 8*7 -1 -2 
17*0 -1 12*1 -1 16*15 -1 14*11 -1 14*11 -1 11*8 -1 8*12 -1 12*1 -1 15*7 -1 16*5 -1 17*16 -1 18*9 -1 6*15 -1 -2 
12*7 -1 14*9 -1 9*13 -1 7*5 -1 4*10 -1 1*17 -1 18*13 -1 16*11 -1 7*11 -1 3*12 -1 8*11 -1 9*7 -1 4*13 -1 7*12 -1 -2 
10*3 -1 15*11 -1 10*8 -1 9*19 -1 9*12 -1 9*5 -1 8*15 -1 3*12 -1 -2 
11*16 -1 4*4 -1 8*7 -1 14*9 -1 11*7 -1 17*5 -1 17*5 -1 17*5 -1 15*7 -1 5*18 -1 16*7 -1 7*11 -1 4*15 -1 8*7 -1 11*16 -1 14*9 -1 11*9 -1 9*11 -1 7*11 -1 -2 
2*10 -1 7*17 -1 10*6 -1 7*4 -1 4*18 -1 18*11 -1 8*13 -1 11*9 -1 9*6 -1 9*15 -1 5*16 -1 6*5 -1 15*19 -1 16*4 -1 8*7 -1 -2 
8*12 -1 5*15 -1 6*16 -1 14*11 -1 17*19 -1 14*7 -1 9*18 -1 19*11 -1 13*10 -1 8*11 -1 18*11 -1 11*14 -1 8*18 -1 18*5 -1 -2 
6*15 -1 10*9 -1 19*2 -1 19*2 -1 16*1 -1 16*1 -1 18*2 -1 15*5 -1 14*8 -1 8*11 -1 16*6 -1 9*11 -1 13*8 -1 16*2 -1 6*11 -1 15*11 -1 12*11 -1 14*10 -1 19*5 -1 12*11 -1 12*9 -1 12*4 -1 12*9 -1 -2 
14*5 -1 19*12 -1 16*8 -1 15*10 -1 17*19 -1 17*19 -1 -2 
9*11 -1 6*12 -1 11*12 -1 13*9 -1 4*10 -1 8*12 -1 13*5 -1 17*6 -1 5*12 -1 17*14 -1 18*5 -1 8*16 -1 8*17 -1 8*12 -1 18*3 -1 -2 
6*11 -1 5*14 -1 8*16 -1 2*16 -1 10*11 -1 18*11 -1 10*2 -1 5*15 -1 9*17 -1 8*17 -1 10*6 -1 8*17 -1 -2 
14*9 -1 7*12 -1 18*11 -1 5*14 -1 13*2 -1 12*6 -1 2*10 -1 0*14 -1 7*11 -1 6*12 -1 -2 
8*11 -1 7*18 -1 8*15 -1 19*7 -1 19*7 -1 19*7 -1 19*7 -1 19*7 -1 19*7 -1 19*7 -1 19*7 -1 19*7 -1 19*7 -1 19*7 -1 19*7 -1 19*7 -1 19*7 -1 19*7 -1 19*7 -1 19*7 -1 19*7 -1 19*7 -1 19*7 -1 -2 
18*7 -1 18*2 -1 11*2 -1 6*4 -1 6*13 -1 11*2 -1 18*10 -1 7*8 -1 18*5 -1 18*5 -1 17*16 -1 10*12 -1 17*6 -1 14*11 -1 12*11 -1 16*11 -1 17*14 -1 17*4 -1 13*8 -1 8*1 -1 17*5 -1 14*19 -1 11*11 -1 14*4 -1 -2 
13*10 -1 9*12 -1 4*13 -1 4*14 -1 4*14 -1 4*14 -1 4*14 -1 7*11 -1 13*4 -1 10*6 -1 5*12 -1 18*11 -1 11*9 -1 11*13 -1 7*11 -1 10*15 -1 18*5 -1 1*9 -1 7*11 -1 4*12 -1 12*4 -1 13*10 -1 13*10 -1 13*10 -1 -2 
4*10 -1 8*12 -1 6*7 -1 6*7 -1 6*7 -1 6*7 -1 9*9 -1 8*7 -1 17*14 -1 12*19 -1 5*14 -1 4*13 -1 5*13 -1 10*3 -1 -2 
1*11 -1 10*6 -1 4*11 -1 2*15 -1 17*14 -1 10*7 -1 4*8 -1 16*16 -1 12*14 -1 7*13 -1 11*8 -1 16*11 -1 5*13 -1 1*14 -1 4*13 -1 -2 
17*7 -1 17*7 -1 16*0 -1 16*0 -1 16*0 -1 16*0 -1 16*0 -1 -2 
14*11 -1 18*9 -1 0*14 -1 5*17 -1 19*4 -1 10*12 -1 7*13 -1 6*19 -1 6*10 -1 11*12 -1 -2 
4*10 -1 8*18 -1 18*13 -1 17*14 -1 17*14 -1 17*14 -1 3*4 -1 18*5 -1 7*12 -1 8*10 -1 16*15 -1 18*11 -1 19*14 -1 14*1 -1 16*10 -1 4*8 -1 4*11 -1 -2 
10*10 -1 10*10 -1 11*9 -1 13*10 -1 13*10 -1 13*10 -1 13*10 -1 12*3 -1 1*10 -1 14*3 -1 7*8 -1 13*10 -1 9*9 -1 4*10 -1 11*11 -1 10*13 -1 9*13 -1 16*11 -1 13*10 -1 10*10 -1 12*12 -1 5*6 -1 15*8 -1 -2 
18*18 -1 2*17 -1 13*8 -1 4*8 -1 4*8 -1 4*8 -1 4*8 -1 4*9 -1 8*8 -1 0*3 -1 3*5 -1 10*14 -1 4*8 -1 4*8 -1 4*8 -1 4*8 -1 4*8 -1 4*8 -1 4*8 -1 4*8 -1 4*8 -1 3*8 -1 -2 
17*19 -1 17*19 -1 17*19 -1 17*19 -1 11*16 -1 17*19 -1 17*19 -1 13*13 -1 13*17 -1 4*15 -1 6*12 -1 7*13 -1 15*5 -1 11*1 -1 10*10 -1 18*11 -1 7*13 -1 -2 
8*11 -1 14*9 -1 7*10 -1 6*1 -1 14*9 -1 14*9 -1 16*17 -1 4*17 -1 18*16 -1 10*8 -1 6*13 -1 11*16 -1 8*9 -1 8*9 -1 18*16 -1 14*10 -1 1*9 -1 6*17 -1 -2 
19*9 -1 19*14 -1 17*14 -1 17*13 -1 17*13 -1 17*13 -1 18*13 -1 4*18 -1 18*13 -1 10*8 -1 5*11 -1 19*10 -1 11*14 -1 5*10 -1 9*11 -1 4*18 -1 8*11 -1 10*6 -1 18*8 -1 12*12 -1 8*14 -1 18*14 -1 -2 
12*3 -1 8*4 -1 8*4 -1 8*4 -1 8*4 -1 8*4 -1 8*4 -1 8*4 -1 7*4 -1 9*3 -1 16*11 -1 7*11 -1 8*7 -1 6*4 -1 4*10 -1 10*2 -1 18*11 -1 11*9 -1 2*13 -1 9*11 -1 7*12 -1 3*4 -1 4*11 -1 -2 
7*11 -1 8*13 -1 5*4 -1 8*13 -1 6*4 -1 7*1 -1 11*7 -1 17*13 -1 18*14 -1 10*10 -1 9*10 -1 2*15 -1 12*9 -1 8*11 -1 12*9 -1 8*8 -1 16*8 -1 16*5 -1 16*7 -1 18*5 -1 9*3 -1 -2 
11*16 -1 17*14 -1 4*13 -1 0*10 -1 14*9 -1 -2 
5*13 -1 3*8 -1 8*7 -1 13*1 -1 1*13 -1 16*5 -1 11*8 -1 7*12 -1 12*12 -1 6*15 -1 6*12 -1 7*12 -1 9*8 -1 -2 
5*11 -1 14*8 -1 3*4 -1 16*9 -1 19*5 -1 19*14 -1 6*13 -1 19*0 -1 13*11 -1 8*7 -1 12*19 -1 6*12 -1 18*5 -1 19*13 -1 19*7 -1 11*9 -1 12*7 -1 -2 
17*16 -1 18*13 -1 9*16 -1 18*10 -1 4*15 -1 16*12 -1 16*11 -1 17*16 -1 14*9 -1 16*8 -1 14*11 -1 11*9 -1 -2 
6*9 -1 5*14 -1 2*16 -1 2*16 -1 2*16 -1 2*16 -1 2*16 -1 2*16 -1 2*17 -1 2*15 -1 18*5 -1 5*17 -1 2*12 -1 1*8 -1 12*17 -1 2*17 -1 7*13 -1 6*8 -1 2*15 -1 12*15 -1 -2 
0*2 -1 4*9 -1 1*19 -1 4*6 -1 3*13 -1 -2 
2*12 -1 10*8 -1 17*4 -1 8*7 -1 2*12 -1 2*14 -1 4*11 -1 1*10 -1 2*12 -1 8*16 -1 11*16 -1 -2 
17*14 -1 8*12 -1 0*13 -1 0*13 -1 0*13 -1 0*13 -1 3*8 -1 12*17 -1 5*5 -1 1*10 -1 1*10 -1 7*1 -1 8*11 -1 7*13 -1 3*5 -1 4*13 -1 8*10 -1 16*6 -1 8*12 -1 -2 
4*8 -1 12*1 -1 13*1 -1 10*1 -1 10*1 -1 10*1 -1 10*1 -1 7*8 -1 13*2 -1 7*14 -1 8*9 -1 12*0 -1 11*9 -1 6*17 -1 3*10 -1 6*18 -1 18*4 -1 10*1 -1 13*11 -1 6*12 -1 17*11 -1 4*6 -1 3*3 -1 12*2 -1 -2 
13*11 -1 9*11 -1 18*5 -1 10*14 -1 16*17 -1 7*11 -1 14*8 -1 18*11 -1 16*15 -1 8*8 -1 6*14 -1 -2 
7*5 -1 7*5 -1 6*6 -1 9*7 -1 6*6 -1 0*17 -1 5*5 -1 10*12 -1 9*9 -1 8*19 -1 12*15 -1 5*5 -1 5*15 -1 10*8 -1 8*10 -1 2*11 -1 6*6 -1 6*6 -1 -2 
4*19 -1 4*19 -1 4*19 -1 4*19 -1 4*19 -1 4*19 -1 4*18 -1 8*3 -1 5*12 -1 6*17 -1 12*11 -1 12*19 -1 13*18 -1 17*14 -1 15*11 -1 16*9 -1 12*5 -1 6*19 -1 6*19 -1 6*19 -1 6*19 -1 6*19 -1 -2 
4*14 -1 6*15 -1 16*16 -1 10*19 -1 12*5 -1 1*19 -1 14*11 -1 12*12 -1 13*4 -1 14*10 -1 10*6 -1 2*11 -1 12*11 -1 6*13 -1 10*3 -1 7*11 -1 6*17 -1 12*15 -1 -2 
6*7 -1 10*13 -1 3*3 -1 4*5 -1 4*5 -1 4*5 -1 4*5 -1 17*9 -1 12*5 -1 4*6 -1 1*7 -1 4*0 -1 10*1 -1 18*13 -1 17*9 -1 8*10 -1 11*3 -1 6*11 -1 4*5 -1 14*3 -1 10*13 -1 16*7 -1 10*13 -1 -2 
1*5 -1 1*5 -1 1*5 -1 1*5 -1 1*5 -1 1*5 -1 5*7 -1 11*7 -1 18*13 -1 3*14 -1 1*5 -1 1*5 -1 1*5 -1 12*9 -1 18*13 -1 10*6 -1 6*11 -1 1*5 -1 1*5 -1 1*5 -1 1*5 -1 -2 
14*11 -1 19*2 -1 -2 
9*9 -1 8*14 -1 6*15 -1 8*19 -1 1*19 -1 10*9 -1 8*10 -1 8*19 -1 8*8 -1 8*12 -1 16*11 -1 3*9 -1 19*5 -1 6*18 -1 -2 
12*17 -1 18*11 -1 17*6 -1 16*17 -1 17*10 -1 15*11 -1 3*11 -1 3*11 -1 4*11 -1 5*11 -1 18*12 -1 11*16 -1 1*1 -1 8*14 -1 3*3 -1 -2 
7*10 -1 11*16 -1 10*9 -1 10*9 -1 17*14 -1 17*19 -1 16*17 -1 17*14 -1 17*14 -1 6*18 -1 4*9 -1 4*9 -1 17*14 -1 12*14 -1 14*19 -1 12*4 -1 10*9 -1 15*8 -1 -2 
8*12 -1 9*13 -1 7*14 -1 6*17 -1 5*5 -1 5*3 -1 12*19 -1 8*14 -1 3*15 -1 9*7 -1 14*10 -1 15*11 -1 5*3 -1 5*3 -1 8*9 -1 1*9 -1 5*5 -1 -2 
5*9 -1 9*4 -1 0*10 -1 8*9 -1 4*9 -1 6*1 -1 7*6 -1 13*10 -1 6*10 -1 9*7 -1 11*11 -1 18*12 -1 -2 
5*14 -1 8*6 -1 6*11 -1 5*15 -1 5*19 -1 9*10 -1 13*7 -1 5*12 -1 11*16 -1 9*16 -1 -2 
16*6 -1 18*16 -1 6*15 -1 5*14 -1 11*19 -1 19*18 -1 19*18 -1 17*14 -1 9*12 -1 6*11 -1 3*14 -1 8*8 -1 17*19 -1 8*16 -1 8*6 -1 14*5 -1 19*16 -1 19*18 -1 19*18 -1 19*18 -1 -2 
19*11 -1 16*9 -1 18*11 -1 8*12 -1 19*16 -1 9*15 -1 15*11 -1 9*12 -1 4*11 -1 18*16 -1 8*6 -1 6*11 -1 6*17 -1 19*11 -1 -2 
2*13 -1 0*15 -1 0*15 -1 0*15 -1 0*15 -1 13*11 -1 8*16 -1 8*12 -1 11*19 -1 8*12 -1 13*10 -1 14*9 -1 6*6 -1 16*2 -1 6*17 -1 -2 
8*11 -1 12*1 -1 12*7 -1 7*12 -1 2*16 -1 17*9 -1 6*9 -1 12*11 -1 -2 
16*6 -1 18*2 -1 14*9 -1 15*2 -1 10*6 -1 10*0 -1 -2 
8*7 -1 14*5 -1 1*11 -1 1*11 -1 1*11 -1 1*11 -1 1*11 -1 1*11 -1 1*11 -1 8*15 -1 8*15 -1 1*9 -1 8*11 -1 1*10 -1 1*13 -1 9*6 -1 1*10 -1 1*10 -1 1*9 -1 -2 
12*16 -1 9*6 -1 9*6 -1 8*6 -1 9*6 -1 8*5 -1 4*11 -1 6*12 -1 0*8 -1 2*16 -1 7*8 -1 14*10 -1 4*9 -1 3*5 -1 8*11 -1 -2 
1*11 -1 1*11 -1 1*11 -1 1*11 -1 1*11 -1 1*11 -1 1*11 -1 1*11 -1 11*3 -1 12*1 -1 10*10 -1 4*18 -1 14*3 -1 1*11 -1 1*11 -1 1*11 -1 1*11 -1 1*11 -1 -2 
2*9 -1 3*7 -1 14*11 -1 1*9 -1 14*10 -1 6*17 -1 4*12 -1 8*10 -1 8*14 -1 8*8 -1 -2 
4*6 -1 4*6 -1 4*6 -1 4*6 -1 4*6 -1 4*6 -1 4*6 -1 4*6 -1 4*6 -1 16*17 -1 7*4 -1 11*12 -1 11*2 -1 15*7 -1 15*17 -1 17*19 -1 16*17 -1 11*16 -1 11*2 -1 11*2 -1 11*2 -1 3*8 -1 -2 
8*9 -1 8*9 -1 7*4 -1 7*9 -1 14*5 -1 7*15 -1 17*19 -1 7*8 -1 16*17 -1 -2 
13*18 -1 13*8 -1 13*9 -1 11*5 -1 15*7 -1 16*1 -1 6*3 -1 5*3 -1 5*3 -1 5*3 -1 5*3 -1 5*3 -1 5*3 -1 13*8 -1 12*2 -1 11*8 -1 9*15 -1 -2 
16*5 -1 8*18 -1 17*14 -1 8*13 -1 8*17 -1 14*3 -1 14*3 -1 14*3 -1 10*12 -1 14*3 -1 6*18 -1 19*14 -1 9*4 -1 10*10 -1 9*15 -1 5*12 -1 -2 
12*17 -1 16*16 -1 17*13 -1 14*3 -1 18*14 -1 4*10 -1 16*9 -1 8*8 -1 16*17 -1 16*16 -1 9*16 -1 16*16 -1 6*8 -1 11*0 -1 -2 
12*11 -1 10*15 -1 10*1 -1 12*12 -1 10*11 -1 13*10 -1 19*16 -1 13*10 -1 15*17 -1 12*19 -1 -2 
9*16 -1 17*14 -1 5*6 -1 17*19 -1 17*19 -1 17*19 -1 10*10 -1 6*15 -1 19*2 -1 19*10 -1 12*19 -1 7*15 -1 8*12 -1 15*18 -1 3*10 -1 14*5 -1 12*10 -1 7*13 -1 9*12 -1 3*13 -1 16*6 -1 17*19 -1 17*9 -1 -2 
18*14 -1 8*11 -1 0*17 -1 17*14 -1 -2 
5*11 -1 8*8 -1 8*17 -1 7*5 -1 8*5 -1 8*5 -1 8*1 -1 9*9 -1 10*5 -1 12*16 -1 7*15 -1 6*3 -1 6*3 -1 6*3 -1 6*3 -1 11*2 -1 8*12 -1 6*18 -1 17*9 -1 12*5 -1 10*14 -1 9*9 -1 10*5 -1 -2 
18*16 -1 16*10 -1 7*8 -1 9*16 -1 9*19 -1 16*11 -1 2*7 -1 18*2 -1 1*19 -1 3*5 -1 5*2 -1 6*2 -1 8*7 -1 5*11 -1 10*14 -1 16*9 -1 8*3 -1 0*17 -1 16*9 -1 15*5 -1 9*16 -1 -2 
13*8 -1 13*18 -1 13*13 -1 13*13 -1 13*13 -1 13*13 -1 14*9 -1 7*12 -1 5*14 -1 3*13 -1 17*7 -1 13*13 -1 13*13 -1 11*16 -1 16*16 -1 13*10 -1 18*11 -1 11*12 -1 8*12 -1 7*9 -1 18*4 -1 10*12 -1 -2 
10*14 -1 12*15 -1 11*11 -1 11*11 -1 6*4 -1 6*4 -1 18*10 -1 18*12 -1 18*8 -1 17*11 -1 -2 
10*14 -1 10*14 -1 10*14 -1 10*14 -1 10*14 -1 10*14 -1 10*14 -1 4*14 -1 8*12 -1 10*10 -1 10*14 -1 8*15 -1 14*9 -1 17*11 -1 11*12 -1 11*17 -1 10*14 -1 -2 
6*11 -1 6*11 -1 6*11 -1 6*11 -1 14*9 -1 14*9 -1 19*14 -1 7*8 -1 13*8 -1 14*9 -1 17*19 -1 11*9 -1 9*11 -1 10*10 -1 11*10 -1 7*12 -1 5*11 -1 12*12 -1 6*9 -1 -2 
13*11 -1 15*11 -1 16*8 -1 8*13 -1 4*18 -1 6*15 -1 10*13 -1 7*11 -1 10*12 -1 5*14 -1 9*12 -1 5*6 -1 7*10 -1 16*6 -1 -2 
17*14 -1 17*14 -1 10*0 -1 12*11 -1 8*11 -1 17*14 -1 15*2 -1 16*6 -1 11*8 -1 16*8 -1 6*15 -1 5*16 -1 9*10 -1 -2 
7*12 -1 18*12 -1 6*12 -1 7*13 -1 6*9 -1 3*1 -1 4*1 -1 5*4 -1 11*12 -1 8*9 -1 5*6 -1 8*11 -1 9*6 -1 13*2 -1 16*16 -1 12*16 -1 18*13 -1 1*15 -1 3*5 -1 8*3 -1 19*11 -1 6*11 -1 10*14 -1 18*11 -1 -2 
15*11 -1 18*2 -1 18*2 -1 17*2 -1 13*8 -1 18*2 -1 4*9 -1 19*9 -1 16*4 -1 13*3 -1 9*15 -1 18*11 -1 12*2 -1 18*2 -1 19*11 -1 17*5 -1 18*4 -1 18*4 -1 18*4 -1 14*9 -1 10*10 -1 16*11 -1 -2 
9*11 -1 9*11 -1 12*5 -1 9*11 -1 5*14 -1 4*12 -1 8*7 -1 13*2 -1 15*5 -1 8*16 -1 1*11 -1 5*6 -1 10*10 -1 17*14 -1 7*14 -1 12*11 -1 9*9 -1 7*12 -1 8*10 -1 19*5 -1 9*8 -1 -2 
12*12 -1 9*11 -1 15*8 -1 8*10 -1 2*17 -1 3*5 -1 2*13 -1 16*9 -1 8*10 -1 8*12 -1 18*4 -1 16*7 -1 6*11 -1 9*17 -1 16*11 -1 -2 
12*14 -1 3*12 -1 3*12 -1 1*10 -1 2*13 -1 -2 
5*14 -1 5*13 -1 5*13 -1 5*13 -1 5*14 -1 5*13 -1 5*13 -1 5*13 -1 5*13 -1 5*13 -1 6*3 -1 9*10 -1 12*3 -1 13*7 -1 13*7 -1 13*7 -1 10*8 -1 14*11 -1 8*9 -1 7*14 -1 6*15 -1 5*15 -1 13*8 -1 -2 
10*9 -1 7*11 -1 7*11 -1 5*13 -1 5*13 -1 5*14 -1 18*13 -1 18*14 -1 5*2 -1 6*14 -1 6*14 -1 6*14 -1 6*14 -1 6*14 -1 6*14 -1 4*14 -1 4*14 -1 5*14 -1 5*14 -1 4*14 -1 4*14 -1 -2 
8*9 -1 3*11 -1 3*12 -1 3*12 -1 4*11 -1 8*15 -1 13*1 -1 4*0 -1 8*17 -1 13*7 -1 13*7 -1 2*17 -1 9*15 -1 14*6 -1 17*19 -1 13*18 -1 1*13 -1 8*3 -1 11*5 -1 -2 
16*7 -1 12*9 -1 13*9 -1 13*9 -1 13*9 -1 13*9 -1 13*9 -1 12*12 -1 6*17 -1 9*8 -1 7*11 -1 11*11 -1 13*11 -1 18*5 -1 13*7 -1 16*7 -1 -2 
5*5 -1 8*6 -1 0*13 -1 5*5 -1 5*5 -1 6*5 -1 4*4 -1 2*6 -1 8*15 -1 4*3 -1 4*0 -1 19*18 -1 14*17 -1 6*8 -1 9*15 -1 2*5 -1 8*6 -1 8*6 -1 8*6 -1 8*6 -1 -2 
14*1 -1 11*8 -1 15*7 -1 10*8 -1 8*7 -1 7*11 -1 5*10 -1 12*9 -1 11*5 -1 12*9 -1 8*9 -1 7*11 -1 12*17 -1 17*6 -1 10*6 -1 12*0 -1 -2 
18*13 -1 16*9 -1 12*19 -1 8*13 -1 7*9 -1 6*11 -1 6*8 -1 5*14 -1 10*3 -1 9*11 -1 17*5 -1 16*15 -1 10*1 -1 13*10 -1 8*8 -1 -2 
0*13 -1 0*13 -1 0*13 -1 0*13 -1 0*16 -1 0*16 -1 6*17 -1 12*10 -1 13*5 -1 6*6 -1 19*8 -1 15*7 -1 12*5 -1 12*10 -1 7*12 -1 6*19 -1 4*1 -1 7*11 -1 7*13 -1 8*15 -1 18*5 -1 -2 
16*17 -1 18*16 -1 16*11 -1 16*11 -1 16*11 -1 17*15 -1 8*9 -1 15*7 -1 14*5 -1 -2 
4*11 -1 0*13 -1 0*15 -1 0*15 -1 0*15 -1 0*15 -1 0*15 -1 0*15 -1 0*15 -1 0*15 -1 15*11 -1 4*12 -1 8*11 -1 6*18 -1 8*14 -1 6*18 -1 8*13 -1 7*5 -1 7*14 -1 4*15 -1 -2 
8*16 -1 8*15 -1 7*12 -1 8*18 -1 8*16 -1 3*13 -1 7*14 -1 8*10 -1 3*11 -1 8*16 -1 -2 
7*10 -1 3*11 -1 6*9 -1 6*9 -1 6*9 -1 11*16 -1 18*17 -1 16*9 -1 17*7 -1 11*16 -1 17*14 -1 14*3 -1 5*14 -1 4*13 -1 17*14 -1 18*5 -1 17*14 -1 12*15 -1 -2 
9*16 -1 7*13 -1 12*7 -1 10*2 -1 5*4 -1 9*11 -1 10*12 -1 8*7 -1 18*2 -1 12*12 -1 6*16 -1 8*9 -1 -2 
6*17 -1 13*10 -1 18*13 -1 5*6 -1 7*11 -1 0*11 -1 8*7 -1 12*5 -1 7*13 -1 2*13 -1 9*12 -1 9*10 -1 4*13 -1 5*12 -1 6*17 -1 -2 
9*15 -1 10*6 -1 12*11 -1 16*9 -1 10*13 -1 19*11 -1 4*18 -1 12*3 -1 12*18 -1 7*2 -1 1*10 -1 6*12 -1 14*10 -1 18*8 -1 12*16 -1 9*14 -1 -2 
15*6 -1 15*6 -1 15*6 -1 15*6 -1 8*6 -1 5*19 -1 11*12 -1 16*16 -1 9*12 -1 7*11 -1 8*2 -1 0*14 -1 6*13 -1 12*10 -1 17*15 -1 8*8 -1 17*17 -1 11*14 -1 19*2 -1 6*13 -1 10*9 -1 12*11 -1 -2 
3*18 -1 18*5 -1 1*13 -1 19*7 -1 9*19 -1 12*8 -1 10*6 -1 -2 
11*8 -1 17*5 -1 15*8 -1 6*12 -1 12*4 -1 8*11 -1 8*11 -1 2*7 -1 18*13 -1 2*7 -1 9*13 -1 9*11 -1 8*19 -1 5*5 -1 17*14 -1 10*12 -1 -2 
18*11 -1 9*13 -1 16*11 -1 14*9 -1 6*7 -1 11*9 -1 16*16 -1 8*11 -1 16*15 -1 9*7 -1 17*6 -1 10*10 -1 9*14 -1 12*12 -1 -2 
6*13 -1 6*10 -1 19*5 -1 18*5 -1 19*4 -1 17*6 -1 8*11 -1 7*8 -1 7*11 -1 7*11 -1 5*16 -1 10*12 -1 8*11 -1 4*2 -1 14*9 -1 8*11 -1 10*9 -1 10*13 -1 8*11 -1 -2 
17*5 -1 4*6 -1 2*7 -1 16*6 -1 13*18 -1 9*18 -1 7*1 -1 8*12 -1 12*11 -1 17*16 -1 -2 
19*9 -1 8*11 -1 17*15 -1 9*6 -1 1*12 -1 8*8 -1 8*9 -1 8*16 -1 19*4 -1 8*19 -1 0*11 -1 8*19 -1 -2 
8*18 -1 8*11 -1 9*18 -1 8*10 -1 8*18 -1 9*18 -1 9*19 -1 19*6 -1 17*15 -1 -2 
17*9 -1 17*14 -1 9*0 -1 10*16 -1 14*8 -1 18*11 -1 3*14 -1 7*12 -1 13*0 -1 17*16 -1 18*8 -1 -2 
7*8 -1 0*11 -1 3*11 -1 13*2 -1 0*11 -1 2*10 -1 8*15 -1 1*11 -1 1*10 -1 9*13 -1 -2 
16*11 -1 8*11 -1 18*14 -1 4*9 -1 7*11 -1 0*9 -1 3*11 -1 6*12 -1 10*14 -1 8*8 -1 2*11 -1 1*9 -1 16*11 -1 8*13 -1 5*17 -1 3*11 -1 18*11 -1 9*13 -1 4*11 -1 4*10 -1 -2 
19*6 -1 17*9 -1 17*5 -1 19*11 -1 15*8 -1 14*9 -1 10*12 -1 6*12 -1 18*11 -1 12*7 -1 5*8 -1 8*15 -1 3*12 -1 7*11 -1 4*17 -1 -2 
11*14 -1 5*5 -1 3*3 -1 13*10 -1 8*16 -1 4*10 -1 1*9 -1 4*13 -1 4*12 -1 11*16 -1 4*18 -1 -2 
19*5 -1 18*4 -1 12*7 -1 12*7 -1 12*7 -1 12*7 -1 -2 
4*12 -1 4*5 -1 4*5 -1 4*5 -1 12*12 -1 8*18 -1 11*9 -1 8*9 -1 19*11 -1 -2 
10*12 -1 9*14 -1 3*11 -1 8*14 -1 12*7 -1 10*10 -1 13*11 -1 17*18 -1 5*11 -1 8*11 -1 8*14 -1 9*10 -1 8*9 -1 -2 
16*4 -1 9*9 -1 19*2 -1 4*11 -1 16*7 -1 16*7 -1 8*18 -1 11*12 -1 18*16 -1 15*7 -1 11*13 -1 15*7 -1 14*5 -1 4*19 -1 4*11 -1 18*4 -1 -2 
11*12 -1 16*11 -1 14*10 -1 17*11 -1 17*7 -1 2*17 -1 3*12 -1 11*14 -1 8*12 -1 9*11 -1 13*18 -1 5*11 -1 16*16 -1 5*11 -1 6*11 -1 -2 
11*14 -1 17*16 -1 18*16 -1 18*17 -1 9*11 -1 8*15 -1 9*19 -1 19*14 -1 12*19 -1 9*15 -1 16*15 -1 3*12 -1 10*14 -1 -2 
5*13 -1 2*11 -1 9*0 -1 9*0 -1 9*0 -1 3*3 -1 13*10 -1 10*13 -1 8*15 -1 6*16 -1 8*10 -1 15*9 -1 16*1 -1 10*9 -1 7*14 -1 2*11 -1 -2 
16*6 -1 13*11 -1 13*11 -1 13*11 -1 13*11 -1 13*11 -1 13*11 -1 13*11 -1 13*11 -1 12*12 -1 12*11 -1 8*11 -1 4*13 -1 12*5 -1 10*8 -1 19*14 -1 10*19 -1 17*16 -1 0*8 -1 9*4 -1 13*10 -1 13*1 -1 13*9 -1 13*9 -1 -2 
17*14 -1 15*17 -1 9*7 -1 19*5 -1 17*14 -1 17*6 -1 19*10 -1 8*11 -1 18*11 -1 8*11 -1 6*11 -1 19*4 -1 16*2 -1 9*14 -1 -2 
7*13 -1 17*11 -1 3*15 -1 5*13 -1 5*13 -1 5*13 -1 5*13 -1 10*11 -1 19*2 -1 14*7 -1 6*0 -1 5*5 -1 5*13 -1 5*13 -1 15*18 -1 5*3 -1 17*11 -1 18*12 -1 2*0 -1 5*13 -1 5*13 -1 5*13 -1 5*13 -1 -2 
0*17 -1 2*19 -1 2*19 -1 1*13 -1 2*14 -1 14*17 -1 16*17 -1 8*14 -1 12*5 -1 1*12 -1 11*16 -1 -2 
7*3 -1 7*4 -1 6*17 -1 6*17 -1 4*9 -1 0*16 -1 4*1 -1 17*19 -1 7*10 -1 18*11 -1 8*12 -1 8*11 -1 9*12 -1 12*12 -1 13*10 -1 9*9 -1 6*3 -1 7*4 -1 7*4 -1 -2 
19*14 -1 19*14 -1 19*14 -1 19*14 -1 19*14 -1 19*14 -1 19*14 -1 19*14 -1 19*14 -1 14*6 -1 19*11 -1 8*14 -1 19*14 -1 18*18 -1 9*15 -1 18*11 -1 19*14 -1 -2 
11*1 -1 3*3 -1 2*10 -1 5*15 -1 6*14 -1 5*5 -1 14*5 -1 10*5 -1 16*6 -1 17*5 -1 15*17 -1 3*10 -1 18*11 -1 5*5 -1 8*3 -1 8*11 -1 12*5 -1 -2 
2*7 -1 4*9 -1 10*11 -1 8*12 -1 11*11 -1 13*9 -1 12*13 -1 7*13 -1 13*18 -1 6*10 -1 8*12 -1 7*11 -1 6*7 -1 16*11 -1 6*8 -1 4*13 -1 10*2 -1 13*7 -1 3*5 -1 11*10 -1 4*18 -1 -2 
18*16 -1 18*16 -1 17*15 -1 -2 
2*19 -1 2*19 -1 2*19 -1 2*19 -1 2*19 -1 2*19 -1 2*19 -1 2*19 -1 2*19 -1 5*14 -1 14*11 -1 9*17 -1 2*19 -1 3*12 -1 8*8 -1 7*11 -1 5*14 -1 13*11 -1 9*3 -1 4*12 -1 7*11 -1 7*11 -1 6*6 -1 -2 
11*13 -1 17*11 -1 10*12 -1 14*9 -1 9*13 -1 12*8 -1 19*13 -1 17*19 -1 16*17 -1 17*19 -1 8*11 -1 6*11 -1 4*18 -1 14*10 -1 6*7 -1 5*11 -1 8*12 -1 17*5 -1 8*10 -1 4*8 -1 -2 
4*5 -1 4*5 -1 3*5 -1 3*5 -1 3*5 -1 3*5 -1 10*5 -1 4*6 -1 4*6 -1 8*10 -1 7*11 -1 11*11 -1 3*5 -1 10*2 -1 8*12 -1 8*11 -1 4*2 -1 4*3 -1 2*5 -1 3*5 -1 3*5 -1 -2 
11*14 -1 6*7 -1 12*15 -1 10*14 -1 19*5 -1 17*19 -1 19*4 -1 19*9 -1 18*16 -1 18*16 -1 18*16 -1 18*16 -1 17*15 -1 7*11 -1 11*8 -1 18*16 -1 10*1 -1 2*13 -1 8*1 -1 8*7 -1 8*6 -1 -2 
8*13 -1 2*11 -1 1*16 -1 1*16 -1 13*10 -1 6*17 -1 2*17 -1 3*9 -1 6*16 -1 2*16 -1 2*16 -1 2*16 -1 2*16 -1 2*16 -1 2*16 -1 2*16 -1 2*16 -1 2*16 -1 2*16 -1 2*16 -1 -2 
2*16 -1 2*16 -1 2*16 -1 2*16 -1 2*16 -1 2*16 -1 2*16 -1 1*16 -1 18*14 -1 9*13 -1 12*7 -1 10*6 -1 18*5 -1 12*13 -1 19*14 -1 17*19 -1 6*12 -1 6*17 -1 14*5 -1 8*9 -1 10*12 -1 2*16 -1 -2 
18*2 -1 18*4 -1 18*13 -1 19*5 -1 18*0 -1 13*3 -1 13*2 -1 7*18 -1 12*10 -1 12*7 -1 18*4 -1 9*12 -1 9*12 -1 18*5 -1 13*2 -1 19*8 -1 18*2 -1 14*7 -1 8*12 -1 9*16 -1 -2 
6*7 -1 18*11 -1 15*11 -1 5*13 -1 6*14 -1 5*14 -1 12*2 -1 5*17 -1 18*15 -1 17*16 -1 17*5 -1 18*13 -1 17*5 -1 15*11 -1 -2 
8*11 -1 9*11 -1 9*14 -1 9*14 -1 9*14 -1 9*14 -1 9*14 -1 9*14 -1 8*16 -1 16*9 -1 16*11 -1 11*13 -1 9*16 -1 18*11 -1 7*13 -1 5*5 -1 8*11 -1 12*7 -1 3*3 -1 6*6 -1 6*6 -1 -2 
11*5 -1 8*11 -1 8*8 -1 18*13 -1 17*19 -1 14*1 -1 11*11 -1 8*15 -1 -2 
0*17 -1 11*12 -1 4*9 -1 6*18 -1 18*3 -1 4*3 -1 7*11 -1 10*13 -1 10*13 -1 9*8 -1 7*12 -1 8*6 -1 -2 
13*2 -1 18*16 -1 14*10 -1 4*5 -1 9*6 -1 0*5 -1 18*16 -1 15*17 -1 17*19 -1 9*9 -1 17*14 -1 13*1 -1 19*13 -1 11*16 -1 6*12 -1 -2 
10*9 -1 8*11 -1 13*11 -1 8*13 -1 5*9 -1 0*13 -1 1*13 -1 10*16 -1 7*12 -1 8*11 -1 10*11 -1 10*13 -1 4*11 -1 6*14 -1 -2 
5*19 -1 5*19 -1 5*19 -1 -2 
12*12 -1 9*1 -1 8*4 -1 8*4 -1 10*3 -1 10*3 -1 8*4 -1 14*3 -1 8*1 -1 15*17 -1 14*10 -1 9*3 -1 8*2 -1 3*12 -1 14*11 -1 10*5 -1 -2 
8*17 -1 18*13 -1 18*13 -1 5*2 -1 6*8 -1 17*5 -1 18*5 -1 19*7 -1 12*5 -1 3*8 -1 10*8 -1 8*9 -1 12*11 -1 18*4 -1 8*11 -1 9*9 -1 15*7 -1 14*5 -1 18*5 -1 12*10 -1 8*18 -1 8*14 -1 8*12 -1 -2 
7*11 -1 14*8 -1 19*13 -1 18*1 -1 19*2 -1 18*1 -1 13*3 -1 3*12 -1 6*8 -1 7*1 -1 4*0 -1 4*0 -1 5*1 -1 4*0 -1 1*8 -1 9*2 -1 17*14 -1 10*11 -1 9*13 -1 10*14 -1 14*8 -1 -2 
18*4 -1 19*5 -1 19*4 -1 19*4 -1 19*4 -1 19*4 -1 19*4 -1 19*4 -1 19*4 -1 19*4 -1 19*4 -1 15*5 -1 11*11 -1 9*16 -1 14*8 -1 0*5 -1 17*5 -1 12*17 -1 -2 
9*2 -1 13*5 -1 3*11 -1 14*10 -1 5*19 -1 9*7 -1 6*10 -1 8*10 -1 6*16 -1 13*5 -1 8*11 -1 3*9 -1 10*9 -1 -2 
13*10 -1 15*11 -1 8*5 -1 13*8 -1 12*12 -1 17*14 -1 6*7 -1 10*11 -1 9*19 -1 14*9 -1 11*12 -1 16*7 -1 -2 
9*10 -1 6*15 -1 6*8 -1 10*2 -1 2*15 -1 19*9 -1 9*9 -1 14*5 -1 14*1 -1 -2 
9*1 -1 9*1 -1 10*6 -1 5*3 -1 11*11 -1 6*5 -1 9*11 -1 12*9 -1 6*10 -1 7*10 -1 12*2 -1 10*13 -1 6*7 -1 -2 
7*11 -1 18*13 -1 6*15 -1 2*11 -1 3*8 -1 3*8 -1 17*7 -1 8*3 -1 18*10 -1 14*11 -1 12*17 -1 7*11 -1 4*13 -1 18*10 -1 5*14 -1 9*11 -1 3*9 -1 10*19 -1 9*11 -1 12*5 -1 8*11 -1 -2 
10*12 -1 10*9 -1 8*11 -1 10*2 -1 3*12 -1 2*16 -1 7*10 -1 14*11 -1 9*13 -1 19*7 -1 7*11 -1 10*14 -1 10*3 -1 -2 
16*16 -1 16*12 -1 10*2 -1 4*10 -1 1*8 -1 17*19 -1 14*9 -1 15*17 -1 18*11 -1 -2 
16*11 -1 6*11 -1 8*15 -1 4*15 -1 1*17 -1 -2 
17*7 -1 17*7 -1 14*10 -1 14*10 -1 16*9 -1 19*5 -1 14*8 -1 -2 
4*9 -1 12*1 -1 8*9 -1 7*10 -1 8*10 -1 8*4 -1 8*6 -1 9*1 -1 9*4 -1 10*12 -1 7*4 -1 14*9 -1 19*12 -1 7*1 -1 6*11 -1 9*10 -1 18*2 -1 10*11 -1 5*13 -1 7*10 -1 8*4 -1 -2 
11*3 -1 8*9 -1 8*10 -1 8*10 -1 8*2 -1 18*5 -1 18*8 -1 13*12 -1 15*8 -1 18*8 -1 8*9 -1 14*11 -1 18*2 -1 19*6 -1 13*10 -1 9*10 -1 7*13 -1 6*16 -1 9*16 -1 17*7 -1 -2 
2*14 -1 15*8 -1 14*10 -1 14*10 -1 19*5 -1 17*14 -1 18*13 -1 18*13 -1 17*19 -1 18*14 -1 8*11 -1 13*8 -1 19*6 -1 17*13 -1 6*4 -1 4*12 -1 18*11 -1 7*12 -1 13*9 -1 4*11 -1 12*5 -1 -2 
8*12 -1 8*14 -1 9*14 -1 19*14 -1 18*10 -1 18*10 -1 13*7 -1 8*8 -1 7*15 -1 13*4 -1 11*11 -1 11*11 -1 9*10 -1 6*8 -1 15*7 -1 8*16 -1 3*12 -1 10*13 -1 15*11 -1 -2 
18*8 -1 18*8 -1 17*7 -1 16*7 -1 16*7 -1 17*6 -1 17*6 -1 17*6 -1 6*12 -1 7*12 -1 19*5 -1 18*11 -1 17*6 -1 17*6 -1 14*7 -1 10*13 -1 9*13 -1 18*16 -1 5*11 -1 14*10 -1 8*11 -1 16*6 -1 11*9 -1 -2 
4*11 -1 2*4 -1 15*11 -1 16*16 -1 9*8 -1 4*13 -1 9*14 -1 12*9 -1 1*9 -1 -2 
3*11 -1 14*7 -1 14*6 -1 14*7 -1 7*5 -1 7*12 -1 12*11 -1 10*11 -1 14*7 -1 14*7 -1 9*6 -1 3*12 -1 -2 
12*4 -1 9*13 -1 11*17 -1 9*7 -1 13*7 -1 9*4 -1 16*16 -1 9*9 -1 14*9 -1 1*19 -1 18*13 -1 -2 
13*2 -1 12*13 -1 9*14 -1 6*14 -1 8*15 -1 9*14 -1 17*7 -1 1*11 -1 4*1 -1 19*5 -1 18*13 -1 15*5 -1 3*9 -1 8*11 -1 5*11 -1 17*4 -1 17*19 -1 1*12 -1 10*11 -1 8*16 -1 -2 
19*2 -1 16*6 -1 7*11 -1 5*14 -1 8*19 -1 4*11 -1 15*7 -1 17*14 -1 8*1 -1 18*5 -1 14*11 -1 8*11 -1 -2 
6*17 -1 10*13 -1 2*15 -1 2*15 -1 5*14 -1 6*17 -1 4*2 -1 4*2 -1 12*7 -1 4*3 -1 8*14 -1 4*17 -1 15*17 -1 12*10 -1 5*15 -1 2*17 -1 7*14 -1 6*15 -1 8*12 -1 10*12 -1 16*2 -1 -2 
6*7 -1 7*11 -1 7*12 -1 8*10 -1 9*9 -1 7*11 -1 4*15 -1 7*12 -1 17*19 -1 16*9 -1 16*15 -1 15*5 -1 18*10 -1 7*10 -1 7*10 -1 7*10 -1 7*10 -1 7*11 -1 7*11 -1 7*11 -1 7*11 -1 7*11 -1 7*11 -1 7*11 -1 -2 
13*9 -1 10*11 -1 14*9 -1 13*10 -1 7*11 -1 16*8 -1 16*8 -1 16*8 -1 16*8 -1 1*19 -1 1*13 -1 6*8 -1 1*8 -1 3*10 -1 5*2 -1 9*6 -1 8*11 -1 5*13 -1 1*10 -1 0*1 -1 4*17 -1 9*11 -1 13*10 -1 -2 
8*14 -1 12*5 -1 1*19 -1 7*13 -1 7*13 -1 8*10 -1 10*13 -1 8*15 -1 0*9 -1 3*7 -1 8*2 -1 4*11 -1 5*5 -1 8*7 -1 7*5 -1 -2 
13*1 -1 12*11 -1 14*5 -1 13*11 -1 13*11 -1 13*11 -1 13*11 -1 13*11 -1 13*11 -1 7*11 -1 10*1 -1 11*7 -1 8*13 -1 6*7 -1 10*14 -1 8*9 -1 14*8 -1 15*17 -1 16*12 -1 3*3 -1 10*6 -1 9*9 -1 13*11 -1 13*11 -1 -2 
9*17 -1 13*10 -1 10*9 -1 11*8 -1 9*18 -1 11*12 -1 8*9 -1 19*13 -1 10*11 -1 10*9 -1 6*13 -1 17*11 -1 9*1 -1 19*4 -1 6*15 -1 6*10 -1 6*15 -1 6*4 -1 -2 
14*9 -1 1*7 -1 19*13 -1 16*4 -1 18*11 -1 15*5 -1 5*12 -1 15*11 -1 9*3 -1 15*7 -1 18*9 -1 18*14 -1 14*9 -1 18*5 -1 10*0 -1 11*14 -1 -2 
14*18 -1 14*18 -1 14*18 -1 14*18 -1 8*8 -1 13*3 -1 13*11 -1 17*19 -1 8*18 -1 17*19 -1 17*19 -1 16*2 -1 15*17 -1 7*12 -1 -2 
14*5 -1 16*7 -1 16*2 -1 16*2 -1 16*2 -1 16*2 -1 15*8 -1 12*12 -1 14*5 -1 18*2 -1 14*9 -1 18*16 -1 18*2 -1 14*5 -1 12*16 -1 16*15 -1 0*17 -1 8*11 -1 18*5 -1 16*8 -1 -2 
18*19 -1 18*19 -1 18*19 -1 17*19 -1 18*19 -1 18*19 -1 16*11 -1 18*13 -1 17*19 -1 9*18 -1 17*19 -1 18*12 -1 12*17 -1 15*15 -1 6*9 -1 10*14 -1 -2 
0*13 -1 5*11 -1 5*11 -1 -2 
2*13 -1 12*14 -1 11*2 -1 8*17 -1 8*15 -1 4*9 -1 2*9 -1 5*14 -1 3*9 -1 10*11 -1 7*10 -1 2*11 -1 5*15 -1 12*19 -1 -2 
4*12 -1 11*11 -1 6*7 -1 19*1 -1 18*13 -1 19*9 -1 9*13 -1 7*11 -1 19*8 -1 16*11 -1 19*1 -1 16*11 -1 11*12 -1 7*11 -1 16*5 -1 19*1 -1 12*9 -1 9*13 -1 18*10 -1 -2 
1*17 -1 0*17 -1 0*17 -1 2*15 -1 1*17 -1 6*8 -1 0*5 -1 3*4 -1 14*5 -1 1*9 -1 -2 
6*10 -1 8*7 -1 8*9 -1 2*13 -1 2*13 -1 2*13 -1 9*8 -1 3*4 -1 7*14 -1 15*8 -1 9*11 -1 9*14 -1 17*7 -1 8*7 -1 10*4 -1 14*9 -1 12*9 -1 12*2 -1 8*10 -1 3*9 -1 -2 
16*2 -1 6*16 -1 16*7 -1 6*4 -1 10*12 -1 16*4 -1 19*8 -1 6*18 -1 9*11 -1 4*16 -1 10*11 -1 12*2 -1 -2 
17*7 -1 12*1 -1 12*1 -1 12*1 -1 12*1 -1 12*1 -1 3*13 -1 16*7 -1 9*16 -1 8*2 -1 11*1 -1 13*2 -1 11*8 -1 11*8 -1 11*8 -1 12*1 -1 -2 
17*15 -1 10*12 -1 0*17 -1 -2 
8*7 -1 8*2 -1 4*13 -1 4*13 -1 0*9 -1 2*12 -1 17*16 -1 1*16 -1 0*11 -1 6*7 -1 9*13 -1 9*16 -1 12*1 -1 0*13 -1 8*8 -1 4*0 -1 14*9 -1 -2 
13*11 -1 19*3 -1 15*1 -1 12*9 -1 16*11 -1 17*19 -1 8*7 -1 12*13 -1 13*1 -1 5*11 -1 12*11 -1 14*8 -1 16*1 -1 19*5 -1 -2 
4*19 -1 6*18 -1 4*19 -1 17*5 -1 8*9 -1 17*19 -1 14*9 -1 14*1 -1 12*12 -1 6*5 -1 9*9 -1 7*11 -1 9*9 -1 9*18 -1 -2 
16*10 -1 8*10 -1 16*4 -1 18*1 -1 18*1 -1 19*1 -1 19*1 -1 18*0 -1 17*14 -1 10*15 -1 9*11 -1 19*5 -1 5*9 -1 8*8 -1 14*1 -1 17*19 -1 17*7 -1 19*1 -1 18*11 -1 10*12 -1 8*7 -1 6*9 -1 -2 
6*11 -1 3*3 -1 3*3 -1 18*1 -1 1*16 -1 0*17 -1 14*18 -1 11*16 -1 4*15 -1 2*11 -1 5*10 -1 18*14 -1 6*10 -1 -2 
3*12 -1 0*8 -1 5*19 -1 5*18 -1 16*1 -1 4*10 -1 10*14 -1 5*19 -1 5*19 -1 9*16 -1 15*9 -1 4*18 -1 5*16 -1 5*10 -1 5*15 -1 8*18 -1 1*7 -1 11*12 -1 5*10 -1 -2 
4*12 -1 7*5 -1 1*10 -1 10*9 -1 18*13 -1 10*2 -1 0*2 -1 17*16 -1 17*14 -1 18*8 -1 7*12 -1 8*17 -1 -2 
13*10 -1 17*7 -1 17*7 -1 17*7 -1 16*7 -1 15*7 -1 7*8 -1 9*11 -1 9*16 -1 12*1 -1 8*12 -1 18*2 -1 1*14 -1 3*14 -1 4*7 -1 8*14 -1 17*15 -1 -2 
5*15 -1 5*15 -1 5*15 -1 5*15 -1 5*15 -1 8*11 -1 9*11 -1 9*11 -1 9*11 -1 9*11 -1 8*11 -1 15*11 -1 9*7 -1 9*6 -1 9*5 -1 9*19 -1 15*9 -1 -2 
6*8 -1 14*5 -1 14*5 -1 18*9 -1 18*9 -1 18*9 -1 18*9 -1 19*19 -1 13*2 -1 18*13 -1 19*19 -1 19*19 -1 3*8 -1 3*8 -1 3*17 -1 14*5 -1 14*5 -1 -2 
7*8 -1 8*10 -1 3*12 -1 8*10 -1 5*9 -1 4*17 -1 8*10 -1 8*10 -1 8*10 -1 11*14 -1 10*9 -1 7*11 -1 11*11 -1 6*8 -1 18*11 -1 4*6 -1 0*14 -1 8*18 -1 7*14 -1 7*10 -1 -2 
10*14 -1 11*9 -1 6*9 -1 12*4 -1 10*3 -1 15*16 -1 6*10 -1 13*8 -1 10*12 -1 10*9 -1 13*9 -1 8*14 -1 13*9 -1 -2 
16*7 -1 13*18 -1 9*11 -1 8*12 -1 16*11 -1 7*13 -1 12*2 -1 10*14 -1 15*17 -1 10*19 -1 14*9 -1 12*8 -1 5*9 -1 -2 
12*2 -1 2*15 -1 9*13 -1 9*14 -1 9*14 -1 5*8 -1 17*6 -1 12*16 -1 19*16 -1 17*14 -1 19*10 -1 8*10 -1 12*8 -1 18*12 -1 19*2 -1 17*2 -1 18*8 -1 7*12 -1 17*19 -1 17*7 -1 8*12 -1 9*14 -1 -2 
4*10 -1 5*9 -1 6*17 -1 6*17 -1 6*17 -1 16*16 -1 18*9 -1 12*8 -1 7*9 -1 11*12 -1 16*8 -1 12*12 -1 4*10 -1 16*11 -1 11*12 -1 3*9 -1 15*11 -1 18*13 -1 10*11 -1 11*12 -1 19*8 -1 6*17 -1 6*17 -1 -2 
6*11 -1 7*4 -1 1*14 -1 4*6 -1 6*8 -1 10*12 -1 10*7 -1 9*9 -1 17*14 -1 8*11 -1 3*8 -1 4*12 -1 -2 
0*17 -1 3*8 -1 3*8 -1 3*8 -1 3*8 -1 3*8 -1 3*8 -1 11*8 -1 10*11 -1 2*11 -1 6*12 -1 5*12 -1 18*13 -1 12*9 -1 16*16 -1 4*11 -1 3*8 -1 3*4 -1 5*10 -1 19*10 -1 5*9 -1 2*12 -1 -2 
19*12 -1 9*17 -1 18*9 -1 16*11 -1 14*5 -1 9*11 -1 4*13 -1 17*6 -1 11*10 -1 17*7 -1 19*18 -1 13*18 -1 -2 
8*14 -1 12*10 -1 3*12 -1 5*12 -1 17*14 -1 13*11 -1 8*5 -1 12*0 -1 2*11 -1 6*11 -1 10*14 -1 -2 
15*5 -1 15*5 -1 15*5 -1 18*8 -1 14*8 -1 13*10 -1 10*6 -1 14*9 -1 7*11 -1 3*12 -1 14*9 -1 9*12 -1 19*10 -1 15*9 -1 -2 
12*2 -1 14*9 -1 16*16 -1 18*14 -1 16*15 -1 12*1 -1 13*11 -1 8*19 -1 12*12 -1 -2 
0*13 -1 12*17 -1 0*8 -1 -2 
18*16 -1 18*16 -1 18*16 -1 18*16 -1 18*16 -1 18*16 -1 18*16 -1 18*16 -1 15*17 -1 15*17 -1 15*17 -1 18*11 -1 9*16 -1 17*15 -1 15*7 -1 9*8 -1 9*16 -1 8*11 -1 18*9 -1 17*14 -1 -2 
4*11 -1 2*17 -1 18*4 -1 18*4 -1 19*11 -1 18*11 -1 19*9 -1 18*2 -1 11*11 -1 18*4 -1 16*11 -1 7*8 -1 12*11 -1 16*5 -1 -2 
9*1 -1 10*10 -1 4*5 -1 4*7 -1 5*6 -1 3*7 -1 18*13 -1 9*11 -1 14*5 -1 8*9 -1 11*16 -1 6*10 -1 4*2 -1 18*10 -1 9*10 -1 10*11 -1 4*11 -1 7*11 -1 4*8 -1 8*11 -1 -2 
17*19 -1 17*19 -1 16*7 -1 10*12 -1 17*19 -1 17*14 -1 6*11 -1 5*15 -1 5*5 -1 8*9 -1 5*2 -1 4*19 -1 17*19 -1 17*19 -1 2*14 -1 -2 
6*10 -1 4*4 -1 7*4 -1 4*9 -1 4*9 -1 4*9 -1 3*9 -1 5*7 -1 1*2 -1 12*7 -1 2*11 -1 0*6 -1 2*10 -1 5*15 -1 0*11 -1 5*5 -1 8*16 -1 8*11 -1 5*15 -1 8*14 -1 7*12 -1 -2 
10*7 -1 13*10 -1 14*7 -1 1*3 -1 6*8 -1 9*9 -1 4*13 -1 8*7 -1 7*15 -1 7*10 -1 9*11 -1 7*12 -1 3*12 -1 10*11 -1 10*12 -1 -2 
4*4 -1 4*4 -1 4*4 -1 4*4 -1 4*4 -1 4*4 -1 4*4 -1 4*4 -1 3*3 -1 3*7 -1 8*9 -1 2*14 -1 4*4 -1 4*4 -1 9*11 -1 8*7 -1 16*11 -1 4*4 -1 4*4 -1 4*4 -1 4*4 -1 4*4 -1 4*4 -1 -2 
18*12 -1 5*15 -1 8*11 -1 12*11 -1 4*9 -1 3*8 -1 16*11 -1 8*8 -1 8*7 -1 2*15 -1 14*9 -1 10*19 -1 8*10 -1 16*1 -1 10*9 -1 4*8 -1 8*12 -1 8*11 -1 -2 
4*18 -1 11*16 -1 5*11 -1 15*8 -1 11*9 -1 0*16 -1 0*16 -1 2*15 -1 2*15 -1 2*15 -1 2*15 -1 2*15 -1 1*16 -1 14*9 -1 14*9 -1 12*10 -1 -2 
19*5 -1 19*14 -1 19*12 -1 13*1 -1 4*5 -1 7*11 -1 0*0 -1 10*2 -1 8*1 -1 5*15 -1 8*12 -1 7*11 -1 4*10 -1 17*11 -1 17*14 -1 13*8 -1 -2 
8*17 -1 14*9 -1 8*2 -1 7*10 -1 8*2 -1 14*6 -1 9*3 -1 6*7 -1 19*9 -1 4*11 -1 9*17 -1 12*12 -1 14*6 -1 7*12 -1 8*16 -1 6*15 -1 7*13 -1 11*13 -1 10*14 -1 8*2 -1 8*2 -1 8*2 -1 8*2 -1 -2 
17*2 -1 13*1 -1 9*7 -1 2*13 -1 4*18 -1 13*7 -1 3*12 -1 6*11 -1 10*2 -1 8*10 -1 -2 
18*16 -1 18*16 -1 18*16 -1 18*16 -1 18*16 -1 18*16 -1 18*16 -1 18*16 -1 18*16 -1 18*16 -1 18*16 -1 18*16 -1 18*16 -1 18*16 -1 18*16 -1 18*16 -1 18*16 -1 18*16 -1 18*16 -1 18*16 -1 18*16 -1 18*16 -1 18*16 -1 18*16 -1 -2 
9*11 -1 5*11 -1 9*14 -1 9*14 -1 10*11 -1 4*9 -1 2*5 -1 13*1 -1 8*13 -1 8*4 -1 18*11 -1 8*12 -1 15*5 -1 9*19 -1 12*8 -1 14*11 -1 10*2 -1 16*8 -1 2*5 -1 10*10 -1 16*11 -1 -2 
14*9 -1 9*11 -1 9*9 -1 8*8 -1 8*7 -1 -2 
3*2 -1 3*2 -1 3*2 -1 3*2 -1 3*2 -1 3*2 -1 3*2 -1 3*2 -1 3*2 -1 14*7 -1 4*11 -1 13*8 -1 4*11 -1 7*8 -1 6*6 -1 4*10 -1 6*19 -1 3*2 -1 3*2 -1 3*2 -1 3*2 -1 -2 
10*12 -1 4*12 -1 8*10 -1 8*10 -1 8*10 -1 19*5 -1 4*0 -1 8*10 -1 9*9 -1 13*10 -1 7*12 -1 14*9 -1 6*4 -1 7*11 -1 5*14 -1 5*10 -1 8*13 -1 0*9 -1 8*12 -1 8*10 -1 5*1 -1 -2 
16*2 -1 11*2 -1 7*3 -1 7*3 -1 7*3 -1 18*2 -1 14*8 -1 14*8 -1 13*10 -1 18*14 -1 15*5 -1 16*16 -1 19*2 -1 13*10 -1 10*14 -1 7*13 -1 16*2 -1 -2 
17*19 -1 8*5 -1 9*5 -1 9*5 -1 9*5 -1 9*5 -1 9*5 -1 9*5 -1 9*5 -1 9*5 -1 9*5 -1 9*6 -1 9*6 -1 9*5 -1 9*5 -1 9*5 -1 -2 
6*4 -1 12*13 -1 8*14 -1 9*14 -1 13*10 -1 9*14 -1 4*19 -1 4*17 -1 13*11 -1 13*8 -1 18*10 -1 3*10 -1 16*16 -1 8*7 -1 0*16 -1 6*11 -1 11*14 -1 4*3 -1 8*8 -1 8*11 -1 7*12 -1 18*9 -1 10*9 -1 -2 
10*11 -1 7*3 -1 13*8 -1 11*16 -1 12*11 -1 9*11 -1 13*11 -1 16*6 -1 18*5 -1 0*14 -1 2*0 -1 10*19 -1 3*8 -1 -2 
9*14 -1 8*7 -1 8*14 -1 6*3 -1 0*8 -1 6*11 -1 5*10 -1 7*11 -1 6*15 -1 -2 
12*19 -1 4*17 -1 9*19 -1 8*9 -1 7*18 -1 18*14 -1 8*16 -1 6*12 -1 8*8 -1 15*5 -1 9*5 -1 10*5 -1 14*6 -1 17*16 -1 17*7 -1 13*12 -1 14*10 -1 11*10 -1 13*5 -1 11*12 -1 -2 
2*13 -1 6*11 -1 2*13 -1 -2 
8*10 -1 7*11 -1 8*11 -1 4*9 -1 5*7 -1 5*6 -1 3*5 -1 6*14 -1 5*2 -1 12*17 -1 9*7 -1 8*8 -1 7*13 -1 9*1 -1 4*14 -1 13*11 -1 2*10 -1 4*7 -1 12*7 -1 7*11 -1 8*11 -1 -2 
11*19 -1 17*14 -1 17*14 -1 8*9 -1 17*16 -1 16*8 -1 17*14 -1 7*12 -1 17*14 -1 -2 
16*9 -1 19*11 -1 17*14 -1 16*5 -1 12*14 -1 2*2 -1 16*6 -1 18*11 -1 3*11 -1 16*12 -1 12*15 -1 18*11 -1 12*8 -1 12*2 -1 6*11 -1 -2 
0*17 -1 0*17 -1 0*17 -1 0*17 -1 0*17 -1 1*11 -1 2*19 -1 12*15 -1 9*11 -1 1*9 -1 6*19 -1 1*14 -1 2*17 -1 2*16 -1 4*14 -1 -2 
10*2 -1 7*8 -1 3*7 -1 3*7 -1 3*7 -1 3*7 -1 4*8 -1 11*12 -1 1*16 -1 9*1 -1 5*8 -1 11*11 -1 12*12 -1 3*3 -1 18*10 -1 13*9 -1 12*11 -1 8*8 -1 10*12 -1 7*8 -1 1*3 -1 -2 
5*10 -1 3*5 -1 3*3 -1 1*5 -1 7*5 -1 7*5 -1 17*4 -1 6*4 -1 6*6 -1 12*17 -1 10*14 -1 17*19 -1 17*19 -1 7*11 -1 10*2 -1 7*11 -1 12*9 -1 7*1 -1 14*10 -1 12*14 -1 1*16 -1 -2 
1*9 -1 2*9 -1 1*9 -1 2*10 -1 2*10 -1 2*10 -1 2*10 -1 3*3 -1 18*16 -1 18*16 -1 13*12 -1 7*11 -1 12*6 -1 8*8 -1 18*12 -1 10*14 -1 5*16 -1 7*11 -1 2*5 -1 14*5 -1 7*8 -1 2*15 -1 2*11 -1 -2 
17*14 -1 17*14 -1 17*14 -1 17*14 -1 17*14 -1 17*19 -1 8*16 -1 -2 
17*14 -1 2*9 -1 8*11 -1 18*8 -1 17*14 -1 8*14 -1 17*14 -1 15*8 -1 13*4 -1 8*11 -1 18*12 -1 12*2 -1 -2 
1*6 -1 12*3 -1 0*13 -1 0*13 -1 0*13 -1 0*13 -1 2*15 -1 13*1 -1 18*16 -1 16*16 -1 18*16 -1 18*16 -1 0*13 -1 0*13 -1 0*13 -1 -2 
8*18 -1 18*18 -1 13*10 -1 16*8 -1 16*8 -1 13*10 -1 13*10 -1 14*4 -1 6*11 -1 16*11 -1 18*13 -1 13*18 -1 9*8 -1 13*1 -1 9*12 -1 8*9 -1 10*6 -1 13*10 -1 -2 
5*3 -1 3*11 -1 3*9 -1 12*17 -1 6*14 -1 6*15 -1 6*5 -1 10*10 -1 -2 
1*11 -1 4*11 -1 7*11 -1 11*16 -1 18*13 -1 17*14 -1 8*8 -1 17*14 -1 13*10 -1 16*16 -1 16*16 -1 16*16 -1 18*13 -1 6*18 -1 17*9 -1 10*6 -1 -2 
8*12 -1 19*16 -1 7*17 -1 7*12 -1 17*7 -1 16*16 -1 14*0 -1 14*0 -1 14*1 -1 14*1 -1 14*0 -1 14*0 -1 15*17 -1 6*17 -1 12*13 -1 8*12 -1 -2 
17*4 -1 13*18 -1 6*14 -1 19*7 -1 7*12 -1 18*5 -1 8*11 -1 15*4 -1 14*9 -1 9*6 -1 15*17 -1 8*12 -1 13*11 -1 -2 
12*17 -1 3*11 -1 4*13 -1 3*11 -1 3*11 -1 3*11 -1 6*8 -1 6*17 -1 8*14 -1 5*14 -1 2*16 -1 12*6 -1 18*9 -1 15*7 -1 17*14 -1 4*13 -1 -2 
17*11 -1 12*11 -1 15*7 -1 11*12 -1 11*12 -1 11*12 -1 11*12 -1 11*12 -1 11*12 -1 11*19 -1 14*6 -1 9*12 -1 8*12 -1 19*12 -1 12*15 -1 7*5 -1 7*11 -1 6*15 -1 12*11 -1 12*9 -1 8*8 -1 8*11 -1 12*8 -1 -2 
16*5 -1 8*1 -1 15*10 -1 6*10 -1 18*11 -1 18*11 -1 13*17 -1 16*17 -1 -2 
1*16 -1 4*16 -1 7*12 -1 6*12 -1 6*12 -1 6*12 -1 6*12 -1 6*12 -1 6*12 -1 3*8 -1 8*13 -1 10*13 -1 6*15 -1 5*14 -1 5*14 -1 5*14 -1 5*14 -1 5*14 -1 8*18 -1 7*8 -1 15*9 -1 18*11 -1 8*10 -1 -2 
9*11 -1 8*11 -1 4*8 -1 4*8 -1 4*8 -1 17*7 -1 14*9 -1 12*10 -1 4*11 -1 9*15 -1 11*11 -1 16*10 -1 12*16 -1 8*12 -1 16*11 -1 8*15 -1 12*1 -1 12*7 -1 13*2 -1 -2 
8*13 -1 18*11 -1 8*16 -1 12*7 -1 9*17 -1 4*6 -1 7*11 -1 10*13 -1 5*19 -1 7*18 -1 8*12 -1 8*8 -1 -2 
9*13 -1 9*13 -1 12*11 -1 19*14 -1 9*5 -1 9*3 -1 9*3 -1 0*17 -1 4*10 -1 4*10 -1 13*10 -1 12*14 -1 17*19 -1 2*13 -1 3*10 -1 8*11 -1 11*14 -1 16*10 -1 -2 
17*16 -1 18*16 -1 18*16 -1 18*16 -1 18*16 -1 18*16 -1 9*14 -1 9*11 -1 12*0 -1 12*0 -1 10*0 -1 12*11 -1 7*11 -1 13*18 -1 19*16 -1 17*14 -1 18*16 -1 -2 
14*1 -1 2*6 -1 2*7 -1 2*7 -1 2*7 -1 2*7 -1 0*13 -1 1*3 -1 1*5 -1 5*10 -1 12*1 -1 4*13 -1 4*10 -1 9*11 -1 7*9 -1 7*13 -1 1*16 -1 2*7 -1 10*11 -1 10*2 -1 5*16 -1 4*17 -1 7*15 -1 -2 
2*17 -1 8*10 -1 8*10 -1 11*1 -1 0*11 -1 13*11 -1 19*11 -1 8*10 -1 18*11 -1 1*9 -1 8*10 -1 12*19 -1 8*3 -1 8*2 -1 14*9 -1 3*11 -1 1*9 -1 3*7 -1 -2 
8*17 -1 17*14 -1 16*8 -1 17*16 -1 17*16 -1 17*16 -1 12*2 -1 9*5 -1 9*11 -1 18*8 -1 6*10 -1 12*5 -1 13*10 -1 7*8 -1 14*9 -1 12*9 -1 12*15 -1 14*6 -1 8*2 -1 6*12 -1 15*5 -1 -2 
15*11 -1 9*10 -1 8*5 -1 9*5 -1 9*5 -1 9*6 -1 9*5 -1 2*12 -1 2*10 -1 9*16 -1 5*15 -1 16*11 -1 9*1 -1 11*7 -1 0*17 -1 5*12 -1 12*7 -1 3*13 -1 10*9 -1 1*12 -1 8*14 -1 2*0 -1 4*9 -1 -2 
8*13 -1 5*10 -1 7*7 -1 6*4 -1 5*10 -1 8*13 -1 5*11 -1 8*10 -1 12*19 -1 12*18 -1 6*17 -1 7*11 -1 5*4 -1 16*10 -1 8*11 -1 10*8 -1 8*13 -1 -2 
18*12 -1 12*19 -1 13*1 -1 8*10 -1 8*11 -1 12*12 -1 9*8 -1 4*11 -1 17*15 -1 18*5 -1 17*6 -1 -2 
7*4 -1 7*4 -1 7*4 -1 7*4 -1 7*4 -1 7*4 -1 9*3 -1 12*17 -1 9*17 -1 10*12 -1 19*6 -1 7*5 -1 7*4 -1 12*4 -1 18*16 -1 14*9 -1 14*11 -1 0*17 -1 7*4 -1 -2 
17*14 -1 17*14 -1 16*16 -1 14*9 -1 -2 
14*10 -1 7*12 -1 7*11 -1 7*12 -1 7*9 -1 6*12 -1 8*12 -1 16*17 -1 19*16 -1 14*10 -1 2*7 -1 6*11 -1 2*12 -1 8*7 -1 6*1 -1 5*14 -1 12*8 -1 12*18 -1 13*5 -1 6*8 -1 6*1 -1 18*5 -1 18*5 -1 -2 
18*11 -1 17*14 -1 17*14 -1 18*11 -1 17*14 -1 17*14 -1 16*16 -1 9*7 -1 8*11 -1 3*15 -1 17*14 -1 3*10 -1 17*14 -1 9*12 -1 5*5 -1 6*13 -1 11*5 -1 8*11 -1 -2 
19*5 -1 19*5 -1 19*5 -1 19*5 -1 18*11 -1 12*6 -1 13*10 -1 18*10 -1 7*5 -1 14*5 -1 3*11 -1 18*11 -1 15*7 -1 19*5 -1 -2 
4*11 -1 8*15 -1 17*16 -1 17*16 -1 19*16 -1 15*9 -1 8*11 -1 14*9 -1 18*10 -1 8*18 -1 17*14 -1 14*9 -1 16*11 -1 7*12 -1 13*10 -1 16*9 -1 16*16 -1 12*8 -1 14*8 -1 -2 
18*11 -1 18*11 -1 14*9 -1 13*10 -1 13*10 -1 13*10 -1 18*11 -1 8*17 -1 6*17 -1 17*19 -1 13*5 -1 8*7 -1 6*15 -1 9*12 -1 8*14 -1 14*8 -1 12*4 -1 12*4 -1 -2 
2*6 -1 2*6 -1 2*6 -1 2*6 -1 2*6 -1 2*6 -1 2*6 -1 2*6 -1 2*6 -1 5*11 -1 8*14 -1 10*2 -1 5*12 -1 11*11 -1 16*15 -1 1*9 -1 7*11 -1 4*12 -1 -2 
0*8 -1 7*11 -1 3*5 -1 8*7 -1 13*11 -1 8*19 -1 8*14 -1 7*11 -1 7*10 -1 7*8 -1 7*12 -1 11*2 -1 6*12 -1 -2 
16*3 -1 4*19 -1 4*15 -1 4*15 -1 4*15 -1 5*17 -1 5*19 -1 5*19 -1 5*19 -1 4*18 -1 11*14 -1 6*8 -1 13*11 -1 3*14 -1 1*11 -1 1*13 -1 2*13 -1 7*13 -1 8*10 -1 -2 
19*1 -1 19*1 -1 19*1 -1 19*1 -1 19*1 -1 19*1 -1 17*14 -1 18*8 -1 14*9 -1 1*17 -1 10*9 -1 13*8 -1 4*2 -1 6*2 -1 19*0 -1 6*11 -1 19*1 -1 19*1 -1 19*1 -1 -2 
12*11 -1 12*9 -1 13*9 -1 12*9 -1 12*10 -1 18*4 -1 10*1 -1 17*6 -1 14*10 -1 0*17 -1 12*8 -1 10*13 -1 8*1 -1 10*5 -1 2*8 -1 8*12 -1 14*10 -1 14*8 -1 -2 
11*7 -1 8*15 -1 9*9 -1 9*16 -1 9*15 -1 9*15 -1 9*15 -1 8*4 -1 10*16 -1 9*0 -1 10*14 -1 9*16 -1 9*15 -1 10*9 -1 9*0 -1 6*3 -1 6*3 -1 6*3 -1 6*3 -1 6*3 -1 6*3 -1 6*3 -1 -2 
5*4 -1 7*18 -1 4*11 -1 3*9 -1 18*16 -1 18*16 -1 8*12 -1 6*9 -1 9*5 -1 0*4 -1 14*8 -1 -2 
17*14 -1 17*14 -1 18*16 -1 19*10 -1 17*15 -1 9*3 -1 16*7 -1 8*10 -1 9*9 -1 6*4 -1 9*19 -1 -2 
4*3 -1 9*3 -1 5*5 -1 7*5 -1 7*5 -1 7*5 -1 7*5 -1 4*3 -1 8*15 -1 10*14 -1 3*5 -1 5*17 -1 2*6 -1 10*9 -1 16*11 -1 6*3 -1 2*6 -1 6*17 -1 12*1 -1 8*13 -1 4*3 -1 -2 
7*5 -1 8*4 -1 8*3 -1 8*3 -1 8*3 -1 8*3 -1 8*3 -1 17*4 -1 17*4 -1 14*5 -1 9*7 -1 17*4 -1 12*15 -1 17*7 -1 6*4 -1 6*1 -1 17*7 -1 9*2 -1 4*11 -1 17*18 -1 6*17 -1 -2 
8*8 -1 13*10 -1 17*7 -1 17*7 -1 13*10 -1 10*3 -1 4*18 -1 12*3 -1 12*9 -1 7*5 -1 14*11 -1 10*8 -1 11*11 -1 6*9 -1 1*16 -1 5*12 -1 8*9 -1 13*10 -1 -2 
18*12 -1 15*7 -1 2*6 -1 17*11 -1 10*10 -1 6*11 -1 4*11 -1 18*5 -1 15*3 -1 12*5 -1 18*11 -1 15*17 -1 19*5 -1 -2 
19*16 -1 19*16 -1 19*16 -1 19*16 -1 19*16 -1 19*16 -1 19*16 -1 19*16 -1 10*7 -1 2*4 -1 7*12 -1 8*14 -1 4*17 -1 3*13 -1 10*14 -1 19*16 -1 19*16 -1 19*16 -1 19*16 -1 19*16 -1 19*16 -1 19*16 -1 19*16 -1 -2 
12*5 -1 0*2 -1 16*11 -1 0*16 -1 10*13 -1 3*3 -1 0*10 -1 11*11 -1 8*8 -1 0*11 -1 6*10 -1 10*9 -1 1*16 -1 5*14 -1 -2 
5*11 -1 11*16 -1 8*11 -1 5*11 -1 -2 
12*11 -1 18*5 -1 18*5 -1 18*5 -1 18*5 -1 18*5 -1 18*5 -1 18*5 -1 18*12 -1 16*9 -1 4*12 -1 8*3 -1 17*9 -1 12*7 -1 14*9 -1 17*5 -1 12*2 -1 11*11 -1 18*13 -1 17*6 -1 18*5 -1 18*5 -1 -2 
19*14 -1 17*14 -1 8*17 -1 17*14 -1 17*14 -1 16*17 -1 13*10 -1 7*11 -1 18*10 -1 5*15 -1 17*9 -1 9*12 -1 12*12 -1 12*17 -1 8*18 -1 -2 
4*9 -1 1*11 -1 0*10 -1 8*11 -1 18*11 -1 6*8 -1 6*11 -1 1*11 -1 8*11 -1 8*12 -1 18*8 -1 8*7 -1 2*10 -1 2*14 -1 0*3 -1 -2 
8*12 -1 9*13 -1 14*11 -1 2*13 -1 0*16 -1 0*16 -1 0*16 -1 0*16 -1 10*13 -1 11*15 -1 9*12 -1 7*11 -1 17*10 -1 12*11 -1 5*7 -1 12*8 -1 5*11 -1 8*8 -1 8*13 -1 12*17 -1 18*4 -1 7*12 -1 -2 
6*19 -1 4*3 -1 3*7 -1 5*15 -1 9*17 -1 15*17 -1 8*13 -1 12*9 -1 8*17 -1 8*15 -1 7*12 -1 9*16 -1 -2 
5*9 -1 7*11 -1 7*11 -1 16*7 -1 7*11 -1 6*6 -1 6*6 -1 6*6 -1 6*6 -1 6*6 -1 6*6 -1 6*6 -1 6*6 -1 6*6 -1 6*6 -1 6*6 -1 6*6 -1 6*6 -1 6*6 -1 6*6 -1 -2 
15*11 -1 6*17 -1 18*11 -1 17*14 -1 19*13 -1 13*10 -1 18*11 -1 18*13 -1 16*17 -1 6*13 -1 14*11 -1 10*14 -1 -2 
12*12 -1 9*13 -1 4*13 -1 9*16 -1 5*4 -1 2*12 -1 7*11 -1 15*17 -1 6*9 -1 3*12 -1 16*4 -1 18*5 -1 15*7 -1 17*6 -1 14*10 -1 9*6 -1 17*1 -1 10*9 -1 -2 
3*11 -1 3*11 -1 9*15 -1 4*8 -1 4*10 -1 2*6 -1 16*17 -1 10*14 -1 19*8 -1 10*11 -1 14*11 -1 17*19 -1 14*10 -1 -2 
17*5 -1 12*4 -1 16*6 -1 8*12 -1 7*8 -1 18*4 -1 5*12 -1 3*11 -1 14*8 -1 8*8 -1 8*7 -1 3*12 -1 11*11 -1 17*14 -1 0*13 -1 -2 
16*9 -1 8*11 -1 13*10 -1 13*11 -1 3*5 -1 4*2 -1 5*5 -1 4*2 -1 12*9 -1 6*10 -1 9*11 -1 15*18 -1 8*14 -1 3*13 -1 12*12 -1 -2 
9*7 -1 9*7 -1 8*2 -1 9*7 -1 9*7 -1 7*5 -1 6*3 -1 6*3 -1 11*7 -1 8*4 -1 7*9 -1 11*14 -1 10*10 -1 15*7 -1 8*17 -1 4*18 -1 19*13 -1 16*16 -1 9*1 -1 16*11 -1 -2 
3*10 -1 6*9 -1 6*9 -1 6*9 -1 6*9 -1 3*8 -1 11*12 -1 15*9 -1 11*3 -1 8*10 -1 10*9 -1 8*0 -1 12*15 -1 10*11 -1 17*15 -1 14*9 -1 7*5 -1 1*17 -1 8*12 -1 7*10 -1 -2 
7*8 -1 5*9 -1 5*9 -1 5*8 -1 5*8 -1 5*8 -1 8*11 -1 8*11 -1 5*17 -1 8*11 -1 8*14 -1 18*11 -1 3*11 -1 19*11 -1 8*12 -1 8*11 -1 6*10 -1 3*9 -1 -2 
9*17 -1 8*14 -1 8*14 -1 8*14 -1 8*14 -1 8*14 -1 8*14 -1 12*6 -1 8*14 -1 6*17 -1 9*7 -1 14*11 -1 17*16 -1 6*7 -1 16*9 -1 10*13 -1 9*3 -1 15*7 -1 5*2 -1 9*3 -1 -2 
9*7 -1 18*8 -1 18*10 -1 18*10 -1 18*10 -1 18*10 -1 18*10 -1 18*10 -1 18*10 -1 17*11 -1 10*14 -1 11*9 -1 14*9 -1 18*11 -1 4*11 -1 12*17 -1 2*13 -1 18*8 -1 9*15 -1 13*4 -1 4*14 -1 16*5 -1 16*7 -1 -2 
17*14 -1 8*18 -1 8*11 -1 8*12 -1 6*9 -1 5*14 -1 7*14 -1 8*12 -1 10*12 -1 2*12 -1 3*10 -1 2*15 -1 13*10 -1 5*15 -1 7*10 -1 19*16 -1 8*17 -1 18*12 -1 8*12 -1 3*9 -1 -2 
9*13 -1 10*13 -1 12*12 -1 12*9 -1 17*14 -1 17*14 -1 13*2 -1 12*3 -1 18*5 -1 5*17 -1 16*11 -1 19*10 -1 15*11 -1 13*18 -1 13*10 -1 6*17 -1 18*11 -1 6*18 -1 8*11 -1 -2 
14*11 -1 6*17 -1 14*18 -1 13*10 -1 12*4 -1 10*5 -1 13*2 -1 -2 
17*16 -1 5*18 -1 6*15 -1 4*6 -1 14*9 -1 12*2 -1 4*6 -1 8*8 -1 14*10 -1 13*9 -1 10*14 -1 7*12 -1 3*9 -1 10*13 -1 8*15 -1 -2 
19*6 -1 7*14 -1 8*14 -1 13*9 -1 6*13 -1 18*13 -1 18*8 -1 10*7 -1 1*8 -1 5*19 -1 2*7 -1 8*11 -1 9*5 -1 14*8 -1 12*15 -1 -2 
19*11 -1 9*18 -1 17*14 -1 2*6 -1 7*8 -1 7*4 -1 17*13 -1 8*18 -1 7*9 -1 12*16 -1 17*14 -1 9*10 -1 11*11 -1 8*7 -1 12*5 -1 7*18 -1 14*19 -1 -2 
18*17 -1 17*14 -1 2*13 -1 18*5 -1 5*14 -1 14*9 -1 16*8 -1 16*11 -1 10*8 -1 15*5 -1 11*9 -1 -2 
5*15 -1 10*13 -1 11*12 -1 9*14 -1 1*16 -1 1*16 -1 1*16 -1 2*17 -1 4*2 -1 1*16 -1 18*11 -1 2*17 -1 0*14 -1 6*9 -1 17*11 -1 17*4 -1 8*9 -1 8*15 -1 9*16 -1 9*6 -1 9*14 -1 -2 
10*12 -1 12*19 -1 8*14 -1 14*9 -1 12*17 -1 7*11 -1 6*8 -1 6*17 -1 9*12 -1 11*9 -1 10*14 -1 9*13 -1 9*10 -1 6*16 -1 -2 
6*6 -1 19*5 -1 17*14 -1 17*14 -1 12*17 -1 19*5 -1 19*5 -1 8*14 -1 7*3 -1 12*2 -1 17*10 -1 19*13 -1 19*5 -1 10*13 -1 9*19 -1 14*17 -1 2*16 -1 7*11 -1 -2 
7*15 -1 18*11 -1 15*7 -1 11*8 -1 17*14 -1 18*8 -1 17*5 -1 -2 
18*18 -1 7*11 -1 15*15 -1 12*3 -1 10*12 -1 6*15 -1 16*16 -1 16*16 -1 16*16 -1 -2 
16*8 -1 17*9 -1 14*9 -1 18*11 -1 18*11 -1 8*8 -1 13*10 -1 15*11 -1 -2 
8*13 -1 8*13 -1 8*13 -1 4*13 -1 8*13 -1 8*13 -1 1*17 -1 7*10 -1 2*14 -1 8*12 -1 4*11 -1 10*11 -1 2*14 -1 -2 
12*9 -1 13*10 -1 12*19 -1 13*10 -1 14*9 -1 2*15 -1 4*16 -1 17*14 -1 9*13 -1 9*1 -1 8*10 -1 16*1 -1 18*13 -1 9*18 -1 9*10 -1 10*11 -1 0*16 -1 5*7 -1 7*11 -1 12*11 -1 7*8 -1 8*15 -1 -2 
12*19 -1 3*6 -1 3*6 -1 3*6 -1 3*6 -1 3*6 -1 3*6 -1 3*6 -1 3*6 -1 16*16 -1 13*18 -1 -2 
13*13 -1 17*14 -1 17*12 -1 17*12 -1 17*12 -1 17*12 -1 17*12 -1 17*12 -1 17*12 -1 10*14 -1 -2 
13*8 -1 13*8 -1 14*8 -1 7*8 -1 5*9 -1 5*9 -1 5*9 -1 5*9 -1 5*9 -1 5*9 -1 4*8 -1 5*9 -1 5*9 -1 5*9 -1 5*9 -1 5*9 -1 5*9 -1 5*9 -1 5*9 -1 3*7 -1 3*7 -1 3*7 -1 3*7 -1 5*9 -1 -2 
12*3 -1 17*14 -1 17*14 -1 17*14 -1 1*9 -1 17*14 -1 19*11 -1 17*7 -1 13*1 -1 4*12 -1 6*12 -1 8*16 -1 18*2 -1 7*12 -1 19*11 -1 9*4 -1 0*13 -1 8*11 -1 -2 
2*10 -1 2*9 -1 11*2 -1 7*5 -1 5*3 -1 8*9 -1 8*4 -1 11*2 -1 12*4 -1 8*7 -1 14*18 -1 13*5 -1 8*16 -1 17*19 -1 19*1 -1 3*8 -1 6*16 -1 7*4 -1 -2 
4*11 -1 4*9 -1 19*16 -1 7*14 -1 7*14 -1 7*14 -1 7*14 -1 11*7 -1 14*10 -1 8*11 -1 7*14 -1 7*14 -1 7*17 -1 5*11 -1 6*7 -1 17*14 -1 15*11 -1 15*11 -1 4*17 -1 -2 
10*14 -1 12*7 -1 14*4 -1 9*9 -1 11*7 -1 11*7 -1 11*7 -1 11*7 -1 12*12 -1 6*15 -1 9*3 -1 9*8 -1 14*10 -1 3*3 -1 10*14 -1 8*11 -1 12*9 -1 17*19 -1 17*19 -1 8*10 -1 10*12 -1 8*9 -1 -2 
10*10 -1 2*10 -1 11*12 -1 17*6 -1 7*13 -1 16*11 -1 8*6 -1 14*5 -1 8*9 -1 13*10 -1 18*16 -1 9*11 -1 12*12 -1 13*10 -1 3*11 -1 2*14 -1 -2 
13*11 -1 13*1 -1 14*1 -1 14*1 -1 14*1 -1 14*1 -1 14*1 -1 14*1 -1 14*1 -1 14*1 -1 14*1 -1 11*7 -1 5*10 -1 2*10 -1 13*5 -1 2*12 -1 14*1 -1 14*1 -1 19*2 -1 18*12 -1 14*1 -1 10*13 -1 8*8 -1 -2 
18*5 -1 18*5 -1 11*12 -1 9*13 -1 10*6 -1 7*17 -1 4*11 -1 9*4 -1 11*11 -1 11*3 -1 4*10 -1 13*10 -1 8*12 -1 7*1 -1 8*12 -1 7*11 -1 5*17 -1 3*13 -1 3*13 -1 3*13 -1 3*13 -1 3*13 -1 -2 
9*17 -1 9*12 -1 5*17 -1 8*19 -1 18*14 -1 9*15 -1 9*12 -1 15*8 -1 18*5 -1 16*8 -1 8*16 -1 -2 
13*5 -1 3*8 -1 8*11 -1 7*12 -1 11*12 -1 9*11 -1 4*8 -1 7*11 -1 -2 
17*14 -1 14*8 -1 17*14 -1 5*10 -1 12*10 -1 -2 
13*18 -1 6*12 -1 -2 
13*10 -1 12*1 -1 14*1 -1 14*1 -1 14*1 -1 14*1 -1 14*1 -1 14*1 -1 12*2 -1 8*0 -1 16*6 -1 9*6 -1 15*8 -1 7*5 -1 14*1 -1 7*11 -1 1*9 -1 12*10 -1 16*9 -1 13*1 -1 3*8 -1 7*10 -1 12*2 -1 16*7 -1 -2 
12*11 -1 2*11 -1 12*7 -1 12*19 -1 8*3 -1 12*13 -1 4*3 -1 17*15 -1 17*9 -1 3*10 -1 4*8 -1 18*17 -1 16*7 -1 18*13 -1 -2 
19*11 -1 19*9 -1 19*9 -1 19*9 -1 19*9 -1 19*9 -1 19*9 -1 19*9 -1 19*9 -1 19*9 -1 19*9 -1 19*9 -1 16*16 -1 8*12 -1 8*14 -1 18*11 -1 9*13 -1 12*6 -1 13*18 -1 12*2 -1 12*19 -1 12*15 -1 16*11 -1 18*13 -1 -2 
19*11 -1 10*11 -1 9*11 -1 10*10 -1 10*10 -1 12*11 -1 14*9 -1 17*19 -1 17*4 -1 9*3 -1 9*13 -1 8*11 -1 -2 
13*11 -1 9*4 -1 8*10 -1 19*14 -1 19*14 -1 8*17 -1 11*8 -1 10*13 -1 12*11 -1 8*4 -1 12*16 -1 16*15 -1 3*5 -1 8*10 -1 -2 
19*5 -1 19*5 -1 19*5 -1 19*5 -1 19*12 -1 14*5 -1 19*13 -1 14*9 -1 16*16 -1 19*13 -1 1*13 -1 16*16 -1 10*12 -1 9*11 -1 9*12 -1 7*8 -1 9*11 -1 14*9 -1 17*14 -1 14*10 -1 -2 
17*5 -1 18*13 -1 17*7 -1 5*3 -1 8*9 -1 18*16 -1 16*17 -1 18*8 -1 17*14 -1 11*16 -1 9*5 -1 13*5 -1 16*5 -1 -2 
10*19 -1 9*16 -1 8*13 -1 2*14 -1 15*17 -1 8*15 -1 19*18 -1 4*12 -1 7*13 -1 4*12 -1 2*16 -1 7*13 -1 7*13 -1 -2 
8*10 -1 14*9 -1 8*10 -1 17*14 -1 17*14 -1 17*14 -1 11*9 -1 6*17 -1 8*14 -1 3*11 -1 12*5 -1 14*9 -1 -2 
7*11 -1 5*11 -1 5*11 -1 -2 
8*7 -1 8*7 -1 6*2 -1 6*5 -1 6*5 -1 3*6 -1 3*6 -1 3*6 -1 3*6 -1 7*8 -1 3*1 -1 3*12 -1 3*6 -1 9*13 -1 6*18 -1 8*15 -1 8*8 -1 12*8 -1 3*5 -1 8*7 -1 10*12 -1 16*5 -1 16*16 -1 -2 
6*14 -1 13*8 -1 15*17 -1 1*8 -1 15*8 -1 -2 
17*5 -1 17*5 -1 17*5 -1 17*5 -1 17*5 -1 17*5 -1 17*5 -1 17*5 -1 17*5 -1 17*5 -1 17*5 -1 17*5 -1 17*5 -1 17*5 -1 17*5 -1 17*5 -1 17*5 -1 17*5 -1 17*5 -1 17*5 -1 17*5 -1 17*5 -1 17*5 -1 17*5 -1 -2 
8*17 -1 7*13 -1 16*7 -1 8*9 -1 10*11 -1 3*14 -1 7*12 -1 6*17 -1 10*13 -1 0*10 -1 0*16 -1 6*11 -1 4*13 -1 12*8 -1 -2 
6*17 -1 4*18 -1 6*13 -1 12*7 -1 14*11 -1 9*10 -1 9*11 -1 4*17 -1 8*12 -1 5*15 -1 -2 
15*19 -1 18*16 -1 15*8 -1 11*2 -1 11*2 -1 9*13 -1 14*10 -1 19*8 -1 13*5 -1 16*17 -1 12*8 -1 12*5 -1 18*16 -1 16*8 -1 10*14 -1 8*12 -1 4*11 -1 -2 
11*16 -1 7*7 -1 13*9 -1 9*15 -1 4*18 -1 6*15 -1 5*14 -1 9*11 -1 5*15 -1 4*12 -1 8*12 -1 9*11 -1 10*11 -1 6*15 -1 4*13 -1 -2 
8*8 -1 6*14 -1 18*13 -1 13*8 -1 3*11 -1 6*10 -1 19*14 -1 16*11 -1 13*9 -1 2*17 -1 13*5 -1 14*10 -1 19*5 -1 9*16 -1 -2 
7*14 -1 5*15 -1 18*12 -1 11*14 -1 8*10 -1 8*11 -1 13*11 -1 7*13 -1 9*11 -1 17*18 -1 9*11 -1 18*11 -1 7*11 -1 6*2 -1 -2 
8*19 -1 12*4 -1 16*16 -1 11*8 -1 11*8 -1 11*8 -1 11*8 -1 11*8 -1 18*12 -1 9*5 -1 4*12 -1 7*4 -1 19*5 -1 4*18 -1 16*11 -1 8*8 -1 4*12 -1 5*13 -1 5*15 -1 -2 
13*10 -1 15*5 -1 14*5 -1 15*9 -1 13*10 -1 13*10 -1 13*10 -1 13*10 -1 13*10 -1 4*15 -1 3*13 -1 11*14 -1 13*10 -1 10*14 -1 12*5 -1 13*10 -1 5*15 -1 8*10 -1 9*12 -1 13*10 -1 13*10 -1 13*10 -1 13*10 -1 -2 
0*13 -1 16*4 -1 9*13 -1 2*13 -1 2*13 -1 2*13 -1 2*13 -1 2*13 -1 2*12 -1 2*12 -1 9*13 -1 14*8 -1 10*8 -1 9*11 -1 11*11 -1 16*5 -1 3*10 -1 11*10 -1 7*9 -1 2*13 -1 9*15 -1 -2 
8*7 -1 8*15 -1 0*13 -1 1*9 -1 5*14 -1 6*12 -1 2*17 -1 9*13 -1 4*11 -1 7*9 -1 12*15 -1 14*9 -1 15*8 -1 12*17 -1 7*11 -1 7*11 -1 -2 
18*13 -1 4*12 -1 14*10 -1 3*10 -1 13*10 -1 14*9 -1 19*8 -1 18*11 -1 17*19 -1 18*1 -1 -2 
5*4 -1 2*7 -1 12*2 -1 4*3 -1 6*5 -1 18*2 -1 18*16 -1 10*1 -1 7*12 -1 7*13 -1 9*13 -1 0*8 -1 16*11 -1 3*5 -1 -2 
9*8 -1 9*8 -1 9*8 -1 9*8 -1 9*8 -1 9*8 -1 9*8 -1 9*8 -1 9*8 -1 9*8 -1 8*9 -1 7*11 -1 9*8 -1 12*8 -1 16*5 -1 4*11 -1 14*9 -1 9*8 -1 9*8 -1 9*8 -1 9*8 -1 9*8 -1 -2 
4*18 -1 14*3 -1 4*7 -1 18*11 -1 10*8 -1 13*18 -1 16*11 -1 0*14 -1 6*15 -1 7*12 -1 17*6 -1 16*9 -1 11*17 -1 5*11 -1 -2 
9*18 -1 10*19 -1 10*19 -1 10*19 -1 10*19 -1 10*19 -1 10*19 -1 10*19 -1 14*19 -1 9*13 -1 18*11 -1 9*13 -1 10*19 -1 10*19 -1 -2 
7*18 -1 7*18 -1 7*18 -1 7*18 -1 8*19 -1 3*17 -1 2*16 -1 2*17 -1 12*7 -1 14*4 -1 9*19 -1 8*17 -1 4*12 -1 1*15 -1 12*9 -1 3*17 -1 10*12 -1 6*14 -1 8*13 -1 6*17 -1 9*15 -1 -2 
18*18 -1 -2 
6*6 -1 13*1 -1 13*1 -1 13*1 -1 13*1 -1 13*1 -1 17*0 -1 12*9 -1 10*16 -1 8*15 -1 6*13 -1 12*19 -1 7*9 -1 9*9 -1 15*11 -1 15*11 -1 10*1 -1 9*11 -1 15*11 -1 13*1 -1 -2 
8*10 -1 8*10 -1 11*12 -1 1*9 -1 8*11 -1 10*12 -1 1*17 -1 8*10 -1 8*9 -1 7*12 -1 8*11 -1 12*9 -1 2*17 -1 8*12 -1 8*12 -1 2*17 -1 8*10 -1 -2 
8*6 -1 8*15 -1 17*16 -1 12*2 -1 10*10 -1 13*18 -1 18*11 -1 8*8 -1 5*14 -1 2*10 -1 8*11 -1 7*1 -1 9*4 -1 -2 
12*1 -1 6*3 -1 6*3 -1 6*3 -1 6*3 -1 17*13 -1 10*8 -1 12*9 -1 12*19 -1 4*13 -1 12*8 -1 13*8 -1 8*10 -1 4*6 -1 11*8 -1 14*7 -1 6*5 -1 9*4 -1 12*4 -1 12*2 -1 14*19 -1 17*15 -1 19*4 -1 -2 
15*17 -1 14*17 -1 -2 
8*7 -1 8*12 -1 8*13 -1 19*6 -1 8*7 -1 19*10 -1 8*7 -1 11*9 -1 -2 
4*12 -1 12*10 -1 7*13 -1 18*16 -1 7*13 -1 8*13 -1 18*16 -1 9*11 -1 11*8 -1 5*19 -1 12*9 -1 8*19 -1 4*11 -1 10*12 -1 5*4 -1 6*16 -1 8*7 -1 1*17 -1 9*4 -1 7*11 -1 -2 
2*12 -1 12*9 -1 1*12 -1 7*9 -1 7*5 -1 10*11 -1 6*8 -1 -2 
14*18 -1 18*11 -1 2*17 -1 9*19 -1 8*10 -1 -2 
1*17 -1 2*7 -1 8*7 -1 7*10 -1 16*7 -1 14*9 -1 5*19 -1 9*17 -1 9*16 -1 7*13 -1 6*17 -1 9*14 -1 9*16 -1 6*17 -1 7*11 -1 10*12 -1 11*17 -1 11*15 -1 -2 
19*5 -1 5*13 -1 9*13 -1 9*13 -1 19*5 -1 18*13 -1 9*15 -1 8*6 -1 15*18 -1 19*5 -1 19*6 -1 19*6 -1 19*14 -1 14*9 -1 12*12 -1 11*3 -1 17*4 -1 -2 
6*17 -1 4*9 -1 9*14 -1 9*13 -1 9*13 -1 5*11 -1 19*13 -1 17*7 -1 8*12 -1 0*8 -1 12*5 -1 11*13 -1 18*14 -1 7*11 -1 8*8 -1 9*14 -1 8*13 -1 -2 
6*11 -1 8*11 -1 8*12 -1 8*11 -1 8*11 -1 9*9 -1 7*7 -1 1*14 -1 0*14 -1 15*11 -1 7*1 -1 7*5 -1 12*16 -1 3*3 -1 9*1 -1 8*11 -1 -2 
12*10 -1 12*2 -1 12*2 -1 12*4 -1 13*10 -1 16*6 -1 12*19 -1 16*1 -1 16*1 -1 11*11 -1 13*2 -1 8*8 -1 8*11 -1 19*12 -1 16*9 -1 11*12 -1 17*5 -1 15*2 -1 14*5 -1 16*11 -1 5*15 -1 9*11 -1 -2 
9*11 -1 17*7 -1 3*12 -1 11*1 -1 8*6 -1 12*8 -1 7*5 -1 14*9 -1 8*7 -1 18*9 -1 7*4 -1 7*4 -1 10*3 -1 9*17 -1 1*15 -1 -2 
18*8 -1 2*13 -1 16*7 -1 19*6 -1 19*6 -1 19*6 -1 17*5 -1 2*11 -1 15*2 -1 3*7 -1 0*1 -1 7*8 -1 12*14 -1 1*14 -1 9*7 -1 0*17 -1 5*12 -1 8*7 -1 19*6 -1 19*6 -1 19*6 -1 19*6 -1 -2 
17*7 -1 19*5 -1 18*16 -1 19*3 -1 9*9 -1 8*12 -1 12*2 -1 16*16 -1 11*12 -1 5*15 -1 10*10 -1 3*11 -1 7*13 -1 12*1 -1 17*4 -1 10*10 -1 8*7 -1 9*9 -1 17*6 -1 -2 
10*7 -1 12*3 -1 19*10 -1 15*2 -1 15*2 -1 15*2 -1 15*2 -1 15*2 -1 15*2 -1 12*11 -1 9*5 -1 14*7 -1 12*2 -1 15*1 -1 9*16 -1 10*12 -1 14*5 -1 19*11 -1 15*9 -1 6*7 -1 12*11 -1 19*14 -1 15*1 -1 -2 
10*9 -1 10*8 -1 5*5 -1 5*5 -1 5*3 -1 6*3 -1 6*3 -1 6*3 -1 6*3 -1 9*17 -1 6*5 -1 12*2 -1 11*8 -1 4*12 -1 12*19 -1 6*15 -1 8*7 -1 6*3 -1 6*3 -1 6*3 -1 6*3 -1 6*3 -1 6*3 -1 -2 
6*17 -1 13*18 -1 9*11 -1 15*8 -1 18*12 -1 12*3 -1 11*3 -1 8*12 -1 17*3 -1 2*14 -1 3*5 -1 3*11 -1 7*16 -1 9*14 -1 -2 
13*1 -1 12*11 -1 8*10 -1 5*11 -1 4*11 -1 3*13 -1 6*8 -1 0*10 -1 8*9 -1 6*7 -1 8*3 -1 9*11 -1 12*11 -1 5*14 -1 14*11 -1 8*11 -1 18*14 -1 18*11 -1 12*11 -1 16*6 -1 -2 
3*4 -1 6*8 -1 9*11 -1 9*11 -1 9*11 -1 9*11 -1 4*15 -1 3*10 -1 8*7 -1 9*0 -1 2*12 -1 6*10 -1 18*8 -1 9*16 -1 8*9 -1 9*1 -1 6*15 -1 7*8 -1 1*10 -1 4*12 -1 5*15 -1 13*10 -1 6*8 -1 8*11 -1 -2 
10*12 -1 4*4 -1 5*3 -1 3*4 -1 11*7 -1 12*6 -1 18*2 -1 12*10 -1 15*11 -1 8*9 -1 1*10 -1 -2 
6*15 -1 6*15 -1 6*15 -1 6*15 -1 6*15 -1 6*15 -1 6*15 -1 6*15 -1 13*9 -1 6*17 -1 1*10 -1 6*10 -1 8*13 -1 5*15 -1 7*11 -1 8*15 -1 5*16 -1 6*15 -1 6*15 -1 6*15 -1 6*15 -1 -2 
9*3 -1 7*5 -1 7*5 -1 7*4 -1 7*4 -1 7*4 -1 7*4 -1 7*4 -1 10*11 -1 11*9 -1 17*14 -1 9*19 -1 1*9 -1 16*16 -1 6*12 -1 5*14 -1 6*11 -1 11*12 -1 6*14 -1 19*11 -1 -2 
9*19 -1 9*18 -1 9*18 -1 9*18 -1 9*18 -1 9*18 -1 9*18 -1 9*18 -1 9*18 -1 9*18 -1 9*18 -1 9*16 -1 12*10 -1 10*10 -1 12*15 -1 8*11 -1 18*11 -1 6*17 -1 12*7 -1 8*10 -1 5*10 -1 10*10 -1 11*1 -1 10*19 -1 -2 
8*17 -1 1*12 -1 3*6 -1 7*11 -1 9*13 -1 1*15 -1 17*19 -1 10*5 -1 8*17 -1 10*14 -1 5*11 -1 9*11 -1 8*11 -1 -2 
10*13 -1 12*1 -1 5*2 -1 16*11 -1 18*10 -1 14*7 -1 18*14 -1 12*11 -1 4*17 -1 9*14 -1 15*17 -1 14*7 -1 19*14 -1 12*10 -1 8*11 -1 18*8 -1 6*14 -1 -2 
8*17 -1 9*14 -1 9*14 -1 6*5 -1 16*11 -1 0*13 -1 8*14 -1 12*9 -1 9*10 -1 12*2 -1 4*11 -1 10*14 -1 8*11 -1 17*14 -1 11*14 -1 -2 
2*17 -1 2*19 -1 2*19 -1 2*19 -1 2*19 -1 2*19 -1 2*19 -1 2*17 -1 6*14 -1 10*13 -1 9*17 -1 16*11 -1 3*12 -1 12*11 -1 18*16 -1 15*1 -1 6*17 -1 13*10 -1 3*17 -1 4*5 -1 18*16 -1 6*8 -1 -2 
0*16 -1 1*13 -1 7*12 -1 8*13 -1 8*14 -1 12*19 -1 8*16 -1 13*18 -1 17*3 -1 4*12 -1 11*8 -1 9*11 -1 8*2 -1 16*8 -1 7*11 -1 17*11 -1 -2 
12*5 -1 7*12 -1 7*11 -1 15*17 -1 6*4 -1 12*3 -1 12*16 -1 4*5 -1 7*13 -1 7*11 -1 8*15 -1 18*16 -1 12*9 -1 10*5 -1 7*11 -1 6*12 -1 13*7 -1 17*14 -1 19*1 -1 14*5 -1 7*11 -1 17*4 -1 -2 
10*11 -1 17*19 -1 4*12 -1 19*2 -1 18*13 -1 15*11 -1 16*2 -1 9*11 -1 17*10 -1 10*12 -1 16*15 -1 -2 
0*17 -1 10*6 -1 7*8 -1 7*10 -1 8*4 -1 8*7 -1 7*8 -1 7*8 -1 4*0 -1 12*4 -1 18*16 -1 11*9 -1 10*11 -1 19*7 -1 16*16 -1 13*7 -1 15*5 -1 8*15 -1 8*7 -1 18*16 -1 7*5 -1 4*12 -1 7*8 -1 -2 
18*18 -1 17*14 -1 18*9 -1 9*12 -1 8*11 -1 18*11 -1 17*19 -1 12*12 -1 6*15 -1 10*11 -1 7*14 -1 -2 
18*11 -1 4*2 -1 8*14 -1 9*13 -1 10*6 -1 19*6 -1 12*10 -1 19*4 -1 17*2 -1 -2 
3*6 -1 18*13 -1 6*17 -1 19*5 -1 13*2 -1 17*5 -1 1*9 -1 7*11 -1 17*14 -1 8*13 -1 11*11 -1 10*11 -1 12*10 -1 10*11 -1 18*11 -1 1*15 -1 11*2 -1 18*11 -1 12*5 -1 -2 
7*10 -1 1*6 -1 1*9 -1 -2 
6*10 -1 4*13 -1 7*12 -1 6*11 -1 7*11 -1 6*11 -1 6*11 -1 7*11 -1 6*10 -1 13*18 -1 6*11 -1 18*3 -1 18*1 -1 8*3 -1 13*8 -1 9*13 -1 13*7 -1 7*13 -1 4*14 -1 6*16 -1 7*11 -1 6*13 -1 -2 
8*3 -1 4*3 -1 6*3 -1 6*3 -1 7*2 -1 7*2 -1 7*2 -1 7*2 -1 7*2 -1 8*7 -1 12*5 -1 8*7 -1 7*11 -1 8*14 -1 12*15 -1 18*13 -1 7*2 -1 1*2 -1 3*17 -1 -2 
7*11 -1 18*14 -1 9*17 -1 8*1 -1 9*19 -1 18*11 -1 0*17 -1 14*9 -1 9*12 -1 19*8 -1 14*9 -1 -2 
17*15 -1 8*4 -1 9*6 -1 9*6 -1 9*6 -1 9*6 -1 8*5 -1 6*17 -1 6*17 -1 15*7 -1 14*11 -1 5*13 -1 6*1 -1 4*9 -1 5*14 -1 4*13 -1 11*16 -1 12*2 -1 9*10 -1 9*2 -1 -2 
14*9 -1 5*14 -1 15*17 -1 12*15 -1 12*13 -1 4*11 -1 12*19 -1 12*19 -1 5*11 -1 10*12 -1 5*12 -1 10*13 -1 15*17 -1 8*11 -1 6*12 -1 -2 
8*14 -1 14*10 -1 16*4 -1 16*6 -1 16*4 -1 16*4 -1 16*4 -1 13*3 -1 16*4 -1 9*6 -1 12*9 -1 12*6 -1 14*4 -1 10*11 -1 7*11 -1 8*11 -1 16*9 -1 9*15 -1 6*12 -1 5*14 -1 13*8 -1 -2 
19*16 -1 5*17 -1 14*9 -1 11*4 -1 18*12 -1 17*11 -1 13*13 -1 1*1 -1 11*16 -1 9*13 -1 7*12 -1 8*9 -1 16*9 -1 15*17 -1 19*1 -1 8*11 -1 7*13 -1 6*12 -1 14*10 -1 -2 
16*5 -1 11*1 -1 3*12 -1 8*19 -1 6*6 -1 6*18 -1 6*14 -1 15*17 -1 6*15 -1 14*12 -1 14*18 -1 4*11 -1 18*11 -1 9*13 -1 17*14 -1 -2 
1*8 -1 6*10 -1 9*11 -1 9*11 -1 9*11 -1 9*11 -1 12*11 -1 15*5 -1 7*13 -1 11*12 -1 7*8 -1 13*10 -1 17*11 -1 12*10 -1 8*19 -1 10*7 -1 17*14 -1 9*11 -1 6*17 -1 6*8 -1 15*8 -1 16*16 -1 6*13 -1 -2 
5*5 -1 8*11 -1 8*11 -1 8*2 -1 4*8 -1 3*14 -1 8*14 -1 2*15 -1 2*15 -1 2*15 -1 2*15 -1 2*15 -1 2*15 -1 2*15 -1 2*15 -1 8*8 -1 17*3 -1 16*10 -1 -2 
18*13 -1 1*12 -1 12*12 -1 19*13 -1 18*11 -1 18*5 -1 1*9 -1 12*11 -1 9*11 -1 12*12 -1 18*5 -1 4*12 -1 16*11 -1 9*13 -1 7*7 -1 9*16 -1 4*19 -1 9*18 -1 -2 
12*15 -1 17*16 -1 13*10 -1 12*17 -1 13*18 -1 16*5 -1 8*0 -1 17*15 -1 -2 
8*16 -1 6*3 -1 8*16 -1 11*16 -1 18*13 -1 11*19 -1 -2 
7*12 -1 17*5 -1 7*7 -1 12*11 -1 19*14 -1 15*17 -1 4*18 -1 9*0 -1 2*12 -1 8*8 -1 18*10 -1 19*10 -1 5*16 -1 15*5 -1 18*12 -1 19*5 -1 7*4 -1 8*12 -1 -2 
16*16 -1 17*5 -1 17*0 -1 10*11 -1 2*0 -1 18*7 -1 17*14 -1 10*8 -1 14*11 -1 9*0 -1 9*1 -1 14*10 -1 15*8 -1 -2 
9*13 -1 5*2 -1 9*13 -1 3*17 -1 19*11 -1 8*11 -1 7*10 -1 15*18 -1 -2 
8*13 -1 8*13 -1 10*14 -1 10*9 -1 10*9 -1 19*8 -1 18*4 -1 14*1 -1 19*11 -1 15*5 -1 14*10 -1 17*1 -1 17*1 -1 6*15 -1 7*8 -1 8*8 -1 16*8 -1 9*6 -1 18*0 -1 10*9 -1 11*9 -1 -2 
18*9 -1 7*8 -1 19*5 -1 16*9 -1 18*8 -1 3*4 -1 8*9 -1 13*10 -1 10*6 -1 7*12 -1 13*1 -1 13*1 -1 13*0 -1 15*1 -1 13*1 -1 13*1 -1 -2 
13*10 -1 12*12 -1 5*14 -1 5*14 -1 5*14 -1 5*14 -1 5*14 -1 5*14 -1 5*14 -1 3*8 -1 13*11 -1 4*12 -1 0*15 -1 0*15 -1 0*15 -1 8*15 -1 19*12 -1 11*11 -1 8*11 -1 7*14 -1 18*8 -1 8*11 -1 -2 
14*1 -1 14*1 -1 14*1 -1 14*1 -1 14*1 -1 14*1 -1 13*1 -1 14*1 -1 12*1 -1 10*6 -1 16*6 -1 6*7 -1 14*1 -1 14*1 -1 12*6 -1 18*13 -1 5*13 -1 14*0 -1 14*0 -1 12*1 -1 12*9 -1 -2 
10*16 -1 12*15 -1 12*11 -1 18*13 -1 18*11 -1 18*10 -1 10*6 -1 9*19 -1 11*16 -1 4*18 -1 8*9 -1 18*10 -1 9*12 -1 3*11 -1 9*10 -1 5*15 -1 -2 
10*2 -1 10*2 -1 10*1 -1 4*1 -1 4*0 -1 4*0 -1 4*0 -1 4*0 -1 4*0 -1 4*0 -1 4*0 -1 2*1 -1 4*0 -1 4*0 -1 4*0 -1 4*0 -1 4*0 -1 4*0 -1 4*0 -1 4*0 -1 4*0 -1 4*0 -1 4*0 -1 4*0 -1 -2 
9*11 -1 8*10 -1 6*17 -1 17*14 -1 11*12 -1 18*11 -1 6*12 -1 10*2 -1 6*8 -1 5*11 -1 8*12 -1 8*11 -1 14*10 -1 6*17 -1 6*7 -1 1*12 -1 8*15 -1 6*17 -1 -2 
7*14 -1 9*14 -1 9*14 -1 12*12 -1 4*13 -1 6*13 -1 12*17 -1 8*0 -1 4*16 -1 17*4 -1 8*10 -1 9*5 -1 9*5 -1 9*5 -1 8*7 -1 19*13 -1 5*16 -1 2*12 -1 5*14 -1 -2 
9*16 -1 13*18 -1 6*15 -1 8*17 -1 12*11 -1 8*9 -1 5*14 -1 8*17 -1 5*18 -1 8*17 -1 5*12 -1 4*17 -1 -2 
18*17 -1 11*7 -1 18*11 -1 14*12 -1 5*14 -1 9*13 -1 4*13 -1 8*10 -1 14*9 -1 1*1 -1 7*10 -1 11*7 -1 2*9 -1 19*13 -1 -2 
3*12 -1 1*17 -1 10*11 -1 10*8 -1 10*6 -1 9*9 -1 8*14 -1 10*8 -1 6*8 -1 12*17 -1 5*15 -1 12*7 -1 11*9 -1 1*6 -1 6*8 -1 5*4 -1 17*16 -1 6*12 -1 12*2 -1 -2 
11*14 -1 10*6 -1 4*12 -1 16*8 -1 12*13 -1 9*14 -1 5*15 -1 13*13 -1 6*9 -1 19*5 -1 4*9 -1 14*7 -1 12*15 -1 5*12 -1 3*13 -1 12*9 -1 1*9 -1 0*16 -1 3*12 -1 14*6 -1 6*6 -1 9*14 -1 -2 
14*8 -1 16*6 -1 14*11 -1 16*7 -1 16*7 -1 12*15 -1 8*11 -1 18*12 -1 14*9 -1 12*11 -1 10*12 -1 6*10 -1 17*4 -1 3*12 -1 6*9 -1 5*2 -1 13*1 -1 18*14 -1 7*13 -1 -2 
8*13 -1 4*6 -1 9*11 -1 9*13 -1 10*12 -1 19*14 -1 5*16 -1 5*12 -1 5*15 -1 8*16 -1 12*12 -1 18*13 -1 6*6 -1 5*15 -1 3*9 -1 6*15 -1 4*9 -1 9*17 -1 -2 
19*14 -1 4*13 -1 9*19 -1 9*19 -1 9*19 -1 6*15 -1 6*11 -1 12*9 -1 7*12 -1 18*11 -1 14*8 -1 4*10 -1 7*11 -1 14*10 -1 14*3 -1 6*10 -1 4*16 -1 7*11 -1 9*0 -1 7*4 -1 -2 
6*18 -1 18*3 -1 18*14 -1 6*18 -1 19*9 -1 7*12 -1 15*8 -1 12*9 -1 7*13 -1 6*14 -1 7*10 -1 1*9 -1 1*9 -1 9*19 -1 4*19 -1 10*10 -1 11*17 -1 9*18 -1 17*6 -1 -2 
11*11 -1 8*9 -1 11*11 -1 11*11 -1 19*5 -1 19*4 -1 16*5 -1 17*6 -1 8*14 -1 5*13 -1 7*11 -1 12*11 -1 10*14 -1 18*11 -1 16*4 -1 11*11 -1 16*6 -1 10*11 -1 12*7 -1 19*4 -1 11*11 -1 -2 
9*10 -1 6*17 -1 8*12 -1 -2 
6*13 -1 6*13 -1 12*5 -1 7*5 -1 9*5 -1 9*5 -1 9*5 -1 4*1 -1 16*6 -1 19*5 -1 7*12 -1 8*3 -1 9*5 -1 3*13 -1 2*13 -1 0*17 -1 10*2 -1 7*12 -1 11*17 -1 13*2 -1 7*5 -1 11*2 -1 -2 
0*13 -1 2*19 -1 2*19 -1 2*19 -1 2*17 -1 4*12 -1 18*10 -1 1*9 -1 10*6 -1 12*16 -1 1*16 -1 8*11 -1 8*10 -1 5*9 -1 2*19 -1 13*0 -1 6*15 -1 4*3 -1 6*9 -1 0*5 -1 3*2 -1 -2 
16*16 -1 6*8 -1 7*12 -1 9*14 -1 16*8 -1 9*9 -1 3*5 -1 1*16 -1 14*19 -1 14*19 -1 14*19 -1 14*10 -1 14*10 -1 15*10 -1 10*6 -1 13*18 -1 9*16 -1 17*6 -1 -2 
18*1 -1 9*14 -1 19*4 -1 19*4 -1 19*4 -1 19*4 -1 19*4 -1 19*4 -1 6*13 -1 11*5 -1 10*6 -1 12*4 -1 9*18 -1 4*12 -1 16*15 -1 16*6 -1 17*6 -1 19*4 -1 15*5 -1 15*11 -1 14*9 -1 18*14 -1 -2 
11*14 -1 9*14 -1 12*4 -1 18*16 -1 9*14 -1 3*11 -1 9*11 -1 18*8 -1 16*17 -1 17*7 -1 17*7 -1 19*5 -1 18*8 -1 16*7 -1 17*6 -1 17*9 -1 12*3 -1 10*11 -1 10*14 -1 11*6 -1 18*13 -1 9*14 -1 -2 
9*9 -1 13*10 -1 17*11 -1 12*19 -1 19*16 -1 18*12 -1 17*14 -1 17*7 -1 18*11 -1 17*4 -1 10*10 -1 10*12 -1 15*9 -1 14*9 -1 12*13 -1 13*11 -1 -2 
8*7 -1 7*5 -1 9*11 -1 17*14 -1 17*14 -1 12*11 -1 18*10 -1 18*1 -1 16*11 -1 18*2 -1 19*10 -1 17*19 -1 18*5 -1 4*19 -1 18*11 -1 12*17 -1 18*11 -1 17*1 -1 16*12 -1 9*16 -1 17*1 -1 -2 
6*12 -1 6*11 -1 -2 
17*14 -1 18*11 -1 8*7 -1 2*11 -1 4*12 -1 10*11 -1 10*12 -1 18*16 -1 18*16 -1 -2 
19*5 -1 18*11 -1 5*13 -1 9*9 -1 15*8 -1 18*5 -1 12*7 -1 15*7 -1 17*4 -1 12*5 -1 7*15 -1 2*4 -1 14*11 -1 -2 
14*9 -1 17*5 -1 16*16 -1 7*8 -1 9*9 -1 9*17 -1 18*8 -1 8*1 -1 13*3 -1 -2 
11*14 -1 16*11 -1 14*9 -1 13*10 -1 13*10 -1 17*11 -1 11*6 -1 18*11 -1 13*5 -1 18*11 -1 6*14 -1 6*18 -1 11*11 -1 15*7 -1 14*9 -1 10*12 -1 17*14 -1 9*11 -1 17*5 -1 -2 
16*12 -1 18*6 -1 13*9 -1 14*9 -1 7*10 -1 14*9 -1 19*5 -1 6*11 -1 5*15 -1 8*11 -1 19*10 -1 15*17 -1 4*18 -1 17*4 -1 12*8 -1 14*9 -1 13*17 -1 4*11 -1 15*5 -1 12*2 -1 9*0 -1 9*0 -1 6*2 -1 6*2 -1 -2 
14*8 -1 12*9 -1 8*13 -1 8*14 -1 8*17 -1 9*12 -1 11*9 -1 9*19 -1 17*14 -1 4*12 -1 6*14 -1 0*17 -1 8*10 -1 6*11 -1 4*18 -1 3*17 -1 -2 
8*11 -1 8*11 -1 3*17 -1 6*19 -1 6*17 -1 15*17 -1 17*14 -1 12*12 -1 17*14 -1 15*11 -1 9*18 -1 14*11 -1 16*11 -1 12*19 -1 12*19 -1 16*6 -1 8*11 -1 17*11 -1 -2 
12*16 -1 19*5 -1 14*5 -1 18*13 -1 3*11 -1 7*11 -1 18*11 -1 14*9 -1 9*16 -1 10*12 -1 18*9 -1 18*0 -1 6*7 -1 16*11 -1 -2 
8*10 -1 17*16 -1 11*7 -1 14*9 -1 16*15 -1 18*13 -1 3*3 -1 8*16 -1 15*17 -1 18*19 -1 14*5 -1 18*11 -1 3*9 -1 -2 
18*4 -1 16*8 -1 18*16 -1 19*11 -1 17*14 -1 16*2 -1 18*11 -1 15*11 -1 8*8 -1 17*14 -1 3*3 -1 17*14 -1 12*8 -1 17*14 -1 9*9 -1 18*2 -1 18*2 -1 18*16 -1 5*5 -1 14*17 -1 -2 
13*11 -1 18*16 -1 19*9 -1 10*6 -1 14*10 -1 7*12 -1 8*15 -1 5*15 -1 11*10 -1 3*12 -1 7*12 -1 7*15 -1 -2 
3*13 -1 13*10 -1 15*8 -1 15*8 -1 15*8 -1 15*8 -1 14*9 -1 14*3 -1 13*2 -1 13*14 -1 13*8 -1 14*7 -1 17*19 -1 17*6 -1 17*6 -1 17*6 -1 18*16 -1 12*6 -1 13*10 -1 18*1 -1 8*15 -1 13*11 -1 -2 
5*9 -1 2*7 -1 2*7 -1 2*7 -1 2*7 -1 2*7 -1 2*7 -1 5*11 -1 -2 
16*4 -1 6*6 -1 13*5 -1 19*2 -1 4*9 -1 9*9 -1 12*8 -1 16*6 -1 8*18 -1 19*5 -1 7*11 -1 14*9 -1 10*11 -1 14*9 -1 8*18 -1 3*3 -1 -2 
15*5 -1 8*10 -1 7*11 -1 18*2 -1 18*13 -1 4*10 -1 6*17 -1 17*15 -1 8*9 -1 10*11 -1 4*6 -1 18*9 -1 12*2 -1 19*11 -1 14*10 -1 4*10 -1 8*10 -1 -2 
19*14 -1 14*10 -1 18*12 -1 19*11 -1 10*19 -1 6*14 -1 14*17 -1 0*9 -1 8*1 -1 13*18 -1 17*14 -1 14*11 -1 5*15 -1 19*11 -1 18*16 -1 18*4 -1 6*13 -1 -2 
17*14 -1 17*14 -1 7*8 -1 19*14 -1 17*14 -1 16*15 -1 12*9 -1 8*7 -1 7*12 -1 18*2 -1 14*11 -1 8*1 -1 12*18 -1 15*11 -1 12*11 -1 19*13 -1 16*5 -1 13*8 -1 8*7 -1 8*8 -1 18*4 -1 -2 
13*5 -1 7*14 -1 7*17 -1 7*17 -1 7*17 -1 7*17 -1 9*17 -1 7*12 -1 18*5 -1 17*4 -1 6*16 -1 10*13 -1 9*13 -1 10*8 -1 10*5 -1 9*15 -1 14*4 -1 12*17 -1 16*7 -1 5*15 -1 -2 
7*12 -1 18*11 -1 8*11 -1 8*11 -1 5*14 -1 5*12 -1 5*12 -1 5*12 -1 5*12 -1 6*10 -1 8*6 -1 4*10 -1 9*11 -1 6*10 -1 6*13 -1 4*10 -1 3*12 -1 5*12 -1 3*9 -1 7*11 -1 4*12 -1 4*10 -1 8*6 -1 18*14 -1 -2 
14*11 -1 3*5 -1 3*5 -1 3*5 -1 3*5 -1 3*5 -1 6*9 -1 1*7 -1 1*9 -1 6*15 -1 8*13 -1 18*4 -1 9*11 -1 7*14 -1 1*17 -1 6*12 -1 4*9 -1 4*12 -1 18*5 -1 19*8 -1 8*12 -1 -2 
9*10 -1 16*8 -1 7*10 -1 8*11 -1 12*15 -1 10*2 -1 9*13 -1 8*11 -1 7*13 -1 7*13 -1 7*13 -1 7*13 -1 -2 
2*11 -1 13*1 -1 14*11 -1 7*17 -1 7*15 -1 9*12 -1 9*13 -1 -2 
18*11 -1 16*9 -1 18*13 -1 17*11 -1 7*14 -1 10*13 -1 19*7 -1 19*12 -1 19*13 -1 19*3 -1 9*1 -1 2*0 -1 3*13 -1 17*6 -1 17*2 -1 19*12 -1 14*10 -1 15*9 -1 -2 
6*9 -1 6*12 -1 6*12 -1 8*8 -1 8*8 -1 7*11 -1 5*13 -1 4*3 -1 8*12 -1 17*15 -1 8*11 -1 9*12 -1 14*9 -1 16*9 -1 6*17 -1 14*8 -1 6*11 -1 3*9 -1 8*12 -1 4*11 -1 4*10 -1 -2 
14*11 -1 19*6 -1 18*10 -1 19*14 -1 17*14 -1 16*12 -1 10*14 -1 9*2 -1 12*0 -1 16*17 -1 7*10 -1 9*1 -1 17*19 -1 4*13 -1 12*3 -1 11*14 -1 8*18 -1 14*9 -1 -2 
0*13 -1 3*13 -1 3*13 -1 3*13 -1 3*13 -1 3*13 -1 3*13 -1 3*13 -1 10*8 -1 4*10 -1 9*11 -1 13*13 -1 11*16 -1 9*6 -1 3*10 -1 9*13 -1 16*16 -1 6*8 -1 19*7 -1 8*11 -1 9*12 -1 -2 
10*7 -1 2*13 -1 8*11 -1 10*14 -1 12*1 -1 8*0 -1 18*5 -1 10*6 -1 13*11 -1 6*16 -1 9*18 -1 8*17 -1 11*12 -1 10*14 -1 7*18 -1 6*17 -1 7*13 -1 13*10 -1 6*17 -1 4*14 -1 -2 
9*14 -1 11*11 -1 11*11 -1 11*11 -1 7*4 -1 7*4 -1 14*1 -1 14*1 -1 14*1 -1 14*1 -1 19*5 -1 9*10 -1 10*1 -1 9*11 -1 7*17 -1 8*11 -1 8*19 -1 14*1 -1 8*11 -1 9*2 -1 7*9 -1 17*11 -1 15*17 -1 -2 
3*4 -1 8*17 -1 7*12 -1 7*12 -1 0*17 -1 4*13 -1 18*14 -1 13*10 -1 16*4 -1 8*19 -1 8*13 -1 1*10 -1 12*2 -1 14*10 -1 4*12 -1 7*11 -1 11*12 -1 -2 
18*11 -1 5*13 -1 19*8 -1 6*4 -1 5*18 -1 14*18 -1 17*14 -1 18*16 -1 11*12 -1 3*14 -1 9*10 -1 8*15 -1 -2 
15*5 -1 8*8 -1 19*10 -1 16*16 -1 18*13 -1 19*8 -1 14*11 -1 18*9 -1 18*13 -1 18*9 -1 15*5 -1 18*11 -1 19*5 -1 -2 
4*11 -1 8*8 -1 10*13 -1 3*14 -1 4*16 -1 4*16 -1 3*11 -1 14*9 -1 11*17 -1 15*19 -1 19*1 -1 16*16 -1 16*15 -1 17*5 -1 8*11 -1 16*8 -1 4*12 -1 4*9 -1 8*12 -1 3*12 -1 9*11 -1 -2 
2*10 -1 6*7 -1 9*12 -1 12*8 -1 5*4 -1 8*12 -1 16*8 -1 2*7 -1 8*8 -1 8*13 -1 7*1 -1 8*19 -1 9*18 -1 11*13 -1 9*6 -1 7*1 -1 1*9 -1 12*1 -1 8*11 -1 8*11 -1 8*12 -1 4*15 -1 -2 
16*6 -1 16*11 -1 14*4 -1 8*5 -1 8*5 -1 8*5 -1 8*5 -1 8*5 -1 5*5 -1 7*8 -1 8*6 -1 18*10 -1 10*9 -1 5*4 -1 5*4 -1 8*9 -1 7*11 -1 3*14 -1 5*4 -1 3*0 -1 6*16 -1 6*12 -1 6*19 -1 13*10 -1 -2 
1*7 -1 6*2 -1 6*2 -1 6*2 -1 6*2 -1 6*2 -1 6*2 -1 6*2 -1 0*8 -1 9*7 -1 2*6 -1 14*9 -1 15*5 -1 7*9 -1 9*17 -1 6*10 -1 8*3 -1 18*5 -1 -2 
0*17 -1 13*10 -1 13*10 -1 17*14 -1 16*8 -1 8*18 -1 13*10 -1 13*10 -1 14*9 -1 16*11 -1 17*19 -1 13*18 -1 13*10 -1 18*12 -1 8*6 -1 17*7 -1 12*11 -1 14*9 -1 7*13 -1 16*16 -1 8*18 -1 12*11 -1 10*4 -1 -2 
8*11 -1 3*10 -1 9*12 -1 7*12 -1 8*11 -1 8*11 -1 7*14 -1 -2 
11*12 -1 -2 
11*2 -1 -2 
17*11 -1 6*15 -1 18*14 -1 19*9 -1 16*10 -1 11*13 -1 12*11 -1 8*11 -1 14*5 -1 15*7 -1 18*11 -1 16*17 -1 -2 
8*3 -1 7*14 -1 9*10 -1 1*10 -1 18*17 -1 18*17 -1 18*17 -1 18*17 -1 18*17 -1 18*17 -1 18*17 -1 18*17 -1 18*17 -1 18*17 -1 18*17 -1 18*17 -1 18*17 -1 18*17 -1 18*17 -1 18*17 -1 -2 
0*9 -1 9*5 -1 9*5 -1 9*5 -1 9*5 -1 9*6 -1 9*5 -1 9*3 -1 17*14 -1 9*4 -1 13*11 -1 8*6 -1 8*5 -1 8*5 -1 8*5 -1 8*5 -1 8*5 -1 8*5 -1 8*5 -1 9*10 -1 14*11 -1 9*7 -1 8*18 -1 3*4 -1 -2 
19*6 -1 16*16 -1 16*16 -1 16*16 -1 18*13 -1 19*15 -1 18*13 -1 8*8 -1 17*4 -1 18*4 -1 18*10 -1 -2 
8*11 -1 6*14 -1 5*11 -1 18*13 -1 14*3 -1 5*17 -1 8*12 -1 17*19 -1 3*4 -1 6*15 -1 -2 
9*11 -1 0*17 -1 9*19 -1 9*10 -1 13*10 -1 12*19 -1 8*15 -1 12*10 -1 9*12 -1 5*12 -1 5*17 -1 9*11 -1 8*12 -1 12*6 -1 4*11 -1 6*19 -1 0*13 -1 -2 
1*9 -1 0*13 -1 6*17 -1 -2 
16*6 -1 13*10 -1 9*13 -1 9*13 -1 19*6 -1 17*14 -1 17*14 -1 18*16 -1 10*14 -1 13*1 -1 12*12 -1 9*11 -1 8*12 -1 18*11 -1 5*14 -1 16*9 -1 10*11 -1 -2 
18*12 -1 19*5 -1 19*14 -1 18*10 -1 18*10 -1 18*10 -1 17*14 -1 18*11 -1 18*11 -1 8*11 -1 2*11 -1 11*11 -1 11*11 -1 11*11 -1 0*17 -1 1*16 -1 8*18 -1 15*5 -1 8*10 -1 -2 
6*3 -1 8*9 -1 13*8 -1 7*5 -1 7*5 -1 6*15 -1 6*3 -1 6*3 -1 6*14 -1 8*11 -1 17*14 -1 7*5 -1 6*3 -1 6*3 -1 6*3 -1 6*3 -1 6*3 -1 6*3 -1 6*3 -1 18*1 -1 16*8 -1 9*11 -1 -2 
8*12 -1 9*11 -1 12*18 -1 11*14 -1 10*12 -1 8*18 -1 10*14 -1 12*9 -1 8*17 -1 6*12 -1 -2 
17*4 -1 17*4 -1 17*6 -1 17*1 -1 17*1 -1 17*1 -1 17*1 -1 17*4 -1 17*19 -1 8*11 -1 8*8 -1 17*1 -1 6*17 -1 7*13 -1 17*4 -1 7*1 -1 8*7 -1 17*1 -1 12*10 -1 18*8 -1 12*12 -1 -2 
2*2 -1 2*2 -1 2*2 -1 2*2 -1 2*2 -1 2*2 -1 2*2 -1 2*2 -1 2*2 -1 3*3 -1 3*11 -1 17*14 -1 12*1 -1 12*7 -1 9*19 -1 7*12 -1 9*7 -1 3*3 -1 5*3 -1 2*2 -1 -2 
12*7 -1 13*2 -1 16*1 -1 16*1 -1 16*1 -1 16*1 -1 16*1 -1 16*1 -1 16*7 -1 16*8 -1 8*13 -1 9*12 -1 11*11 -1 1*10 -1 8*11 -1 18*11 -1 13*10 -1 14*10 -1 17*5 -1 12*2 -1 2*4 -1 8*9 -1 13*2 -1 -2 
18*5 -1 19*14 -1 15*8 -1 6*2 -1 11*19 -1 13*18 -1 6*12 -1 2*19 -1 15*8 -1 18*11 -1 8*6 -1 7*5 -1 18*5 -1 -2 
8*11 -1 7*13 -1 7*13 -1 7*13 -1 7*13 -1 7*9 -1 6*13 -1 6*13 -1 6*16 -1 17*5 -1 13*10 -1 13*18 -1 6*13 -1 10*16 -1 16*8 -1 16*11 -1 6*18 -1 6*18 -1 7*13 -1 7*13 -1 12*1 -1 7*13 -1 -2 
10*10 -1 9*11 -1 9*11 -1 6*13 -1 17*10 -1 17*10 -1 17*10 -1 17*10 -1 17*10 -1 17*10 -1 19*16 -1 13*11 -1 7*14 -1 5*14 -1 8*12 -1 17*4 -1 -2 
