# Supplementary material for: A novel on-line spatial-temporal k-anonymity method for location privacy protection from sequence rules-based inference attacks
Source: PLoS One. 2017 Aug 2;12(8):e0182232. doi: 10.1371/journal.pone.0182232 (PMC5540611; doi:10.1371/journal.pone.0182232)
Supplement: S2 Dataset — (ZIP) [file pone.0182232.s002.zip]

Archive with 103 entries (90 files):
- S2 Dataset/
- S2 Dataset/dataset/
- S2 Dataset/dataset/1 orginal/
- S2 Dataset/dataset/1 orginal/rule/
- S2 Dataset/dataset/1 orginal/rule/k=10/
- S2 Dataset/dataset/1 orginal/rule/k=10/Batch No 1.txt
- S2 Dataset/dataset/1 orginal/rule/k=10/Batch No 2.txt
- S2 Dataset/dataset/1 orginal/rule/k=10/Batch No 3.txt
- S2 Dataset/dataset/1 orginal/rule/k=10/Batch No 4.txt
- S2 Dataset/dataset/1 orginal/rule/k=10/Batch No 5.txt
- S2 Dataset/dataset/1 orginal/rule/k=10/Batch No 6.txt
- S2 Dataset/dataset/1 orginal/rule/k=10/Batch No 7.txt
- S2 Dataset/dataset/1 orginal/rule/k=10/Batch No 8.txt
- S2 Dataset/dataset/1 orginal/rule/k=10/Batch No 9.txt
- S2 Dataset/dataset/1 orginal/rule/k=10/PSR grid.txt
- S2 Dataset/dataset/1 orginal/rule/k=11/
- S2 Dataset/dataset/1 orginal/rule/k=11/Batch No 1.txt
- S2 Dataset/dataset/1 orginal/rule/k=11/Batch No 2.txt
- S2 Dataset/dataset/1 orginal/rule/k=11/Batch No 3.txt
- S2 Dataset/dataset/1 orginal/rule/k=11/Batch No 4.txt
- S2 Dataset/dataset/1 orginal/rule/k=11/Batch No 5.txt
- S2 Dataset/dataset/1 orginal/rule/k=11/Batch No 6.txt
- S2 Dataset/dataset/1 orginal/rule/k=11/Batch No 7.txt
- S2 Dataset/dataset/1 orginal/rule/k=11/Batch No 8.txt
- S2 Dataset/dataset/1 orginal/rule/k=11/Batch No 9.txt
- S2 Dataset/dataset/1 orginal/rule/k=11/PSR grid.txt
- S2 Dataset/dataset/1 orginal/rule/k=12/
- S2 Dataset/dataset/1 orginal/rule/k=12/Batch No 1.txt
- S2 Dataset/dataset/1 orginal/rule/k=12/Batch No 2.txt
- S2 Dataset/dataset/1 orginal/rule/k=12/Batch No 3.txt
- S2 Dataset/dataset/1 orginal/rule/k=12/Batch No 4.txt
- S2 Dataset/dataset/1 orginal/rule/k=12/Batch No 5.txt
- S2 Dataset/dataset/1 orginal/rule/k=12/Batch No 6.txt
- S2 Dataset/dataset/1 orginal/rule/k=12/Batch No 7.txt
- S2 Dataset/dataset/1 orginal/rule/k=12/Batch No 8.txt
- S2 Dataset/dataset/1 orginal/rule/k=12/Batch No 9.txt
- S2 Dataset/dataset/1 orginal/rule/k=12/PSR grid.txt
- S2 Dataset/dataset/1 orginal/rule/k=13/
- S2 Dataset/dataset/1 orginal/rule/k=13/Batch No 1.txt
- S2 Dataset/dataset/1 orginal/rule/k=13/Batch No 2.txt
- S2 Dataset/dataset/1 orginal/rule/k=13/Batch No 3.txt
- S2 Dataset/dataset/1 orginal/rule/k=13/Batch No 4.txt
- S2 Dataset/dataset/1 orginal/rule/k=13/Batch No 5.txt
- S2 Dataset/dataset/1 orginal/rule/k=13/Batch No 6.txt
- S2 Dataset/dataset/1 orginal/rule/k=13/Batch No 7.txt
- S2 Dataset/dataset/1 orginal/rule/k=13/Batch No 8.txt
- S2 Dataset/dataset/1 orginal/rule/k=13/Batch No 9.txt
- S2 Dataset/dataset/1 orginal/rule/k=13/PSR grid.txt
- S2 Dataset/dataset/1 orginal/rule/k=14/
- S2 Dataset/dataset/1 orginal/rule/k=14/Batch No 1.txt
- S2 Dataset/dataset/1 orginal/rule/k=14/Batch No 2.txt
- S2 Dataset/dataset/1 orginal/rule/k=14/Batch No 3.txt
- S2 Dataset/dataset/1 orginal/rule/k=14/Batch No 4.txt
- S2 Dataset/dataset/1 orginal/rule/k=14/Batch No 5.txt
- S2 Dataset/dataset/1 orginal/rule/k=14/Batch No 6.txt
- S2 Dataset/dataset/1 orginal/rule/k=14/Batch No 7.txt
- S2 Dataset/dataset/1 orginal/rule/k=14/Batch No 8.txt
- S2 Dataset/dataset/1 orginal/rule/k=14/Batch No 9.txt
- S2 Dataset/dataset/1 orginal/rule/k=14/PSR grid.txt
- S2 Dataset/dataset/1 orginal/rule/k=15/
- S2 Dataset/dataset/1 orginal/rule/k=15/Batch No 1.txt
- S2 Dataset/dataset/1 orginal/rule/k=15/Batch No 2.txt
- S2 Dataset/dataset/1 orginal/rule/k=15/Batch No 3.txt
- S2 Dataset/dataset/1 orginal/rule/k=15/Batch No 4.txt
- S2 Dataset/dataset/1 orginal/rule/k=15/Batch No 5.txt
- S2 Dataset/dataset/1 orginal/rule/k=15/Batch No 6.txt
- S2 Dataset/dataset/1 orginal/rule/k=15/Batch No 7.txt
- S2 Dataset/dataset/1 orginal/rule/k=15/Batch No 8.txt
- S2 Dataset/dataset/1 orginal/rule/k=15/Batch No 9.txt
- S2 Dataset/dataset/1 orginal/rule/k=15/PSR grid.txt
- S2 Dataset/dataset/1 orginal/rule/k=16/
- S2 Dataset/dataset/1 orginal/rule/k=16/Batch No 1.txt
- S2 Dataset/dataset/1 orginal/rule/k=16/Batch No 2.txt
- S2 Dataset/dataset/1 orginal/rule/k=16/Batch No 3.txt
- S2 Dataset/dataset/1 orginal/rule/k=16/Batch No 4.txt
- S2 Dataset/dataset/1 orginal/rule/k=16/Batch No 5.txt
- S2 Dataset/dataset/1 orginal/rule/k=16/Batch No 6.txt
- S2 Dataset/dataset/1 orginal/rule/k=16/Batch No 7.txt
- S2 Dataset/dataset/1 orginal/rule/k=16/Batch No 8.txt
- S2 Dataset/dataset/1 orginal/rule/k=16/Batch No 9.txt
- S2 Dataset/dataset/1 orginal/rule/k=16/PSR grid.txt
- S2 Dataset/dataset/1 orginal/rule/k=17/
- S2 Dataset/dataset/1 orginal/rule/k=17/Batch No 1.txt
- S2 Dataset/dataset/1 orginal/rule/k=17/Batch No 2.txt
- S2 Dataset/dataset/1 orginal/rule/k=17/Batch No 3.txt
- S2 Dataset/dataset/1 orginal/rule/k=17/Batch No 4.txt
- S2 Dataset/dataset/1 orginal/rule/k=17/Batch No 5.txt
- S2 Dataset/dataset/1 orginal/rule/k=17/Batch No 6.txt
- S2 Dataset/dataset/1 orginal/rule/k=17/Batch No 7.txt
- S2 Dataset/dataset/1 orginal/rule/k=17/Batch No 8.txt
- S2 Dataset/dataset/1 orginal/rule/k=17/Batch No 9.txt
- S2 Dataset/dataset/1 orginal/rule/k=17/PSR grid.txt
- S2 Dataset/dataset/1 orginal/rule/k=18/
- S2 Dataset/dataset/1 orginal/rule/k=18/Batch No 1.txt
- S2 Dataset/dataset/1 orginal/rule/k=18/Batch No 2.txt
- S2 Dataset/dataset/1 orginal/rule/k=18/Batch No 3.txt
- S2 Dataset/dataset/1 orginal/rule/k=18/Batch No 4.txt
- S2 Dataset/dataset/1 orginal/rule/k=18/Batch No 5.txt
- S2 Dataset/dataset/1 orginal/rule/k=18/Batch No 6.txt
- S2 Dataset/dataset/1 orginal/rule/k=18/Batch No 7.txt
- S2 Dataset/dataset/1 orginal/rule/k=18/Batch No 8.txt
- S2 Dataset/dataset/1 orginal/rule/k=18/Batch No 9.txt
- S2 Dataset/dataset/1 orginal/rule/k=18/PSR grid.txt
