# Supplementary material for: A novel on-line spatial-temporal k-anonymity method for location privacy protection from sequence rules-based inference attacks
Source: PLoS One. 2017 Aug 2;12(8):e0182232. doi: 10.1371/journal.pone.0182232 (PMC5540611; doi:10.1371/journal.pone.0182232)
Supplement: S2 Dataset — (ZIP) [file pone.0182232.s002.zip › S2 Dataset/dataset/1 orginal/rule/k=10/Batch No 1.txt]

rule1:  item   19*5 item   17*14conf   0.22779922779922776supf   0.020528879610299235realconf   0.21428571428571427realsupf   0.018789144050104383
rule2:  item   12*11 item   8*11conf   0.23717059639389737supf   0.021816283924843423realconf   0.23809523809523808realsupf   0.020876826722338204
rule3:  item   18*13 item   8*11conf   0.21344866071428567supf   0.02661795407098121realconf   0.2realsupf   0.022964509394572025
rule4:  item   18*11 item   8*11conf   0.1543942992874109supf   0.027139874739039668realconf   0.17721518987341772realsupf   0.029227557411273485
rule5:  item   18*11 item   9*11conf   0.1365795724465558supf   0.024008350730688934realconf   0.12658227848101267realsupf   0.020876826722338204
rule6:  item   18*11 item   7*11conf   0.14251781472684086supf   0.025052192066805846realconf   0.1518987341772152realsupf   0.025052192066805846
rule7:  item   18*11 item   17*14conf   0.14647664291369752supf   0.025748086290883782realconf   0.13924050632911392realsupf   0.022964509394572025
rule8:  item   8*12 item   8*11conf   0.12306201550387597supf   0.0220946416144746realconf   0.12048192771084337realsupf   0.020876826722338204
rule9:  item   8*11 item   8*12conf   0.10913705583756346supf   0.02244258872651357realconf   0.12121212121212122realsupf   0.025052192066805846
rule10:  item   8*11 item   9*11conf   0.10829103214890018supf   0.022268615170494086realconf   0.10101010101010101realsupf   0.020876826722338204
rule11:  item   8*11 item   7*11conf   0.1218274111675127supf   0.025052192066805846realconf   0.12121212121212122realsupf   0.025052192066805846
rule12:  item   8*11 item   7*12conf   0.116751269035533supf   0.024008350730688934realconf   0.1111111111111111realsupf   0.022964509394572025
rule13:  item   8*11 item   14*9conf   0.1218274111675127supf   0.025052192066805846realconf   0.1111111111111111realsupf   0.022964509394572025
rule14:  item   8*14 item   8*12conf   0.22302158273381292supf   0.021572720946416143realconf   0.225realsupf   0.018789144050104383
rule15:  item   9*13 item   7*11conf   0.33482142857142855supf   0.026096033402922755realconf   0.34210526315789475realsupf   0.027139874739039668
rule16:  item   9*11 item   8*11conf   0.1732283464566929supf   0.022964509394572025realconf   0.16393442622950818realsupf   0.020876826722338204
rule17:  item   9*11 item   7*11conf   0.2099737532808399supf   0.027835768963117603realconf   0.22950819672131148realsupf   0.029227557411273485
rule18:  item   8*15 item   8*11conf   0.2302070645554202supf   0.021920668058455117realconf   0.23404255319148937realsupf   0.022964509394572025
rule19:  item   7*11 item   8*10conf   0.10679611650485438supf   0.022964509394572025realconf   0.09900990099009901realsupf   0.020876826722338204
rule20:  item   7*11 item   8*12conf   0.11407766990291264supf   0.024530271398747392realconf   0.09900990099009901realsupf   0.020876826722338204
rule21:  item   7*11 item   8*11conf   0.12540453074433658supf   0.02696590118302018realconf   0.12871287128712872realsupf   0.027139874739039668
rule22:  item   7*11 item   8*15conf   0.10194174757281556supf   0.021920668058455117realconf   0.10891089108910891realsupf   0.022964509394572025
rule23:  item   7*11 item   7*12conf   0.11165048543689321supf   0.024008350730688934realconf   0.10891089108910891realsupf   0.022964509394572025
rule24:  item   7*12 item   7*11conf   0.2222222222222222supf   0.031663187195546276realconf   0.22388059701492538realsupf   0.031315240083507306
rule25:  item   6*12 item   8*11conf   0.2055267702936097supf   0.020702853166318723realconf   0.20408163265306123realsupf   0.020876826722338204
rule26:  item   14*9 item   8*11conf   0.1756922322960059supf   0.024947807933194153realconf   0.15384615384615385realsupf   0.020876826722338204
rule27:  item   14*9 item   7*11conf   0.2038716000980152supf   0.028949199721642307realconf   0.18461538461538463realsupf   0.025052192066805846
rule28:  item   8*8 item   8*11conf   0.1867043847241867supf   0.022964509394572025realconf   0.17857142857142858realsupf   0.020876826722338204
rule29:  item   8*8 item   7*12conf   0.16548797736916548supf   0.02035490605427975realconf   0.19642857142857142realsupf   0.022964509394572025
rule30:  item   10*11 item   8*12conf   0.21119133574007223supf   0.02035490605427975realconf   0.20833333333333334realsupf   0.020876826722338204
rule31:  item   17*14 item   18*13conf   0.10606574042697393supf   0.021781489213639527realconf   0.09473684210526316realsupf   0.018789144050104383
rule32:  item   17*14 item   18*11conf   0.16960352422907496supf   0.03482950591510091realconf   0.14736842105263157realsupf   0.029227557411273485
rule33:  item   17*14 item   8*12conf   0.11352084039308712supf   0.023312456506610995realconf   0.11578947368421053realsupf   0.022964509394572025
rule34:  item   17*14 item   8*11conf   0.14232463571670623supf   0.029227557411273485realconf   0.14736842105263157realsupf   0.029227557411273485
rule35:  item   17*14 item   9*11conf   0.11013215859030838supf   0.022616562282533052realconf   0.10526315789473684realsupf   0.020876826722338204
rule36:  item   17*14 item   7*11conf   0.1406302948153169supf   0.02887961029923452realconf   0.1368421052631579realsupf   0.027139874739039668
rule37:  item   17*14 item   14*9conf   0.1338529312097594supf   0.027487821851078634realconf   0.1368421052631579realsupf   0.027139874739039668
rule38:  item   17*14 item   13*10conf   0.12834632328024403supf   0.026356993736951984realconf   0.12631578947368421realsupf   0.025052192066805846
rule39:  item   13*10 item   7*11conf   0.186046511627907supf   0.023660403618649968realconf   0.17857142857142858realsupf   0.020876826722338204
