# Supplementary material for: A novel on-line spatial-temporal k-anonymity method for location privacy protection from sequence rules-based inference attacks
Source: PLoS One. 2017 Aug 2;12(8):e0182232. doi: 10.1371/journal.pone.0182232 (PMC5540611; doi:10.1371/journal.pone.0182232)
Supplement: S2 Dataset — (ZIP) [file pone.0182232.s002.zip › S2 Dataset/dataset/1 orginal/rule/k=10/Batch No 2.txt]

rule1:  item   19*5 item   18*11conf   0.19281045751633982supf   0.020150273224043714realconf   0.17391304347826086realsupf   0.01639344262295082
rule2:  item   8*11 item   8*12conf   0.11129296235679215supf   0.023224043715846996realconf   0.11realsupf   0.022540983606557378
rule3:  item   8*11 item   7*11conf   0.10310965630114566supf   0.02151639344262295realconf   0.1realsupf   0.020491803278688523
rule4:  item   8*11 item   8*9conf   0.10310965630114566supf   0.02151639344262295realconf   0.1realsupf   0.020491803278688523
rule5:  item   8*11 item   17*14conf   0.10638297872340424supf   0.022199453551912565realconf   0.1realsupf   0.020491803278688523
rule6:  item   9*13 item   8*11conf   0.24014336917562723supf   0.022882513661202183realconf   0.22916666666666666realsupf   0.022540983606557378
rule7:  item   9*11 item   8*11conf   0.1777251184834123supf   0.025614754098360656realconf   0.16923076923076924realsupf   0.022540983606557378
rule8:  item   9*11 item   7*11conf   0.14218009478672983supf   0.020491803278688523realconf   0.13846153846153847realsupf   0.018442622950819672
rule9:  item   7*11 item   8*11conf   0.11302681992337163supf   0.020150273224043714realconf   0.10588235294117647realsupf   0.018442622950819672
rule10:  item   7*11 item   14*9conf   0.11302681992337163supf   0.020150273224043714realconf   0.10588235294117647realsupf   0.018442622950819672
rule11:  item   14*9 item   8*11conf   0.14812376563528637supf   0.02305327868852459realconf   0.14666666666666667realsupf   0.022540983606557378
rule12:  item   14*9 item   7*11conf   0.1448321263989467supf   0.022540983606557378realconf   0.13333333333333333realsupf   0.020491803278688523
rule13:  item   4*9 item   8*11conf   0.3055555555555556supf   0.024043715846994534realconf   0.2903225806451613realsupf   0.018442622950819672
rule14:  item   10*12 item   8*11conf   0.22982362373062531supf   0.029371584699453553realconf   0.22807017543859648realsupf   0.02663934426229508
rule15:  item   13*10 item   9*12conf   0.13479552204706421supf   0.020150273224043717realconf   0.14925373134328357realsupf   0.020491803278688523
rule16:  item   13*10 item   7*11conf   0.15764222069910896supf   0.0235655737704918realconf   0.16417910447761194realsupf   0.022540983606557378
rule17:  item   13*10 item   18*11conf   0.15741375371258853supf   0.023531420765027324realconf   0.16417910447761194realsupf   0.022540983606557378
rule18:  item   13*10 item   8*8conf   0.14896047521133196supf   0.02226775956284153realconf   0.16417910447761194realsupf   0.022540983606557378
rule19:  item   12*11 item   8*11conf   0.20981507823613085supf   0.020150273224043714realconf   0.1590909090909091realsupf   0.014344262295081968
rule20:  item   18*13 item   18*11conf   0.19173239053576283supf   0.024077868852459015realconf   0.20689655172413793realsupf   0.02459016393442623
rule21:  item   18*13 item   17*14conf   0.22980690780527602supf   0.028859289617486336realconf   0.20689655172413793realsupf   0.02459016393442623
rule22:  item   18*11 item   8*11conf   0.11481056257175658supf   0.020491803278688523realconf   0.0963855421686747realsupf   0.01639344262295082
rule23:  item   18*11 item   14*9conf   0.12916188289322617supf   0.02305327868852459realconf   0.14457831325301204realsupf   0.02459016393442623
rule24:  item   18*11 item   17*14conf   0.12571756601607348supf   0.022438524590163936realconf   0.10843373493975904realsupf   0.018442622950819672
rule25:  item   17*14 item   8*10conf   0.11734693877551021supf   0.0235655737704918realconf   0.12087912087912088realsupf   0.022540983606557378
rule26:  item   17*14 item   8*11conf   0.11904761904761905supf   0.02390710382513661realconf   0.10989010989010989realsupf   0.020491803278688523
rule27:  item   17*14 item   9*11conf   0.141156462585034supf   0.028346994535519122realconf   0.15384615384615385realsupf   0.028688524590163935
rule28:  item   17*14 item   14*11conf   0.10034013605442177supf   0.020150273224043714realconf   0.10989010989010989realsupf   0.020491803278688523
rule29:  item   17*14 item   10*12conf   0.1142857142857143supf   0.022950819672131147realconf   0.10989010989010989realsupf   0.020491803278688523
rule30:  item   17*14 item   18*11conf   0.12840136054421772supf   0.02578551912568306realconf   0.12087912087912088realsupf   0.022540983606557378
