# Supplementary material for: A novel on-line spatial-temporal k-anonymity method for location privacy protection from sequence rules-based inference attacks
Source: PLoS One. 2017 Aug 2;12(8):e0182232. doi: 10.1371/journal.pone.0182232 (PMC5540611; doi:10.1371/journal.pone.0182232)
Supplement: S2 Dataset — (ZIP) [file pone.0182232.s002.zip › S2 Dataset/dataset/1 orginal/rule/k=10/Batch No 3.txt]

rule1:  item   19*5 item   18*11conf   0.24590163934426232supf   0.02147239263803681realconf   0.25realsupf   0.02044989775051125
rule2:  item   8*10 item   8*12conf   0.19565217391304346supf   0.02147239263803681realconf   0.18867924528301888realsupf   0.02044989775051125
rule3:  item   8*10 item   8*11conf   0.20496894409937888supf   0.022494887525562373realconf   0.18867924528301888realsupf   0.02044989775051125
rule4:  item   8*12 item   8*11conf   0.14285714285714285supf   0.02113156100886162realconf   0.15714285714285714realsupf   0.022494887525562373
rule5:  item   8*11 item   8*12conf   0.12996941896024464supf   0.028970688479890934realconf   0.13761467889908258realsupf   0.03067484662576687
rule6:  item   8*11 item   9*11conf   0.11238532110091742supf   0.025051124744376277realconf   0.11009174311926606realsupf   0.024539877300613498
rule7:  item   8*11 item   7*13conf   0.11697247706422018supf   0.02607361963190184realconf   0.09174311926605505realsupf   0.02044989775051125
rule8:  item   8*11 item   18*11conf   0.13302752293577982supf   0.02965235173824131realconf   0.12844036697247707realsupf   0.028629856850715747
rule9:  item   8*11 item   17*14conf   0.11697247706422018supf   0.02607361963190184realconf   0.10091743119266056realsupf   0.022494887525562373
rule10:  item   9*13 item   8*11conf   0.2648752399232246supf   0.023517382413087935realconf   0.2553191489361702realsupf   0.024539877300613498
rule11:  item   9*11 item   8*12conf   0.2025316455696203supf   0.0299931833674165realconf   0.2054794520547945realsupf   0.03067484662576687
rule12:  item   9*11 item   8*11conf   0.16800920598388958supf   0.02488070892978869realconf   0.1780821917808219realsupf   0.026584867075664622
rule13:  item   9*11 item   18*11conf   0.13808975834292292supf   0.02044989775051125realconf   0.1232876712328767realsupf   0.018404907975460124
rule14:  item   9*11 item   8*7conf   0.1369390103567319supf   0.020279481935923653realconf   0.1232876712328767realsupf   0.018404907975460124
rule15:  item   9*11 item   17*14conf   0.14039125431530494supf   0.020790729379686432realconf   0.1232876712328767realsupf   0.018404907975460124
rule16:  item   7*11 item   8*11conf   0.15684410646387834supf   0.028118609406952964realconf   0.16279069767441862realsupf   0.028629856850715747
rule17:  item   7*11 item   18*11conf   0.11216730038022814supf   0.020109066121336058realconf   0.10465116279069768realsupf   0.018404907975460124
rule18:  item   7*11 item   8*8conf   0.12737642585551331supf   0.022835719154737557realconf   0.12790697674418605realsupf   0.022494887525562373
rule19:  item   7*12 item   7*11conf   0.19047619047619044supf   0.02385821404226312realconf   0.19672131147540983realsupf   0.024539877300613498
rule20:  item   14*9 item   8*11conf   0.15233160621761657supf   0.025051124744376277realconf   0.1518987341772152realsupf   0.024539877300613498
rule21:  item   14*9 item   7*11conf   0.15544041450777202supf   0.02556237218813906realconf   0.1518987341772152realsupf   0.024539877300613498
rule22:  item   14*9 item   18*11conf   0.15170984455958547supf   0.02494887525562372realconf   0.13924050632911392realsupf   0.022494887525562373
rule23:  item   13*10 item   9*11conf   0.14285714285714288supf   0.02010906612133606realconf   0.15873015873015872realsupf   0.02044989775051125
rule24:  item   13*10 item   7*11conf   0.17433414043583537supf   0.024539877300613498realconf   0.15873015873015872realsupf   0.02044989775051125
rule25:  item   13*10 item   14*9conf   0.15617433414043586supf   0.02198364008179959realconf   0.1746031746031746realsupf   0.022494887525562373
rule26:  item   13*10 item   18*11conf   0.18038740920096857supf   0.025391956373551468realconf   0.1746031746031746realsupf   0.022494887525562373
rule27:  item   12*11 item   8*11conf   0.21839080459770116supf   0.02266530334014997realconf   0.2127659574468085realsupf   0.02044989775051125
rule28:  item   18*13 item   18*11conf   0.2171395483497394supf   0.02556237218813906realconf   0.18181818181818182realsupf   0.02044989775051125
rule29:  item   18*11 item   8*12conf   0.10634526763559021supf   0.02044989775051125realconf   0.09195402298850575realsupf   0.016359918200409
rule30:  item   18*11 item   8*11conf   0.18078695498050337supf   0.034764826175869123realconf   0.1724137931034483realsupf   0.03067484662576687
rule31:  item   18*11 item   4*11conf   0.11166253101736973supf   0.02147239263803681realconf   0.08045977011494253realsupf   0.014314928425357873
rule32:  item   17*14 item   8*11conf   0.18150684931506852supf   0.036128152692569866realconf   0.17777777777777778realsupf   0.032719836400818
rule33:  item   17*14 item   7*12conf   0.11301369863013702supf   0.022494887525562373realconf   0.12222222222222222realsupf   0.022494887525562373
rule34:  item   17*14 item   14*9conf   0.12328767123287675supf   0.024539877300613498realconf   0.12222222222222222realsupf   0.022494887525562373
rule35:  item   17*14 item   18*11conf   0.21232876712328774supf   0.04226312201772325realconf   0.2realsupf   0.03680981595092025
rule36:  item   17*14 item   17*19conf   0.11113013698630139supf   0.022119972733469665realconf   0.13333333333333333realsupf   0.024539877300613498
