# Supplementary material for: A novel on-line spatial-temporal k-anonymity method for location privacy protection from sequence rules-based inference attacks
Source: PLoS One. 2017 Aug 2;12(8):e0182232. doi: 10.1371/journal.pone.0182232 (PMC5540611; doi:10.1371/journal.pone.0182232)
Supplement: S2 Dataset — (ZIP) [file pone.0182232.s002.zip › S2 Dataset/dataset/1 orginal/rule/k=10/Batch No 4.txt]

rule1:  item   18*13 item   8*11conf   0.20560747663551404supf   0.022540983606557378realconf   0.2realsupf   0.020491803278688523
rule2:  item   18*13 item   17*14conf   0.19626168224299065supf   0.02151639344262295realconf   0.2realsupf   0.020491803278688523
rule3:  item   18*11 item   8*11conf   0.1292134831460674supf   0.0235655737704918realconf   0.13580246913580246realsupf   0.022540983606557378
rule4:  item   18*11 item   9*12conf   0.12359550561797752supf   0.022540983606557378realconf   0.13580246913580246realsupf   0.022540983606557378
rule5:  item   18*11 item   9*11conf   0.13146067415730336supf   0.023975409836065574realconf   0.13580246913580246realsupf   0.022540983606557378
rule6:  item   18*11 item   7*11conf   0.16853932584269662supf   0.030737704918032786realconf   0.16049382716049382realsupf   0.02663934426229508
rule7:  item   18*11 item   7*12conf   0.12303370786516853supf   0.022438524590163933realconf   0.13580246913580246realsupf   0.022540983606557378
rule8:  item   8*12 item   8*11conf   0.15000000000000002supf   0.022540983606557378realconf   0.16216216216216217realsupf   0.02459016393442623
rule9:  item   8*12 item   17*14conf   0.13409090909090912supf   0.020150273224043717realconf   0.13513513513513514realsupf   0.020491803278688523
rule10:  item   8*11 item   8*10conf   0.14598540145985403supf   0.027322404371584702realconf   0.15730337078651685realsupf   0.028688524590163935
rule11:  item   8*11 item   8*12conf   0.12317518248175183supf   0.02305327868852459realconf   0.1348314606741573realsupf   0.02459016393442623
rule12:  item   8*11 item   9*11conf   0.12043795620437955supf   0.022540983606557378realconf   0.1348314606741573realsupf   0.02459016393442623
rule13:  item   8*11 item   7*11conf   0.12956204379562045supf   0.024248633879781423realconf   0.12359550561797752realsupf   0.022540983606557378
rule14:  item   8*11 item   7*12conf   0.11496350364963502supf   0.02151639344262295realconf   0.11235955056179775realsupf   0.020491803278688523
rule15:  item   8*11 item   13*10conf   0.10948905109489049supf   0.020491803278688523realconf   0.11235955056179775realsupf   0.020491803278688523
rule16:  item   9*11 item   8*11conf   0.18439716312056736supf   0.02663934426229508realconf   0.16417910447761194realsupf   0.022540983606557378
rule17:  item   7*11 item   8*11conf   0.14640410958904107supf   0.02920081967213115realconf   0.14893617021276595realsupf   0.028688524590163935
rule18:  item   7*11 item   14*9conf   0.10787671232876711supf   0.02151639344262295realconf   0.10638297872340426realsupf   0.020491803278688523
rule19:  item   14*9 item   18*11conf   0.15766208251473474supf   0.02192622950819672realconf   0.13432835820895522realsupf   0.018442622950819672
rule20:  item   17*14 item   16*16conf   0.10257245197004232supf   0.021516393442622947realconf   0.09183673469387756realsupf   0.018442622950819672
rule21:  item   17*14 item   18*13conf   0.11103874959296646supf   0.023292349726775956realconf   0.09183673469387756realsupf   0.018442622950819672
rule22:  item   17*14 item   18*11conf   0.16492999023119506supf   0.03459699453551913realconf   0.16326530612244897realsupf   0.03278688524590164
rule23:  item   17*14 item   8*10conf   0.10257245197004233supf   0.02151639344262295realconf   0.10204081632653061realsupf   0.020491803278688523
rule24:  item   17*14 item   8*11conf   0.14490394008466298supf   0.030396174863387977realconf   0.15306122448979592realsupf   0.030737704918032786
rule25:  item   17*14 item   9*11conf   0.12211006186909802supf   0.025614754098360656realconf   0.12244897959183673realsupf   0.02459016393442623
rule26:  item   17*14 item   7*11conf   0.1888635623575383supf   0.03961748633879782realconf   0.19387755102040816realsupf   0.0389344262295082
rule27:  item   17*14 item   6*17conf   0.12211006186909802supf   0.025614754098360656realconf   0.12244897959183673realsupf   0.02459016393442623
rule28:  item   17*14 item   13*10conf   0.1009443178117877supf   0.02117486338797814realconf   0.09183673469387756realsupf   0.018442622950819672
