# Supplementary material for: A novel on-line spatial-temporal k-anonymity method for location privacy protection from sequence rules-based inference attacks
Source: PLoS One. 2017 Aug 2;12(8):e0182232. doi: 10.1371/journal.pone.0182232 (PMC5540611; doi:10.1371/journal.pone.0182232)
Supplement: S2 Dataset — (ZIP) [file pone.0182232.s002.zip › S2 Dataset/dataset/1 orginal/rule/k=10/Batch No 5.txt]

rule1:  item   18*11 item   8*11conf   0.14795918367346939supf   0.029896907216494847realconf   0.16483516483516483realsupf   0.030927835051546393
rule2:  item   18*11 item   9*11conf   0.10204081632653061supf   0.020618556701030927realconf   0.0989010989010989realsupf   0.018556701030927835
rule3:  item   18*11 item   7*11conf   0.15306122448979592supf   0.030927835051546393realconf   0.16483516483516483realsupf   0.030927835051546393
rule4:  item   18*11 item   17*14conf   0.1173469387755102supf   0.023711340206185566realconf   0.0989010989010989realsupf   0.018556701030927835
rule5:  item   18*11 item   13*10conf   0.10459183673469388supf   0.021134020618556702realconf   0.0989010989010989realsupf   0.018556701030927835
rule6:  item   8*12 item   8*11conf   0.14388489208633093supf   0.020618556701030927realconf   0.13846153846153847realsupf   0.018556701030927835
rule7:  item   8*11 item   8*10conf   0.10256410256410256supf   0.020618556701030927realconf   0.10309278350515463realsupf   0.020618556701030927
rule8:  item   8*11 item   8*12conf   0.1supf   0.020103092783505156realconf   0.09278350515463918realsupf   0.018556701030927835
rule9:  item   8*11 item   8*8conf   0.10256410256410256supf   0.020618556701030927realconf   0.10309278350515463realsupf   0.020618556701030927
rule10:  item   8*11 item   17*14conf   0.11623931623931621supf   0.023367697594501715realconf   0.1134020618556701realsupf   0.02268041237113402
rule11:  item   9*12 item   8*11conf   0.23567921440261863supf   0.024742268041237112realconf   0.2549019607843137realsupf   0.026804123711340205
rule12:  item   9*11 item   8*11conf   0.22002820874471082supf   0.026804123711340205realconf   0.20689655172413793realsupf   0.024742268041237112
rule13:  item   7*11 item   8*11conf   0.12344497607655501supf   0.02216494845360825realconf   0.12048192771084337realsupf   0.020618556701030927
rule14:  item   14*9 item   18*11conf   0.14187845303867402supf   0.022061855670103093realconf   0.1232876712328767realsupf   0.018556701030927835
rule15:  item   14*9 item   7*11conf   0.1856353591160221supf   0.0288659793814433realconf   0.1780821917808219realsupf   0.026804123711340205
rule16:  item   14*9 item   7*12conf   0.13922651933701657supf   0.021649484536082474realconf   0.136986301369863realsupf   0.020618556701030927
rule17:  item   10*12 item   7*11conf   0.20872865275142313supf   0.02268041237113402realconf   0.23076923076923078realsupf   0.024742268041237112
rule18:  item   17*14 item   16*16conf   0.11594202898550725supf   0.022909507445589918realconf   0.11702127659574468realsupf   0.02268041237113402
rule19:  item   17*14 item   18*11conf   0.1591304347826087supf   0.031443298969072164realconf   0.13829787234042554realsupf   0.026804123711340205
rule20:  item   17*14 item   8*10conf   0.10782608695652175supf   0.021305841924398626realconf   0.10638297872340426realsupf   0.020618556701030927
rule21:  item   17*14 item   8*12conf   0.10608695652173912supf   0.020962199312714775realconf   0.09574468085106383realsupf   0.018556701030927835
rule22:  item   17*14 item   8*11conf   0.14956521739130435supf   0.029553264604810996realconf   0.1595744680851064realsupf   0.030927835051546393
rule23:  item   17*14 item   7*11conf   0.12supf   0.023711340206185566realconf   0.11702127659574468realsupf   0.02268041237113402
rule24:  item   17*14 item   14*10conf   0.10434782608695653supf   0.020618556701030927realconf   0.09574468085106383realsupf   0.018556701030927835
