# Supplementary material for: A novel on-line spatial-temporal k-anonymity method for location privacy protection from sequence rules-based inference attacks
Source: PLoS One. 2017 Aug 2;12(8):e0182232. doi: 10.1371/journal.pone.0182232 (PMC5540611; doi:10.1371/journal.pone.0182232)
Supplement: S2 Dataset — (ZIP) [file pone.0182232.s002.zip › S2 Dataset/dataset/1 orginal/rule/k=10/Batch No 6.txt]

rule1:  item   8*11 item   7*11conf   0.14030612244897958supf   0.028409090909090908realconf   0.14285714285714285realsupf   0.028925619834710745
rule2:  item   8*11 item   7*13conf   0.11734693877551021supf   0.023760330578512397realconf   0.11224489795918367realsupf   0.022727272727272728
rule3:  item   8*11 item   18*11conf   0.12755102040816327supf   0.025826446280991736realconf   0.12244897959183673realsupf   0.024793388429752067
rule4:  item   8*11 item   8*8conf   0.11054421768707484supf   0.022382920110192838realconf   0.10204081632653061realsupf   0.02066115702479339
rule5:  item   8*11 item   17*14conf   0.13775510204081634supf   0.027892561983471075realconf   0.1326530612244898realsupf   0.026859504132231406
rule6:  item   8*15 item   8*11conf   0.2596291012838801supf   0.02089072543617998realconf   0.225realsupf   0.01859504132231405
rule7:  item   9*11 item   8*12conf   0.14814814814814814supf   0.023415977961432508realconf   0.14102564102564102realsupf   0.022727272727272728
rule8:  item   9*11 item   8*11conf   0.16013071895424835supf   0.0253099173553719realconf   0.1794871794871795realsupf   0.028925619834710745
rule9:  item   9*11 item   8*7conf   0.13943355119825707supf   0.022038567493112945realconf   0.1282051282051282realsupf   0.02066115702479339
rule10:  item   9*11 item   17*14conf   0.13071895424836602supf   0.02066115702479339realconf   0.10256410256410256realsupf   0.01652892561983471
rule11:  item   7*11 item   8*12conf   0.10317460317460317supf   0.020144628099173553realconf   0.0989010989010989realsupf   0.01859504132231405
rule12:  item   7*11 item   8*11conf   0.15343915343915346supf   0.029958677685950414realconf   0.15384615384615385realsupf   0.028925619834710745
rule13:  item   7*11 item   9*12conf   0.10317460317460317supf   0.020144628099173553realconf   0.0989010989010989realsupf   0.01859504132231405
rule14:  item   7*11 item   10*11conf   0.10582010582010583supf   0.02066115702479339realconf   0.10989010989010989realsupf   0.02066115702479339
rule15:  item   7*11 item   18*11conf   0.14814814814814817supf   0.028925619834710745realconf   0.15384615384615385realsupf   0.028925619834710745
rule16:  item   7*11 item   6*12conf   0.13315696649029984supf   0.025998622589531683realconf   0.14285714285714285realsupf   0.026859504132231406
rule17:  item   7*11 item   8*8conf   0.126984126984127supf   0.024793388429752067realconf   0.13186813186813187realsupf   0.024793388429752067
rule18:  item   7*11 item   17*14conf   0.10405643738977073supf   0.0203168044077135realconf   0.08791208791208792realsupf   0.01652892561983471
rule19:  item   7*12 item   7*11conf   0.17122473246135553supf   0.024793388429752067realconf   0.15714285714285714realsupf   0.022727272727272728
rule20:  item   14*9 item   8*11conf   0.15967246673490276supf   0.026859504132231406realconf   0.15853658536585366realsupf   0.026859504132231406
rule21:  item   14*9 item   7*11conf   0.19037871033776865supf   0.03202479338842975realconf   0.1951219512195122realsupf   0.03305785123966942
rule22:  item   14*9 item   18*11conf   0.14370522006141248supf   0.024173553719008263realconf   0.13414634146341464realsupf   0.022727272727272728
rule23:  item   13*10 item   7*11conf   0.21092757306226173supf   0.028581267217630855realconf   0.20967741935483872realsupf   0.026859504132231406
rule24:  item   13*10 item   7*12conf   0.14790343074968232supf   0.020041322314049585realconf   0.14516129032258066realsupf   0.01859504132231405
rule25:  item   13*10 item   14*9conf   0.18297331639135958supf   0.024793388429752067realconf   0.1935483870967742realsupf   0.024793388429752067
rule26:  item   13*10 item   18*11conf   0.15374841168996187supf   0.020833333333333336realconf   0.16129032258064516realsupf   0.02066115702479339
rule27:  item   18*13 item   7*11conf   0.18006700167504186supf   0.02221074380165289realconf   0.19230769230769232realsupf   0.02066115702479339
rule28:  item   18*13 item   18*11conf   0.20938023450586263supf   0.025826446280991736realconf   0.21153846153846154realsupf   0.022727272727272728
rule29:  item   18*11 item   8*11conf   0.12982005141388175supf   0.026084710743801653realconf   0.12087912087912088realsupf   0.022727272727272728
rule30:  item   18*11 item   17*14conf   0.12425021422450727supf   0.02496556473829201realconf   0.13186813186813187realsupf   0.024793388429752067
rule31:  item   17*14 item   8*11conf   0.1079734219269103supf   0.022382920110192835realconf   0.10416666666666667realsupf   0.02066115702479339
rule32:  item   17*14 item   7*11conf   0.10299003322259137supf   0.02134986225895317realconf   0.09375realsupf   0.01859504132231405
rule33:  item   17*14 item   7*12conf   0.10963455149501662supf   0.022727272727272728realconf   0.11458333333333333realsupf   0.022727272727272728
rule34:  item   17*14 item   14*9conf   0.13455149501661132supf   0.027892561983471075realconf   0.13541666666666666realsupf   0.026859504132231406
rule35:  item   17*14 item   10*11conf   0.11461794019933556supf   0.023760330578512397realconf   0.125realsupf   0.024793388429752067
rule36:  item   17*14 item   18*11conf   0.21760797342192692supf   0.04511019283746556realconf   0.21875realsupf   0.04338842975206612
rule37:  item   17*14 item   18*16conf   0.10664451827242526supf   0.022107438016528924realconf   0.10416666666666667realsupf   0.02066115702479339
