# Supplementary material for: A novel on-line spatial-temporal k-anonymity method for location privacy protection from sequence rules-based inference attacks
Source: PLoS One. 2017 Aug 2;12(8):e0182232. doi: 10.1371/journal.pone.0182232 (PMC5540611; doi:10.1371/journal.pone.0182232)
Supplement: S2 Dataset — (ZIP) [file pone.0182232.s002.zip › S2 Dataset/dataset/1 orginal/rule/k=10/Batch No 7.txt]

rule1:  item   18*13 item   18*11conf   0.18753148614609574supf   0.02522018970189702realconf   0.2459016393442623realsupf   0.03048780487804878
rule2:  item   18*13 item   17*14conf   0.27078085642317384supf   0.0364159891598916realconf   0.26229508196721313realsupf   0.032520325203252036
rule3:  item   18*11 item   8*11conf   0.12844279661016947supf   0.02464430894308943realconf   0.11627906976744186realsupf   0.02032520325203252
rule4:  item   8*11 item   8*12conf   0.11290322580645164supf   0.02134146341463415realconf   0.1realsupf   0.018292682926829267
rule5:  item   8*11 item   7*11conf   0.16756272401433692supf   0.03167344173441734realconf   0.16666666666666666realsupf   0.03048780487804878
rule6:  item   8*11 item   13*10conf   0.10752688172043011supf   0.02032520325203252realconf   0.1realsupf   0.018292682926829267
rule7:  item   9*11 item   8*12conf   0.13651877133105803supf   0.02032520325203252realconf   0.11764705882352941realsupf   0.016260162601626018
rule8:  item   9*11 item   8*11conf   0.17406143344709898supf   0.025914634146341462realconf   0.16176470588235295realsupf   0.022357723577235773
rule9:  item   7*11 item   7*12conf   0.12728937728937725supf   0.023543360433604332realconf   0.13636363636363635realsupf   0.024390243902439025
rule10:  item   7*11 item   14*9conf   0.14285714285714285supf   0.026422764227642278realconf   0.14772727272727273realsupf   0.026422764227642278
rule11:  item   7*11 item   17*14conf   0.16483516483516483supf   0.03048780487804878realconf   0.1590909090909091realsupf   0.028455284552845527
rule12:  item   7*11 item   13*10conf   0.11538461538461539supf   0.021341463414634148realconf   0.10227272727272728realsupf   0.018292682926829267
rule13:  item   7*12 item   8*11conf   0.16040100250626566supf   0.02168021680216802realconf   0.13636363636363635realsupf   0.018292682926829267
rule14:  item   14*9 item   8*11conf   0.14294790343074967supf   0.022865853658536585realconf   0.13924050632911392realsupf   0.022357723577235773
rule15:  item   17*14 item   16*16conf   0.10957004160887658supf   0.026761517615176155realconf   0.1016949152542373realsupf   0.024390243902439025
rule16:  item   17*14 item   18*13conf   0.1118816458622284supf   0.02732610659439928realconf   0.11016949152542373realsupf   0.026422764227642278
rule17:  item   17*14 item   18*11conf   0.1680998613037448supf   0.04105691056910569realconf   0.1694915254237288realsupf   0.04065040650406504
rule18:  item   17*14 item   8*11conf   0.11234396671289876supf   0.027439024390243903realconf   0.1016949152542373realsupf   0.024390243902439025
rule19:  item   17*14 item   9*11conf   0.11650485436893204supf   0.028455284552845527realconf   0.1271186440677966realsupf   0.03048780487804878
rule20:  item   17*14 item   7*11conf   0.1345353675450763supf   0.03285907859078591realconf   0.1271186440677966realsupf   0.03048780487804878
rule21:  item   17*14 item   14*9conf   0.11650485436893204supf   0.028455284552845527realconf   0.11864406779661017realsupf   0.028455284552845527
rule22:  item   17*14 item   13*10conf   0.12343966712898753supf   0.030149051490514906realconf   0.11864406779661017realsupf   0.028455284552845527
rule23:  item   13*10 item   18*11conf   0.14872881355932202supf   0.023780487804878046realconf   0.14864864864864866realsupf   0.022357723577235773
rule24:  item   13*10 item   7*11conf   0.22669491525423732supf   0.036246612466124664realconf   0.22972972972972974realsupf   0.034552845528455285
rule25:  item   13*10 item   14*9conf   0.17161016949152544supf   0.027439024390243903realconf   0.16216216216216217realsupf   0.024390243902439025
