# Supplementary material for: A novel on-line spatial-temporal k-anonymity method for location privacy protection from sequence rules-based inference attacks
Source: PLoS One. 2017 Aug 2;12(8):e0182232. doi: 10.1371/journal.pone.0182232 (PMC5540611; doi:10.1371/journal.pone.0182232)
Supplement: S2 Dataset — (ZIP) [file pone.0182232.s002.zip › S2 Dataset/dataset/1 orginal/rule/k=10/Batch No 8.txt]

rule1:  item   8*10 item   8*11conf   0.20804438280166435supf   0.02556237218813906realconf   0.2033898305084746realsupf   0.024539877300613498
rule2:  item   8*12 item   8*11conf   0.134698275862069supf   0.021301976823449215realconf   0.14666666666666667realsupf   0.022494887525562373
rule3:  item   8*12 item   7*11conf   0.13900862068965522supf   0.02198364008179959realconf   0.13333333333333333realsupf   0.02044989775051125
rule4:  item   8*11 item   8*12conf   0.11165048543689321supf   0.023517382413087935realconf   0.10784313725490197realsupf   0.022494887525562373
rule5:  item   8*11 item   7*11conf   0.11165048543689321supf   0.023517382413087935realconf   0.10784313725490197realsupf   0.022494887525562373
rule6:  item   8*11 item   7*13conf   0.1367313915857605supf   0.02880027266530334realconf   0.11764705882352941realsupf   0.024539877300613498
rule7:  item   8*11 item   13*10conf   0.1262135922330097supf   0.026584867075664622realconf   0.12745098039215685realsupf   0.026584867075664622
rule8:  item   8*11 item   18*11conf   0.10194174757281554supf   0.02147239263803681realconf   0.08823529411764706realsupf   0.018404907975460124
rule9:  item   8*11 item   8*8conf   0.14724919093851135supf   0.031015678254942062realconf   0.13725490196078433realsupf   0.028629856850715747
rule10:  item   8*11 item   8*7conf   0.1035598705501618supf   0.021813224267211995realconf   0.08823529411764706realsupf   0.018404907975460124
rule11:  item   8*11 item   17*14conf   0.1407766990291262supf   0.02965235173824131realconf   0.13725490196078433realsupf   0.028629856850715747
rule12:  item   8*14 item   8*11conf   0.17460317460317462supf   0.020620313565098844realconf   0.18867924528301888realsupf   0.02044989775051125
rule13:  item   9*11 item   8*12conf   0.21428571428571425supf   0.03169734151329243realconf   0.2191780821917808realsupf   0.032719836400818
rule14:  item   9*11 item   8*11conf   0.17511520737327188supf   0.02590320381731425realconf   0.1780821917808219realsupf   0.026584867075664622
rule15:  item   9*11 item   7*11conf   0.15898617511520735supf   0.023517382413087935realconf   0.1643835616438356realsupf   0.024539877300613498
rule16:  item   9*11 item   18*11conf   0.17281105990783407supf   0.02556237218813906realconf   0.1643835616438356realsupf   0.024539877300613498
rule17:  item   7*11 item   8*11conf   0.16034482758620688supf   0.03169734151329243realconf   0.16129032258064516realsupf   0.03067484662576687
rule18:  item   7*11 item   13*10conf   0.10344827586206896supf   0.02044989775051125realconf   0.08602150537634409realsupf   0.016359918200409
rule19:  item   7*12 item   7*11conf   0.15942028985507248supf   0.02062031356509884realconf   0.12903225806451613realsupf   0.016359918200409
rule20:  item   14*9 item   8*11conf   0.1754385964912281supf   0.02556237218813906realconf   0.17142857142857143realsupf   0.024539877300613498
rule21:  item   14*9 item   7*11conf   0.1543859649122807supf   0.022494887525562373realconf   0.14285714285714285realsupf   0.02044989775051125
rule22:  item   14*9 item   18*11conf   0.1782456140350877supf   0.02597137014314928realconf   0.15714285714285714realsupf   0.022494887525562373
rule23:  item   4*9 item   8*11conf   0.20968812209688123supf   0.021540558963871848realconf   0.1956521739130435realsupf   0.018404907975460124
rule24:  item   4*9 item   7*11conf   0.2859986728599867supf   0.029379686434901155realconf   0.30434782608695654realsupf   0.028629856850715747
rule25:  item   13*10 item   8*12conf   0.14954954954954952supf   0.020745285162463076realconf   0.171875realsupf   0.022494887525562373
rule26:  item   13*10 item   7*11conf   0.16216216216216214supf   0.022494887525562373realconf   0.140625realsupf   0.018404907975460124
rule27:  item   18*11 item   8*11conf   0.13333333333333333supf   0.028629856850715747realconf   0.13402061855670103realsupf   0.026584867075664622
rule28:  item   18*11 item   7*11conf   0.11428571428571428supf   0.024539877300613498realconf   0.13402061855670103realsupf   0.026584867075664622
rule29:  item   18*11 item   17*14conf   0.14523809523809525supf   0.031186094069529654realconf   0.14432989690721648realsupf   0.028629856850715747
rule30:  item   18*16 item   17*14conf   0.24048374306106265supf   0.020671438309475123realconf   0.25realsupf   0.02044989775051125
rule31:  item   8*8 item   8*12conf   0.18481375358166185supf   0.02198364008179959realconf   0.18518518518518517realsupf   0.02044989775051125
rule32:  item   17*14 item   16*16conf   0.11485148514851484supf   0.023721881390593048realconf   0.11realsupf   0.022494887525562373
rule33:  item   17*14 item   8*11conf   0.12871287128712872supf   0.026584867075664622realconf   0.13realsupf   0.026584867075664622
rule34:  item   17*14 item   9*11conf   0.12871287128712872supf   0.026584867075664622realconf   0.12realsupf   0.024539877300613498
rule35:  item   17*14 item   7*11conf   0.10231023102310231supf   0.021131561008861623realconf   0.1realsupf   0.02044989775051125
rule36:  item   17*14 item   7*12conf   0.12376237623762376supf   0.02556237218813906realconf   0.12realsupf   0.024539877300613498
rule37:  item   17*14 item   13*10conf   0.1419141914191419supf   0.02931152010906612realconf   0.13realsupf   0.026584867075664622
rule38:  item   17*14 item   18*11conf   0.1996699669966997supf   0.04124062713019769realconf   0.16realsupf   0.032719836400818
rule39:  item   17*14 item   18*16conf   0.1117161716171617supf   0.02307430129516019realconf   0.11realsupf   0.022494887525562373
