# Supplementary material for: A novel on-line spatial-temporal k-anonymity method for location privacy protection from sequence rules-based inference attacks
Source: PLoS One. 2017 Aug 2;12(8):e0182232. doi: 10.1371/journal.pone.0182232 (PMC5540611; doi:10.1371/journal.pone.0182232)
Supplement: S2 Dataset — (ZIP) [file pone.0182232.s002.zip › S2 Dataset/dataset/1 orginal/rule/k=10/Batch No 9.txt]

rule1:  item   18*11 item   8*10conf   0.11019283746556474supf   0.020491803278688523realconf   0.0975609756097561realsupf   0.01639344262295082
rule2:  item   18*11 item   8*11conf   0.1652892561983471supf   0.030737704918032786realconf   0.18292682926829268realsupf   0.030737704918032786
rule3:  item   18*11 item   9*11conf   0.11019283746556474supf   0.020491803278688523realconf   0.12195121951219512realsupf   0.020491803278688523
rule4:  item   18*11 item   7*11conf   0.1322314049586777supf   0.02459016393442623realconf   0.14634146341463414realsupf   0.02459016393442623
rule5:  item   18*11 item   17*14conf   0.1285583103764922supf   0.02390710382513661realconf   0.13414634146341464realsupf   0.022540983606557378
rule6:  item   18*11 item   13*10conf   0.11570247933884298supf   0.02151639344262295realconf   0.12195121951219512realsupf   0.020491803278688523
rule7:  item   8*11 item   8*10conf   0.13728813559322034supf   0.027663934426229508realconf   0.13541666666666666realsupf   0.02663934426229508
rule8:  item   8*11 item   7*11conf   0.11694915254237287supf   0.0235655737704918realconf   0.11458333333333333realsupf   0.022540983606557378
rule9:  item   8*11 item   14*9conf   0.10762711864406778supf   0.02168715846994535realconf   0.09375realsupf   0.018442622950819672
rule10:  item   8*11 item   17*14conf   0.10169491525423728supf   0.020491803278688523realconf   0.10416666666666667realsupf   0.020491803278688523
rule11:  item   9*11 item   8*11conf   0.21693121693121692supf   0.028005464480874317realconf   0.2222222222222222realsupf   0.028688524590163935
rule12:  item   9*11 item   7*11conf   0.15873015873015872supf   0.020491803278688523realconf   0.15873015873015872realsupf   0.020491803278688523
rule13:  item   7*11 item   18*11conf   0.12401055408970976supf   0.024077868852459015realconf   0.10989010989010989realsupf   0.020491803278688523
rule14:  item   7*11 item   8*11conf   0.13720316622691292supf   0.02663934426229508realconf   0.13186813186813187realsupf   0.02459016393442623
rule15:  item   7*11 item   6*12conf   0.13368513632365875supf   0.025956284153005462realconf   0.13186813186813187realsupf   0.02459016393442623
rule16:  item   7*11 item   14*9conf   0.10554089709762532supf   0.020491803278688523realconf   0.10989010989010989realsupf   0.020491803278688523
rule17:  item   7*11 item   17*14conf   0.13720316622691292supf   0.02663934426229508realconf   0.13186813186813187realsupf   0.02459016393442623
rule18:  item   7*12 item   7*11conf   0.1921618204804046supf   0.025956284153005466realconf   0.18461538461538463realsupf   0.02459016393442623
rule19:  item   14*9 item   7*11conf   0.18761726078799248supf   0.030737704918032786realconf   0.17721518987341772realsupf   0.028688524590163935
rule20:  item   10*12 item   10*11conf   0.18313953488372095supf   0.02151639344262295realconf   0.18867924528301888realsupf   0.020491803278688523
rule21:  item   17*14 item   18*11conf   0.12500000000000003supf   0.025956284153005466realconf   0.11458333333333333realsupf   0.022540983606557378
rule22:  item   17*14 item   8*11conf   0.10855263157894739supf   0.022540983606557378realconf   0.11458333333333333realsupf   0.022540983606557378
rule23:  item   17*14 item   9*11conf   0.12171052631578946supf   0.025273224043715844realconf   0.125realsupf   0.02459016393442623
rule24:  item   17*14 item   7*11conf   0.13651315789473686supf   0.028346994535519126realconf   0.125realsupf   0.02459016393442623
rule25:  item   17*14 item   14*9conf   0.13815789473684212supf   0.028688524590163935realconf   0.14583333333333334realsupf   0.028688524590163935
rule26:  item   17*14 item   13*10conf   0.12006578947368422supf   0.024931693989071038realconf   0.10416666666666667realsupf   0.020491803278688523
rule27:  item   13*10 item   18*11conf   0.1726618705035971supf   0.022950819672131147realconf   0.15realsupf   0.018442622950819672
