# Supplementary material for: A novel on-line spatial-temporal k-anonymity method for location privacy protection from sequence rules-based inference attacks
Source: PLoS One. 2017 Aug 2;12(8):e0182232. doi: 10.1371/journal.pone.0182232 (PMC5540611; doi:10.1371/journal.pone.0182232)
Supplement: S2 Dataset — (ZIP) [file pone.0182232.s002.zip › S2 Dataset/dataset/1 orginal/rule/k=11/Batch No 2.txt]

rule1:  item   8*11 item   8*12conf   0.11239669421487601supf   0.023224043715846993realconf   0.11realsupf   0.022540983606557378
rule2:  item   8*11 item   17*14conf   0.1074380165289256supf   0.022199453551912565realconf   0.1realsupf   0.020491803278688523
rule3:  item   9*11 item   8*11conf   0.1764705882352941supf   0.025614754098360656realconf   0.16923076923076924realsupf   0.022540983606557378
rule4:  item   9*11 item   7*11conf   0.14117647058823526supf   0.020491803278688523realconf   0.13846153846153847realsupf   0.018442622950819672
rule5:  item   7*11 item   14*9conf   0.11368015414258188supf   0.020150273224043714realconf   0.10588235294117647realsupf   0.018442622950819672
rule6:  item   14*9 item   8*11conf   0.15266666666666667supf   0.02346311475409836realconf   0.14666666666666667realsupf   0.022540983606557378
rule7:  item   14*9 item   7*11conf   0.14666666666666667supf   0.022540983606557378realconf   0.13333333333333333realsupf   0.020491803278688523
rule8:  item   4*9 item   8*11conf   0.3191763191763191supf   0.02540983606557377realconf   0.2903225806451613realsupf   0.018442622950819672
rule9:  item   10*12 item   8*11conf   0.2368558042686101supf   0.031079234972677595realconf   0.22807017543859648realsupf   0.02663934426229508
rule10:  item   13*10 item   9*12conf   0.1397340545413568supf   0.021174863387978145realconf   0.14925373134328357realsupf   0.020491803278688523
rule11:  item   13*10 item   7*11conf   0.14874915483434753supf   0.022540983606557378realconf   0.16417910447761194realsupf   0.022540983606557378
rule12:  item   13*10 item   18*11conf   0.15528510254676584supf   0.023531420765027324realconf   0.16417910447761194realsupf   0.022540983606557378
rule13:  item   13*10 item   8*8conf   0.14356547216587784supf   0.021755464480874318realconf   0.16417910447761194realsupf   0.022540983606557378
rule14:  item   12*11 item   8*11conf   0.22039596563317143supf   0.020150273224043714realconf   0.1590909090909091realsupf   0.014344262295081968
rule15:  item   18*13 item   18*11conf   0.1871515795062384supf   0.024077868852459015realconf   0.20689655172413793realsupf   0.02459016393442623
rule16:  item   18*13 item   17*14conf   0.22431643217414388supf   0.028859289617486336realconf   0.20689655172413793realsupf   0.02459016393442623
rule17:  item   18*11 item   8*11conf   0.11836027713625864supf   0.021004098360655737realconf   0.0963855421686747realsupf   0.01639344262295082
rule18:  item   18*11 item   14*9conf   0.12990762124711316supf   0.02305327868852459realconf   0.14457831325301204realsupf   0.02459016393442623
rule19:  item   18*11 item   17*14conf   0.1245188606620477supf   0.022096994535519124realconf   0.10843373493975904realsupf   0.018442622950819672
rule20:  item   17*14 item   8*10conf   0.1173469387755102supf   0.0235655737704918realconf   0.12087912087912088realsupf   0.022540983606557378
rule21:  item   17*14 item   8*11conf   0.11904761904761904supf   0.02390710382513661realconf   0.10989010989010989realsupf   0.020491803278688523
rule22:  item   17*14 item   9*11conf   0.14625850340136054supf   0.02937158469945355realconf   0.15384615384615385realsupf   0.028688524590163935
rule23:  item   17*14 item   14*11conf   0.10034013605442176supf   0.020150273224043714realconf   0.10989010989010989realsupf   0.020491803278688523
rule24:  item   17*14 item   10*12conf   0.11428571428571428supf   0.022950819672131147realconf   0.10989010989010989realsupf   0.020491803278688523
rule25:  item   17*14 item   18*11conf   0.12329931972789115supf   0.024760928961748634realconf   0.12087912087912088realsupf   0.022540983606557378
