# Supplementary material for: A novel on-line spatial-temporal k-anonymity method for location privacy protection from sequence rules-based inference attacks
Source: PLoS One. 2017 Aug 2;12(8):e0182232. doi: 10.1371/journal.pone.0182232 (PMC5540611; doi:10.1371/journal.pone.0182232)
Supplement: S2 Dataset — (ZIP) [file pone.0182232.s002.zip › S2 Dataset/dataset/1 orginal/rule/k=11/Batch No 3.txt]

rule1:  item   19*5 item   18*11conf   0.26503996634413124supf   0.02147239263803681realconf   0.25realsupf   0.02044989775051125
rule2:  item   8*10 item   8*12conf   0.18376722817764166supf   0.02044989775051125realconf   0.18867924528301888realsupf   0.02044989775051125
rule3:  item   8*10 item   8*11conf   0.21592649310872894supf   0.024028629856850715realconf   0.18867924528301888realsupf   0.02044989775051125
rule4:  item   8*12 item   8*11conf   0.1409090909090909supf   0.02113156100886162realconf   0.15714285714285714realsupf   0.022494887525562373
rule5:  item   8*11 item   8*12conf   0.13455657492354742supf   0.0299931833674165realconf   0.13761467889908258realsupf   0.03067484662576687
rule6:  item   8*11 item   9*11conf   0.11009174311926605supf   0.024539877300613498realconf   0.11009174311926606realsupf   0.024539877300613498
rule7:  item   8*11 item   7*12conf   0.10168195718654435supf   0.02266530334014997realconf   0.09174311926605505realsupf   0.02044989775051125
rule8:  item   8*11 item   7*13conf   0.11238532110091742supf   0.025051124744376277realconf   0.09174311926605505realsupf   0.02044989775051125
rule9:  item   8*11 item   18*11conf   0.13302752293577982supf   0.02965235173824131realconf   0.12844036697247707realsupf   0.028629856850715747
rule10:  item   8*11 item   17*14conf   0.11697247706422018supf   0.02607361963190184realconf   0.10091743119266056realsupf   0.022494887525562373
rule11:  item   9*13 item   8*11conf   0.2610364683301343supf   0.023176550783912744realconf   0.2553191489361702realsupf   0.024539877300613498
rule12:  item   9*11 item   8*12conf   0.2051008856629154supf   0.0299931833674165realconf   0.2054794520547945realsupf   0.03067484662576687
rule13:  item   9*11 item   8*11conf   0.17014050742491846supf   0.02488070892978869realconf   0.1780821917808219realsupf   0.026584867075664622
rule14:  item   9*11 item   18*11conf   0.13984151295198777supf   0.02044989775051125realconf   0.1232876712328767realsupf   0.018404907975460124
rule15:  item   9*11 item   8*7conf   0.1386761670107212supf   0.020279481935923653realconf   0.1232876712328767realsupf   0.018404907975460124
rule16:  item   9*11 item   17*14conf   0.14217220483452087supf   0.020790729379686432realconf   0.1232876712328767realsupf   0.018404907975460124
rule17:  item   7*11 item   8*11conf   0.1568441064638783supf   0.028118609406952964realconf   0.16279069767441862realsupf   0.028629856850715747
rule18:  item   7*11 item   18*11conf   0.11216730038022811supf   0.020109066121336058realconf   0.10465116279069768realsupf   0.018404907975460124
rule19:  item   7*11 item   8*8conf   0.1273764258555133supf   0.022835719154737557realconf   0.12790697674418605realsupf   0.022494887525562373
rule20:  item   7*12 item   7*11conf   0.1981258366800535supf   0.02522154055896387realconf   0.19672131147540983realsupf   0.024539877300613498
rule21:  item   14*9 item   8*11conf   0.15167148163433758supf   0.025051124744376277realconf   0.1518987341772152realsupf   0.024539877300613498
rule22:  item   14*9 item   7*11conf   0.1609574907139909supf   0.026584867075664622realconf   0.1518987341772152realsupf   0.024539877300613498
rule23:  item   14*9 item   18*11conf   0.1448617416425918supf   0.023926380368098157realconf   0.13924050632911392realsupf   0.022494887525562373
rule24:  item   13*10 item   9*11conf   0.1418269230769231supf   0.02010906612133606realconf   0.15873015873015872realsupf   0.02044989775051125
rule25:  item   13*10 item   7*11conf   0.1730769230769231supf   0.024539877300613498realconf   0.15873015873015872realsupf   0.02044989775051125
rule26:  item   13*10 item   14*9conf   0.15432692307692308supf   0.021881390593047032realconf   0.1746031746031746realsupf   0.022494887525562373
rule27:  item   13*10 item   18*11conf   0.1790865384615385supf   0.025391956373551468realconf   0.1746031746031746realsupf   0.022494887525562373
rule28:  item   12*11 item   8*11conf   0.23707664884135474supf   0.022665303340149965realconf   0.2127659574468085realsupf   0.02044989775051125
rule29:  item   4*11 item   8*11conf   0.20304568527918782supf   0.02044989775051125realconf   0.22727272727272727realsupf   0.02044989775051125
rule30:  item   18*13 item   18*11conf   0.20926339285714285supf   0.02556237218813906realconf   0.18181818181818182realsupf   0.02044989775051125
rule31:  item   18*11 item   8*12conf   0.10662875422072152supf   0.02044989775051125realconf   0.09195402298850575realsupf   0.016359918200409
rule32:  item   18*11 item   8*11conf   0.18126888217522658supf   0.034764826175869123realconf   0.1724137931034483realsupf   0.03067484662576687
rule33:  item   8*8 item   8*11conf   0.17149478563151796supf   0.0201772324471711realconf   0.16981132075471697realsupf   0.018404907975460124
rule34:  item   17*14 item   8*11conf   0.1821305841924398supf   0.036128152692569866realconf   0.17777777777777778realsupf   0.032719836400818
rule35:  item   17*14 item   7*12conf   0.11340206185567009supf   0.022494887525562373realconf   0.12222222222222222realsupf   0.022494887525562373
rule36:  item   17*14 item   14*9conf   0.12199312714776628supf   0.024199045671438307realconf   0.12222222222222222realsupf   0.022494887525562373
rule37:  item   17*14 item   18*11conf   0.2079037800687285supf   0.04124062713019769realconf   0.2realsupf   0.03680981595092025
