# Supplementary material for: A novel on-line spatial-temporal k-anonymity method for location privacy protection from sequence rules-based inference attacks
Source: PLoS One. 2017 Aug 2;12(8):e0182232. doi: 10.1371/journal.pone.0182232 (PMC5540611; doi:10.1371/journal.pone.0182232)
Supplement: S2 Dataset — (ZIP) [file pone.0182232.s002.zip › S2 Dataset/dataset/1 orginal/rule/k=11/Batch No 4.txt]

rule1:  item   19*5 item   8*11conf   0.24025974025974023supf   0.020218579234972674realconf   0.21052631578947367realsupf   0.01639344262295082
rule2:  item   18*13 item   8*11conf   0.19704433497536944supf   0.020491803278688523realconf   0.2realsupf   0.020491803278688523
rule3:  item   18*13 item   17*14conf   0.2118226600985222supf   0.022028688524590164realconf   0.2realsupf   0.020491803278688523
rule4:  item   18*11 item   8*11conf   0.12297372833985468supf   0.022540983606557378realconf   0.13580246913580246realsupf   0.022540983606557378
rule5:  item   18*11 item   9*12conf   0.11738401341531582supf   0.02151639344262295realconf   0.13580246913580246realsupf   0.022540983606557378
rule6:  item   18*11 item   9*11conf   0.1363890441587479supf   0.024999999999999998realconf   0.13580246913580246realsupf   0.022540983606557378
rule7:  item   18*11 item   7*11conf   0.17048630519843488supf   0.03125realconf   0.16049382716049382realsupf   0.02663934426229508
rule8:  item   18*11 item   7*12conf   0.12241475684740077supf   0.022438524590163933realconf   0.13580246913580246realsupf   0.022540983606557378
rule9:  item   8*12 item   8*11conf   0.14316702819956617supf   0.022540983606557378realconf   0.16216216216216217realsupf   0.02459016393442623
rule10:  item   8*12 item   17*14conf   0.1279826464208243supf   0.020150273224043717realconf   0.13513513513513514realsupf   0.020491803278688523
rule11:  item   8*11 item   8*10conf   0.1468978102189781supf   0.027493169398907107realconf   0.15730337078651685realsupf   0.028688524590163935
rule12:  item   8*11 item   8*12conf   0.12317518248175183supf   0.02305327868852459realconf   0.1348314606741573realsupf   0.02459016393442623
rule13:  item   8*11 item   9*11conf   0.12956204379562042supf   0.02424863387978142realconf   0.1348314606741573realsupf   0.02459016393442623
rule14:  item   8*11 item   7*11conf   0.12956204379562045supf   0.024248633879781423realconf   0.12359550561797752realsupf   0.022540983606557378
rule15:  item   8*11 item   7*12conf   0.11496350364963502supf   0.02151639344262295realconf   0.11235955056179775realsupf   0.020491803278688523
rule16:  item   8*11 item   13*10conf   0.11496350364963502supf   0.02151639344262295realconf   0.11235955056179775realsupf   0.020491803278688523
rule17:  item   9*11 item   8*11conf   0.18055555555555555supf   0.02663934426229508realconf   0.16417910447761194realsupf   0.022540983606557378
rule18:  item   7*11 item   8*11conf   0.14792387543252594supf   0.02920081967213115realconf   0.14893617021276595realsupf   0.028688524590163935
rule19:  item   7*11 item   14*9conf   0.10640138408304496supf   0.021004098360655737realconf   0.10638297872340426realsupf   0.020491803278688523
rule20:  item   7*12 item   7*11conf   0.1562867215041128supf   0.02271174863387978realconf   0.12121212121212122realsupf   0.01639344262295082
rule21:  item   14*9 item   18*11conf   0.15662356672359107supf   0.02192622950819672realconf   0.13432835820895522realsupf   0.018442622950819672
rule22:  item   17*14 item   18*13conf   0.10126994464343861supf   0.021243169398907105realconf   0.09183673469387756realsupf   0.018442622950819672
rule23:  item   17*14 item   18*11conf   0.16492999023119503supf   0.03459699453551913realconf   0.16326530612244897realsupf   0.03278688524590164
rule24:  item   17*14 item   8*10conf   0.1009443178117877supf   0.021174863387978145realconf   0.10204081632653061realsupf   0.020491803278688523
rule25:  item   17*14 item   8*11conf   0.14327580592640835supf   0.03005464480874317realconf   0.15306122448979592realsupf   0.030737704918032786
rule26:  item   17*14 item   9*11conf   0.12211006186909801supf   0.025614754098360656realconf   0.12244897959183673realsupf   0.02459016393442623
rule27:  item   17*14 item   7*11conf   0.18397915988277436supf   0.038592896174863396realconf   0.19387755102040816realsupf   0.0389344262295082
rule28:  item   17*14 item   6*17conf   0.11722565939433408supf   0.02459016393442623realconf   0.12244897959183673realsupf   0.02459016393442623
rule29:  item   17*14 item   14*10conf   0.10420058612829698supf   0.021857923497267763realconf   0.09183673469387756realsupf   0.018442622950819672
rule30:  item   17*14 item   13*10conf   0.10582872028655159supf   0.022199453551912565realconf   0.09183673469387756realsupf   0.018442622950819672
