# Supplementary material for: A novel on-line spatial-temporal k-anonymity method for location privacy protection from sequence rules-based inference attacks
Source: PLoS One. 2017 Aug 2;12(8):e0182232. doi: 10.1371/journal.pone.0182232 (PMC5540611; doi:10.1371/journal.pone.0182232)
Supplement: S2 Dataset — (ZIP) [file pone.0182232.s002.zip › S2 Dataset/dataset/1 orginal/rule/k=11/Batch No 5.txt]

rule1:  item   8*12 item   8*11conf   0.13513513513513517supf   0.020618556701030927realconf   0.13846153846153847realsupf   0.018556701030927835
rule2:  item   8*12 item   18*11conf   0.1328828828828829supf   0.02027491408934708realconf   0.13846153846153847realsupf   0.018556701030927835
rule3:  item   8*11 item   8*10conf   0.10598290598290597supf   0.021305841924398623realconf   0.10309278350515463realsupf   0.020618556701030927
rule4:  item   8*11 item   8*12conf   0.1supf   0.020103092783505156realconf   0.09278350515463918realsupf   0.018556701030927835
rule5:  item   8*11 item   8*8conf   0.10769230769230768supf   0.021649484536082474realconf   0.10309278350515463realsupf   0.020618556701030927
rule6:  item   8*11 item   17*14conf   0.11623931623931624supf   0.02336769759450172realconf   0.1134020618556701realsupf   0.02268041237113402
rule7:  item   9*12 item   8*11conf   0.24154589371980675supf   0.02577319587628866realconf   0.2549019607843137realsupf   0.026804123711340205
rule8:  item   9*11 item   8*11conf   0.2222222222222222supf   0.026804123711340205realconf   0.20689655172413793realsupf   0.024742268041237112
rule9:  item   7*11 item   8*11conf   0.12415784408084699supf   0.02216494845360825realconf   0.12048192771084337realsupf   0.020618556701030927
rule10:  item   14*9 item   7*11conf   0.1897491821155943supf   0.029896907216494847realconf   0.1780821917808219realsupf   0.026804123711340205
rule11:  item   14*9 item   7*12conf   0.13740458015267173supf   0.021649484536082474realconf   0.136986301369863realsupf   0.020618556701030927
rule12:  item   14*9 item   18*11conf   0.14002181025081786supf   0.022061855670103093realconf   0.1232876712328767realsupf   0.018556701030927835
rule13:  item   10*12 item   7*11conf   0.19873817034700314supf   0.021649484536082474realconf   0.23076923076923078realsupf   0.024742268041237112
rule14:  item   18*11 item   8*11conf   0.14987080103359174supf   0.029896907216494847realconf   0.16483516483516483realsupf   0.030927835051546393
rule15:  item   18*11 item   9*11conf   0.10335917312661498supf   0.020618556701030927realconf   0.0989010989010989realsupf   0.018556701030927835
rule16:  item   18*11 item   7*11conf   0.15503875968992248supf   0.030927835051546393realconf   0.16483516483516483realsupf   0.030927835051546393
rule17:  item   18*11 item   13*10conf   0.10077519379844961supf   0.020103092783505156realconf   0.0989010989010989realsupf   0.018556701030927835
rule18:  item   18*11 item   17*14conf   0.1188630490956072supf   0.023711340206185563realconf   0.0989010989010989realsupf   0.018556701030927835
rule19:  item   17*14 item   16*16conf   0.1098550724637681supf   0.021706758304696445realconf   0.11702127659574468realsupf   0.02268041237113402
rule20:  item   17*14 item   8*10conf   0.10608695652173915supf   0.02096219931271478realconf   0.10638297872340426realsupf   0.020618556701030927
rule21:  item   17*14 item   8*12conf   0.10608695652173912supf   0.020962199312714775realconf   0.09574468085106383realsupf   0.018556701030927835
rule22:  item   17*14 item   8*11conf   0.14782608695652175supf   0.029209621993127148realconf   0.1595744680851064realsupf   0.030927835051546393
rule23:  item   17*14 item   7*11conf   0.11478260869565217supf   0.02268041237113402realconf   0.11702127659574468realsupf   0.02268041237113402
rule24:  item   17*14 item   18*11conf   0.1565217391304348supf   0.030927835051546393realconf   0.13829787234042554realsupf   0.026804123711340205
