# Supplementary material for: A novel on-line spatial-temporal k-anonymity method for location privacy protection from sequence rules-based inference attacks
Source: PLoS One. 2017 Aug 2;12(8):e0182232. doi: 10.1371/journal.pone.0182232 (PMC5540611; doi:10.1371/journal.pone.0182232)
Supplement: S2 Dataset — (ZIP) [file pone.0182232.s002.zip › S2 Dataset/dataset/1 orginal/rule/k=11/Batch No 6.txt]

rule1:  item   8*11 item   7*11conf   0.1358974358974359supf   0.02737603305785124realconf   0.14285714285714285realsupf   0.028925619834710745
rule2:  item   8*11 item   7*13conf   0.11794871794871796supf   0.023760330578512397realconf   0.11224489795918367realsupf   0.022727272727272728
rule3:  item   8*11 item   18*11conf   0.12820512820512822supf   0.025826446280991736realconf   0.12244897959183673realsupf   0.024793388429752067
rule4:  item   8*11 item   8*8conf   0.105982905982906supf   0.02134986225895317realconf   0.10204081632653061realsupf   0.02066115702479339
rule5:  item   8*11 item   17*14conf   0.13846153846153847supf   0.027892561983471075realconf   0.1326530612244898realsupf   0.026859504132231406
rule6:  item   9*11 item   8*12conf   0.1566439737771054supf   0.024449035812672177realconf   0.14102564102564102realsupf   0.022727272727272728
rule7:  item   9*11 item   8*11conf   0.16149773071104384supf   0.025206611570247933realconf   0.1794871794871795realsupf   0.028925619834710745
rule8:  item   9*11 item   8*7conf   0.1405383257690368supf   0.02193526170798898realconf   0.1282051282051282realsupf   0.02066115702479339
rule9:  item   9*11 item   17*14conf   0.132375189107413supf   0.02066115702479339realconf   0.10256410256410256realsupf   0.01652892561983471
rule10:  item   7*11 item   8*12conf   0.11375661375661376supf   0.02221074380165289realconf   0.0989010989010989realsupf   0.01859504132231405
rule11:  item   7*11 item   8*11conf   0.15343915343915346supf   0.029958677685950414realconf   0.15384615384615385realsupf   0.028925619834710745
rule12:  item   7*11 item   9*12conf   0.10317460317460317supf   0.020144628099173553realconf   0.0989010989010989realsupf   0.01859504132231405
rule13:  item   7*11 item   18*11conf   0.14814814814814817supf   0.028925619834710745realconf   0.15384615384615385realsupf   0.028925619834710745
rule14:  item   7*11 item   6*12conf   0.12786596119929453supf   0.02496556473829201realconf   0.14285714285714285realsupf   0.026859504132231406
rule15:  item   7*11 item   8*8conf   0.126984126984127supf   0.024793388429752067realconf   0.13186813186813187realsupf   0.024793388429752067
rule16:  item   7*11 item   17*14conf   0.10405643738977072supf   0.020316804407713496realconf   0.08791208791208792realsupf   0.01652892561983471
rule17:  item   7*12 item   7*11conf   0.16881594372801875supf   0.024793388429752067realconf   0.15714285714285714realsupf   0.022727272727272728
rule18:  item   14*9 item   8*11conf   0.1579267058108929supf   0.026859504132231406realconf   0.15853658536585366realsupf   0.026859504132231406
rule19:  item   14*9 item   7*11conf   0.18829722615914152supf   0.03202479338842975realconf   0.1951219512195122realsupf   0.03305785123966942
rule20:  item   14*9 item   18*11conf   0.14760072889248838supf   0.02510330578512397realconf   0.13414634146341464realsupf   0.022727272727272728
rule21:  item   13*10 item   7*11conf   0.2077596996245307supf   0.028581267217630855realconf   0.20967741935483872realsupf   0.026859504132231406
rule22:  item   13*10 item   7*12conf   0.14568210262828538supf   0.020041322314049585realconf   0.14516129032258066realsupf   0.01859504132231405
rule23:  item   13*10 item   14*9conf   0.18022528160200255supf   0.024793388429752067realconf   0.1935483870967742realsupf   0.024793388429752067
rule24:  item   13*10 item   18*11conf   0.1514392991239049supf   0.020833333333333336realconf   0.16129032258064516realsupf   0.02066115702479339
rule25:  item   18*13 item   8*11conf   0.15996718621821163supf   0.020144628099173553realconf   0.15384615384615385realsupf   0.01652892561983471
rule26:  item   18*13 item   7*11conf   0.1763740771123872supf   0.02221074380165289realconf   0.19230769230769232realsupf   0.02066115702479339
rule27:  item   18*13 item   18*11conf   0.20508613617719443supf   0.025826446280991736realconf   0.21153846153846154realsupf   0.022727272727272728
rule28:  item   18*11 item   8*11conf   0.1294871794871795supf   0.026084710743801653realconf   0.12087912087912088realsupf   0.022727272727272728
rule29:  item   18*11 item   17*14conf   0.12393162393162394supf   0.02496556473829201realconf   0.13186813186813187realsupf   0.024793388429752067
rule30:  item   17*14 item   8*11conf   0.10815307820299501supf   0.022382920110192835realconf   0.10416666666666667realsupf   0.02066115702479339
rule31:  item   17*14 item   7*11conf   0.10316139767054909supf   0.021349862258953165realconf   0.09375realsupf   0.01859504132231405
rule32:  item   17*14 item   7*12conf   0.10981697171381033supf   0.022727272727272728realconf   0.11458333333333333realsupf   0.022727272727272728
rule33:  item   17*14 item   14*9conf   0.13311148086522465supf   0.027548209366391182realconf   0.13541666666666666realsupf   0.026859504132231406
rule34:  item   17*14 item   10*11conf   0.10482529118136441supf   0.02169421487603306realconf   0.125realsupf   0.024793388429752067
rule35:  item   17*14 item   18*11conf   0.2204658901830283supf   0.045626721763085396realconf   0.21875realsupf   0.04338842975206612
rule36:  item   17*14 item   18*16conf   0.10682196339434277supf   0.022107438016528924realconf   0.10416666666666667realsupf   0.02066115702479339
