# Supplementary material for: A novel on-line spatial-temporal k-anonymity method for location privacy protection from sequence rules-based inference attacks
Source: PLoS One. 2017 Aug 2;12(8):e0182232. doi: 10.1371/journal.pone.0182232 (PMC5540611; doi:10.1371/journal.pone.0182232)
Supplement: S2 Dataset — (ZIP) [file pone.0182232.s002.zip › S2 Dataset/dataset/1 orginal/rule/k=11/Batch No 8.txt]

rule1:  item   8*10 item   8*11conf   0.21780821917808219supf   0.0270961145194274realconf   0.2033898305084746realsupf   0.024539877300613498
rule2:  item   8*12 item   8*11conf   0.13297872340425532supf   0.021301976823449215realconf   0.14666666666666667realsupf   0.022494887525562373
rule3:  item   8*12 item   7*11conf   0.14042553191489363supf   0.022494887525562373realconf   0.13333333333333333realsupf   0.02044989775051125
rule4:  item   8*12 item   18*11conf   0.13297872340425532supf   0.021301976823449215realconf   0.12realsupf   0.018404907975460124
rule5:  item   8*11 item   8*12conf   0.11650485436893204supf   0.024539877300613498realconf   0.10784313725490197realsupf   0.022494887525562373
rule6:  item   8*11 item   7*11conf   0.11165048543689321supf   0.023517382413087935realconf   0.10784313725490197realsupf   0.022494887525562373
rule7:  item   8*11 item   7*13conf   0.13187702265372167supf   0.027777777777777776realconf   0.11764705882352941realsupf   0.024539877300613498
rule8:  item   8*11 item   13*10conf   0.13106796116504854supf   0.027607361963190184realconf   0.12745098039215685realsupf   0.026584867075664622
rule9:  item   8*11 item   18*11conf   0.10436893203883495supf   0.02198364008179959realconf   0.08823529411764706realsupf   0.018404907975460124
rule10:  item   8*11 item   8*8conf   0.14724919093851135supf   0.031015678254942062realconf   0.13725490196078433realsupf   0.028629856850715747
rule11:  item   8*11 item   8*7conf   0.10194174757281554supf   0.02147239263803681realconf   0.08823529411764706realsupf   0.018404907975460124
rule12:  item   8*11 item   17*14conf   0.1407766990291262supf   0.02965235173824131realconf   0.13725490196078433realsupf   0.028629856850715747
rule13:  item   9*11 item   8*12conf   0.2113636363636364supf   0.03169734151329243realconf   0.2191780821917808realsupf   0.032719836400818
rule14:  item   9*11 item   8*11conf   0.17272727272727278supf   0.02590320381731425realconf   0.1780821917808219realsupf   0.026584867075664622
rule15:  item   9*11 item   7*11conf   0.15681818181818183supf   0.023517382413087935realconf   0.1643835616438356realsupf   0.024539877300613498
rule16:  item   9*11 item   18*11conf   0.17045454545454547supf   0.02556237218813906realconf   0.1643835616438356realsupf   0.024539877300613498
rule17:  item   7*11 item   8*11conf   0.1611785095320624supf   0.03169734151329243realconf   0.16129032258064516realsupf   0.03067484662576687
rule18:  item   7*12 item   7*11conf   0.1638709677419355supf   0.021642808452624403realconf   0.12903225806451613realsupf   0.016359918200409
rule19:  item   14*9 item   8*11conf   0.17385257301808066supf   0.02556237218813906realconf   0.17142857142857143realsupf   0.024539877300613498
rule20:  item   14*9 item   7*11conf   0.15646731571627256supf   0.023006134969325152realconf   0.14285714285714285realsupf   0.02044989775051125
rule21:  item   14*9 item   18*11conf   0.1766342141863699supf   0.02597137014314928realconf   0.15714285714285714realsupf   0.022494887525562373
rule22:  item   4*9 item   8*11conf   0.2302394227615612supf   0.023926380368098164realconf   0.1956521739130435realsupf   0.018404907975460124
rule23:  item   4*9 item   7*11conf   0.28107576254509675supf   0.029209270620313563realconf   0.30434782608695654realsupf   0.028629856850715747
rule24:  item   13*10 item   8*12conf   0.14845528455284554supf   0.020745285162463076realconf   0.171875realsupf   0.022494887525562373
rule25:  item   13*10 item   7*11conf   0.1609756097560976supf   0.022494887525562373realconf   0.140625realsupf   0.018404907975460124
rule26:  item   13*10 item   18*11conf   0.14756097560975615supf   0.020620313565098844realconf   0.125realsupf   0.016359918200409
rule27:  item   18*11 item   8*11conf   0.13701923076923075supf   0.029141104294478526realconf   0.13402061855670103realsupf   0.026584867075664622
rule28:  item   18*11 item   7*11conf   0.11538461538461539supf   0.024539877300613498realconf   0.13402061855670103realsupf   0.026584867075664622
rule29:  item   18*11 item   17*14conf   0.14503205128205127supf   0.030845262440354463realconf   0.14432989690721648realsupf   0.028629856850715747
rule30:  item   18*16 item   17*14conf   0.23592650508209542supf   0.020569188820722565realconf   0.25realsupf   0.02044989775051125
rule31:  item   8*8 item   8*12conf   0.1980337078651685supf   0.024028629856850715realconf   0.18518518518518517realsupf   0.02044989775051125
rule32:  item   17*14 item   16*16conf   0.10990099009900992supf   0.022699386503067485realconf   0.11realsupf   0.022494887525562373
rule33:  item   17*14 item   8*11conf   0.12871287128712872supf   0.026584867075664622realconf   0.13realsupf   0.026584867075664622
rule34:  item   17*14 item   9*11conf   0.1303630363036304supf   0.02692569870483981realconf   0.12realsupf   0.024539877300613498
rule35:  item   17*14 item   7*12conf   0.12376237623762378supf   0.02556237218813906realconf   0.12realsupf   0.024539877300613498
rule36:  item   17*14 item   13*10conf   0.14686468646864687supf   0.030334014996591684realconf   0.13realsupf   0.026584867075664622
rule37:  item   17*14 item   18*11conf   0.19224422442244227supf   0.03970688479890934realconf   0.16realsupf   0.032719836400818
rule38:  item   17*14 item   18*16conf   0.11171617161716173supf   0.02307430129516019realconf   0.11realsupf   0.022494887525562373
