# Supplementary material for: A novel on-line spatial-temporal k-anonymity method for location privacy protection from sequence rules-based inference attacks
Source: PLoS One. 2017 Aug 2;12(8):e0182232. doi: 10.1371/journal.pone.0182232 (PMC5540611; doi:10.1371/journal.pone.0182232)
Supplement: S2 Dataset — (ZIP) [file pone.0182232.s002.zip › S2 Dataset/dataset/1 orginal/rule/k=11/Batch No 9.txt]

rule1:  item   18*11 item   8*10conf   0.11049723756906077supf   0.020491803278688523realconf   0.0975609756097561realsupf   0.01639344262295082
rule2:  item   18*11 item   8*11conf   0.1685082872928177supf   0.03125realconf   0.18292682926829268realsupf   0.030737704918032786
rule3:  item   18*11 item   9*11conf   0.1132596685082873supf   0.021004098360655737realconf   0.12195121951219512realsupf   0.020491803278688523
rule4:  item   18*11 item   7*11conf   0.13259668508287292supf   0.02459016393442623realconf   0.14634146341463414realsupf   0.02459016393442623
rule5:  item   18*11 item   17*14conf   0.1289134438305709supf   0.02390710382513661realconf   0.13414634146341464realsupf   0.022540983606557378
rule6:  item   18*11 item   13*10conf   0.11049723756906077supf   0.020491803278688523realconf   0.12195121951219512realsupf   0.020491803278688523
rule7:  item   8*11 item   8*10conf   0.1362862010221465supf   0.0273224043715847realconf   0.13541666666666666realsupf   0.02663934426229508
rule8:  item   8*11 item   7*11conf   0.11754684838160136supf   0.0235655737704918realconf   0.11458333333333333realsupf   0.022540983606557378
rule9:  item   8*11 item   14*9conf   0.10817717206132878supf   0.02168715846994535realconf   0.09375realsupf   0.018442622950819672
rule10:  item   8*11 item   17*14conf   0.10221465076660988supf   0.020491803278688523realconf   0.10416666666666667realsupf   0.020491803278688523
rule11:  item   9*11 item   8*11conf   0.21522309711286086supf   0.028005464480874317realconf   0.2222222222222222realsupf   0.028688524590163935
rule12:  item   9*11 item   7*11conf   0.1574803149606299supf   0.020491803278688523realconf   0.15873015873015872realsupf   0.020491803278688523
rule13:  item   7*11 item   18*11conf   0.11936339522546419supf   0.02305327868852459realconf   0.10989010989010989realsupf   0.020491803278688523
rule14:  item   7*11 item   8*11conf   0.1379310344827586supf   0.02663934426229508realconf   0.13186813186813187realsupf   0.02459016393442623
rule15:  item   7*11 item   6*12conf   0.134394341290893supf   0.025956284153005462realconf   0.13186813186813187realsupf   0.02459016393442623
rule16:  item   7*11 item   17*14conf   0.1326259946949602supf   0.025614754098360656realconf   0.13186813186813187realsupf   0.02459016393442623
rule17:  item   7*12 item   7*11conf   0.1902377972465582supf   0.025956284153005466realconf   0.18461538461538463realsupf   0.02459016393442623
rule18:  item   14*9 item   18*11conf   0.12289457267623205supf   0.020184426229508196realconf   0.11392405063291139realsupf   0.018442622950819672
rule19:  item   14*9 item   7*11conf   0.18714909544603867supf   0.030737704918032786realconf   0.17721518987341772realsupf   0.028688524590163935
rule20:  item   17*14 item   18*11conf   0.1301482701812191supf   0.02698087431693989realconf   0.11458333333333333realsupf   0.022540983606557378
rule21:  item   17*14 item   8*11conf   0.10708401976935748supf   0.022199453551912565realconf   0.11458333333333333realsupf   0.022540983606557378
rule22:  item   17*14 item   9*11conf   0.12191103789126852supf   0.025273224043715844realconf   0.125realsupf   0.02459016393442623
rule23:  item   17*14 item   7*11conf   0.13673805601317957supf   0.028346994535519126realconf   0.125realsupf   0.02459016393442623
rule24:  item   17*14 item   14*9conf   0.13838550247116968supf   0.028688524590163935realconf   0.14583333333333334realsupf   0.028688524590163935
rule25:  item   17*14 item   13*10conf   0.12520593080724876supf   0.025956284153005462realconf   0.10416666666666667realsupf   0.020491803278688523
rule26:  item   13*10 item   18*11conf   0.17763157894736842supf   0.023975409836065574realconf   0.15realsupf   0.018442622950819672
