# Supplementary material for: A novel on-line spatial-temporal k-anonymity method for location privacy protection from sequence rules-based inference attacks
Source: PLoS One. 2017 Aug 2;12(8):e0182232. doi: 10.1371/journal.pone.0182232 (PMC5540611; doi:10.1371/journal.pone.0182232)
Supplement: S2 Dataset — (ZIP) [file pone.0182232.s002.zip › S2 Dataset/dataset/1 orginal/rule/k=12/Batch No 1.txt]

rule1:  item   19*5 item   17*14conf   0.2501690331304936supf   0.021456738575736486realconf   0.21428571428571427realsupf   0.018789144050104383
rule2:  item   8*12 item   8*11conf   0.12393967954759662supf   0.022877522616562285realconf   0.12048192771084337realsupf   0.020876826722338204
rule3:  item   8*11 item   8*12conf   0.11139455782312926supf   0.022790535838552544realconf   0.12121212121212122realsupf   0.025052192066805846
rule4:  item   8*11 item   9*11conf   0.11139455782312926supf   0.022790535838552544realconf   0.10101010101010101realsupf   0.020876826722338204
rule5:  item   8*11 item   7*11conf   0.1173469387755102supf   0.024008350730688934realconf   0.12121212121212122realsupf   0.025052192066805846
rule6:  item   8*11 item   7*12conf   0.11564625850340134supf   0.02366040361864996realconf   0.1111111111111111realsupf   0.022964509394572025
rule7:  item   8*11 item   14*9conf   0.12244897959183673supf   0.025052192066805846realconf   0.1111111111111111realsupf   0.022964509394572025
rule8:  item   8*14 item   8*12conf   0.22788461538461535supf   0.020615866388308975realconf   0.225realsupf   0.018789144050104383
rule9:  item   9*13 item   7*11conf   0.3231850117096019supf   0.024008350730688934realconf   0.34210526315789475realsupf   0.027139874739039668
rule10:  item   9*11 item   8*11conf   0.18854128100703438supf   0.025313152400835072realconf   0.16393442622950818realsupf   0.020876826722338204
rule11:  item   9*11 item   7*11conf   0.20603480192521284supf   0.027661795407098122realconf   0.22950819672131148realsupf   0.029227557411273485
rule12:  item   8*15 item   8*11conf   0.22853688029020558supf   0.021920668058455117realconf   0.23404255319148937realsupf   0.022964509394572025
rule13:  item   7*11 item   8*10conf   0.10260586319218241supf   0.021920668058455117realconf   0.09900990099009901realsupf   0.020876826722338204
rule14:  item   7*11 item   8*12conf   0.11970684039087948supf   0.0255741127348643realconf   0.09900990099009901realsupf   0.020876826722338204
rule15:  item   7*11 item   8*11conf   0.1237785016286645supf   0.026443980514961725realconf   0.12871287128712872realsupf   0.027139874739039668
rule16:  item   7*11 item   8*15conf   0.10504885993485343supf   0.02244258872651357realconf   0.10891089108910891realsupf   0.022964509394572025
rule17:  item   7*11 item   7*12conf   0.10586319218241041supf   0.022616562282533052realconf   0.10891089108910891realsupf   0.022964509394572025
rule18:  item   7*12 item   7*11conf   0.22103473402963325supf   0.031663187195546276realconf   0.22388059701492538realsupf   0.031315240083507306
rule19:  item   14*9 item   8*11conf   0.18526785714285712supf   0.02599164926931106realconf   0.15384615384615385realsupf   0.020876826722338204
rule20:  item   14*9 item   7*11conf   0.20089285714285712supf   0.028183716075156573realconf   0.18461538461538463realsupf   0.025052192066805846
rule21:  item   13*10 item   7*11conf   0.18673883626522325supf   0.024008350730688934realconf   0.17857142857142858realsupf   0.020876826722338204
rule22:  item   12*11 item   8*11conf   0.22232024702249667supf   0.0208768267223382realconf   0.23809523809523808realsupf   0.020876826722338204
rule23:  item   18*13 item   8*11conf   0.22077736496141753supf   0.02687891440501044realconf   0.2realsupf   0.022964509394572025
rule24:  item   18*11 item   8*11conf   0.1474056603773585supf   0.026096033402922755realconf   0.17721518987341772realsupf   0.029227557411273485
rule25:  item   18*11 item   9*11conf   0.12617924528301885supf   0.022338204592901877realconf   0.12658227848101267realsupf   0.020876826722338204
rule26:  item   18*11 item   7*11conf   0.14150943396226415supf   0.025052192066805846realconf   0.1518987341772152realsupf   0.025052192066805846
rule27:  item   18*11 item   17*14conf   0.15133647798742136supf   0.026791927627000695realconf   0.13924050632911392realsupf   0.022964509394572025
rule28:  item   8*8 item   8*11conf   0.19099590723055934supf   0.024356297842727904realconf   0.17857142857142858realsupf   0.020876826722338204
rule29:  item   8*8 item   7*12conf   0.17598908594815826supf   0.02244258872651357realconf   0.19642857142857142realsupf   0.022964509394572025
rule30:  item   17*14 item   8*12conf   0.11201629327902242supf   0.022964509394572025realconf   0.11578947368421053realsupf   0.022964509394572025
rule31:  item   17*14 item   8*11conf   0.14256619144602853supf   0.029227557411273485realconf   0.14736842105263157realsupf   0.029227557411273485
rule32:  item   17*14 item   9*11conf   0.10522742701968772supf   0.021572720946416143realconf   0.10526315789473684realsupf   0.020876826722338204
rule33:  item   17*14 item   7*11conf   0.13577732518669383supf   0.027835768963117603realconf   0.1368421052631579realsupf   0.027139874739039668
rule34:  item   17*14 item   14*9conf   0.1293279022403259supf   0.02651356993736952realconf   0.1368421052631579realsupf   0.027139874739039668
rule35:  item   17*14 item   13*10conf   0.12856415478615074supf   0.026356993736951984realconf   0.12631578947368421realsupf   0.025052192066805846
rule36:  item   17*14 item   18*11conf   0.17447386286490157supf   0.03576896311760612realconf   0.14736842105263157realsupf   0.029227557411273485
