# Supplementary material for: A novel on-line spatial-temporal k-anonymity method for location privacy protection from sequence rules-based inference attacks
Source: PLoS One. 2017 Aug 2;12(8):e0182232. doi: 10.1371/journal.pone.0182232 (PMC5540611; doi:10.1371/journal.pone.0182232)
Supplement: S2 Dataset — (ZIP) [file pone.0182232.s002.zip › S2 Dataset/dataset/1 orginal/rule/k=12/Batch No 2.txt]

rule1:  item   8*11 item   8*12conf   0.11239669421487601supf   0.023224043715846993realconf   0.11realsupf   0.022540983606557378
rule2:  item   8*11 item   17*14conf   0.1074380165289256supf   0.022199453551912565realconf   0.1realsupf   0.020491803278688523
rule3:  item   9*11 item   8*11conf   0.17615012106537525supf   0.024846311475409836realconf   0.16923076923076924realsupf   0.022540983606557378
rule4:  item   7*11 item   8*11conf   0.11579457364341084supf   0.02040642076502732realconf   0.10588235294117647realsupf   0.018442622950819672
rule5:  item   7*11 item   14*9conf   0.11434108527131782supf   0.020150273224043714realconf   0.10588235294117647realsupf   0.018442622950819672
rule6:  item   14*9 item   8*11conf   0.15748709122203094supf   0.024999999999999998realconf   0.14666666666666667realsupf   0.022540983606557378
rule7:  item   14*9 item   7*11conf   0.145223752151463supf   0.02305327868852459realconf   0.13333333333333333realsupf   0.020491803278688523
rule8:  item   14*9 item   14*10conf   0.1355421686746988supf   0.02151639344262295realconf   0.09333333333333334realsupf   0.014344262295081968
rule9:  item   4*9 item   8*11conf   0.3257443082311734supf   0.02540983606557377realconf   0.2903225806451613realsupf   0.018442622950819672
rule10:  item   10*12 item   8*11conf   0.23381294964028781supf   0.031079234972677595realconf   0.22807017543859648realsupf   0.02663934426229508
rule11:  item   13*10 item   9*12conf   0.14583800762844962supf   0.02219945355191257realconf   0.14925373134328357realsupf   0.020491803278688523
rule12:  item   13*10 item   7*11conf   0.14583800762844962supf   0.022199453551912565realconf   0.16417910447761194realsupf   0.022540983606557378
rule13:  item   13*10 item   18*11conf   0.15795378056989007supf   0.024043715846994537realconf   0.16417910447761194realsupf   0.022540983606557378
rule14:  item   13*10 item   8*8conf   0.1361902625084137supf   0.020730874316939887realconf   0.16417910447761194realsupf   0.022540983606557378
rule15:  item   18*13 item   18*11conf   0.171908315565032supf   0.022028688524590164realconf   0.20689655172413793realsupf   0.02459016393442623
rule16:  item   18*13 item   17*14conf   0.2212153518123667supf   0.028346994535519122realconf   0.20689655172413793realsupf   0.02459016393442623
rule17:  item   18*11 item   8*11conf   0.12605042016806722supf   0.02151639344262295realconf   0.0963855421686747realsupf   0.01639344262295082
rule18:  item   18*11 item   14*9conf   0.12605042016806722supf   0.02151639344262295realconf   0.14457831325301204realsupf   0.02459016393442623
rule19:  item   18*11 item   17*14conf   0.12344937975190075supf   0.0210724043715847realconf   0.10843373493975904realsupf   0.018442622950819672
rule20:  item   17*14 item   8*10conf   0.11734693877551021supf   0.0235655737704918realconf   0.12087912087912088realsupf   0.022540983606557378
rule21:  item   17*14 item   8*11conf   0.11904761904761905supf   0.02390710382513661realconf   0.10989010989010989realsupf   0.020491803278688523
rule22:  item   17*14 item   9*11conf   0.1513605442176871supf   0.030396174863387977realconf   0.15384615384615385realsupf   0.028688524590163935
rule23:  item   17*14 item   10*12conf   0.1142857142857143supf   0.022950819672131147realconf   0.10989010989010989realsupf   0.020491803278688523
rule24:  item   17*14 item   18*11conf   0.12329931972789117supf   0.024760928961748634realconf   0.12087912087912088realsupf   0.022540983606557378
