# Supplementary material for: A novel on-line spatial-temporal k-anonymity method for location privacy protection from sequence rules-based inference attacks
Source: PLoS One. 2017 Aug 2;12(8):e0182232. doi: 10.1371/journal.pone.0182232 (PMC5540611; doi:10.1371/journal.pone.0182232)
Supplement: S2 Dataset — (ZIP) [file pone.0182232.s002.zip › S2 Dataset/dataset/1 orginal/rule/k=12/Batch No 3.txt]

rule1:  item   19*5 item   18*11conf   0.2603036876355749supf   0.02044989775051125realconf   0.25realsupf   0.02044989775051125
rule2:  item   8*10 item   8*12conf   0.18376722817764163supf   0.02044989775051125realconf   0.18867924528301888realsupf   0.02044989775051125
rule3:  item   8*10 item   8*11conf   0.2159264931087289supf   0.024028629856850715realconf   0.18867924528301888realsupf   0.02044989775051125
rule4:  item   8*12 item   8*11conf   0.14476614699331844supf   0.022154055896387182realconf   0.15714285714285714realsupf   0.022494887525562373
rule5:  item   8*11 item   8*12conf   0.13455657492354742supf   0.0299931833674165realconf   0.13761467889908258realsupf   0.03067484662576687
rule6:  item   8*11 item   9*11conf   0.11009174311926605supf   0.024539877300613498realconf   0.11009174311926606realsupf   0.024539877300613498
rule7:  item   8*11 item   7*12conf   0.1062691131498471supf   0.02368779822767553realconf   0.09174311926605505realsupf   0.02044989775051125
rule8:  item   8*11 item   7*13conf   0.10779816513761467supf   0.024028629856850715realconf   0.09174311926605505realsupf   0.02044989775051125
rule9:  item   8*11 item   18*11conf   0.12844036697247707supf   0.028629856850715747realconf   0.12844036697247707realsupf   0.028629856850715747
rule10:  item   8*11 item   17*14conf   0.11697247706422018supf   0.02607361963190184realconf   0.10091743119266056realsupf   0.022494887525562373
rule11:  item   9*13 item   8*11conf   0.26348547717842324supf   0.021642808452624403realconf   0.2553191489361702realsupf   0.024539877300613498
rule12:  item   9*11 item   8*12conf   0.2023534213032241supf   0.028970688479890937realconf   0.2054794520547945realsupf   0.03067484662576687
rule13:  item   9*11 item   8*11conf   0.16664399401441984supf   0.023858214042263126realconf   0.1780821917808219realsupf   0.026584867075664622
rule14:  item   9*11 item   8*7conf   0.14164739491225684supf   0.020279481935923653realconf   0.1232876712328767realsupf   0.018404907975460124
rule15:  item   7*11 item   8*11conf   0.16539923954372626supf   0.02965235173824131realconf   0.16279069767441862realsupf   0.028629856850715747
rule16:  item   7*11 item   18*11conf   0.11787072243346007supf   0.02113156100886162realconf   0.10465116279069768realsupf   0.018404907975460124
rule17:  item   7*11 item   8*8conf   0.14163498098859317supf   0.025391956373551468realconf   0.12790697674418605realsupf   0.022494887525562373
rule18:  item   7*12 item   7*11conf   0.18245237456399244supf   0.023176550783912744realconf   0.19672131147540983realsupf   0.024539877300613498
rule19:  item   14*9 item   8*11conf   0.1608419380460683supf   0.027607361963190184realconf   0.1518987341772152realsupf   0.024539877300613498
rule20:  item   14*9 item   7*11conf   0.15786338363780777supf   0.0270961145194274realconf   0.1518987341772152realsupf   0.024539877300613498
rule21:  item   14*9 item   18*11conf   0.1274821286735504supf   0.021881390593047032realconf   0.13924050632911392realsupf   0.022494887525562373
rule22:  item   13*10 item   7*11conf   0.16509433962264147supf   0.02385821404226312realconf   0.15873015873015872realsupf   0.02044989775051125
rule23:  item   13*10 item   14*9conf   0.1568396226415094supf   0.022665303340149965realconf   0.1746031746031746realsupf   0.022494887525562373
rule24:  item   13*10 item   18*11conf   0.1733490566037736supf   0.02505112474437628realconf   0.1746031746031746realsupf   0.022494887525562373
rule25:  item   18*13 item   18*11conf   0.20768578694546477supf   0.025051124744376277realconf   0.18181818181818182realsupf   0.02044989775051125
rule26:  item   18*11 item   8*12conf   0.11729162964279367supf   0.022494887525562373realconf   0.09195402298850575realsupf   0.016359918200409
rule27:  item   18*11 item   8*11conf   0.18606717611515905supf   0.035685071574642124realconf   0.1724137931034483realsupf   0.03067484662576687
rule28:  item   8*8 item   8*11conf   0.16761041902604754supf   0.0201772324471711realconf   0.16981132075471697realsupf   0.018404907975460124
rule29:  item   17*14 item   8*11conf   0.18213058419243983supf   0.036128152692569866realconf   0.17777777777777778realsupf   0.032719836400818
rule30:  item   17*14 item   7*12conf   0.11855670103092783supf   0.023517382413087935realconf   0.12222222222222222realsupf   0.022494887525562373
rule31:  item   17*14 item   14*9conf   0.12199312714776632supf   0.02419904567143831realconf   0.12222222222222222realsupf   0.022494887525562373
rule32:  item   17*14 item   18*11conf   0.20790378006872853supf   0.04124062713019769realconf   0.2realsupf   0.03680981595092025
