# Supplementary material for: A novel on-line spatial-temporal k-anonymity method for location privacy protection from sequence rules-based inference attacks
Source: PLoS One. 2017 Aug 2;12(8):e0182232. doi: 10.1371/journal.pone.0182232 (PMC5540611; doi:10.1371/journal.pone.0182232)
Supplement: S2 Dataset — (ZIP) [file pone.0182232.s002.zip › S2 Dataset/dataset/1 orginal/rule/k=12/Batch No 4.txt]

rule1:  item   19*5 item   8*11conf   0.23170254403131116supf   0.020218579234972677realconf   0.21052631578947367realsupf   0.01639344262295082
rule2:  item   18*13 item   8*11conf   0.20120724346076455supf   0.020491803278688523realconf   0.2realsupf   0.020491803278688523
rule3:  item   18*13 item   17*14conf   0.2162977867203219supf   0.022028688524590164realconf   0.2realsupf   0.020491803278688523
rule4:  item   18*11 item   8*11conf   0.1273148148148148supf   0.022540983606557378realconf   0.13580246913580246realsupf   0.022540983606557378
rule5:  item   18*11 item   9*12conf   0.12152777777777776supf   0.02151639344262295realconf   0.13580246913580246realsupf   0.022540983606557378
rule6:  item   18*11 item   9*11conf   0.13541666666666666supf   0.023975409836065574realconf   0.13580246913580246realsupf   0.022540983606557378
rule7:  item   18*11 item   7*11conf   0.17505787037037035supf   0.030993852459016393realconf   0.16049382716049382realsupf   0.02663934426229508
rule8:  item   18*11 item   7*12conf   0.12673611111111108supf   0.022438524590163933realconf   0.13580246913580246realsupf   0.022540983606557378
rule9:  item   8*12 item   8*11conf   0.1553398058252427supf   0.02459016393442623realconf   0.16216216216216217realsupf   0.02459016393442623
rule10:  item   8*12 item   17*14conf   0.1272923408845739supf   0.020150273224043717realconf   0.13513513513513514realsupf   0.020491803278688523
rule11:  item   8*11 item   8*10conf   0.14598540145985403supf   0.027322404371584702realconf   0.15730337078651685realsupf   0.028688524590163935
rule12:  item   8*11 item   8*12conf   0.12500000000000003supf   0.0233948087431694realconf   0.1348314606741573realsupf   0.02459016393442623
rule13:  item   8*11 item   9*11conf   0.12317518248175184supf   0.02305327868852459realconf   0.1348314606741573realsupf   0.02459016393442623
rule14:  item   8*11 item   7*11conf   0.1268248175182482supf   0.02373633879781421realconf   0.12359550561797752realsupf   0.022540983606557378
rule15:  item   8*11 item   7*12conf   0.11313868613138686supf   0.02117486338797814realconf   0.11235955056179775realsupf   0.020491803278688523
rule16:  item   8*11 item   13*10conf   0.11496350364963505supf   0.02151639344262295realconf   0.11235955056179775realsupf   0.020491803278688523
rule17:  item   9*11 item   8*11conf   0.17852975495915988supf   0.02612704918032787realconf   0.16417910447761194realsupf   0.022540983606557378
rule18:  item   7*11 item   8*11conf   0.14081996434937613supf   0.026980874316939893realconf   0.14893617021276595realsupf   0.028688524590163935
rule19:  item   7*12 item   7*11conf   0.14957264957264954supf   0.02151639344262295realconf   0.12121212121212122realsupf   0.01639344262295082
rule20:  item   14*9 item   18*11conf   0.16003810431055016supf   0.022950819672131147realconf   0.13432835820895522realsupf   0.018442622950819672
rule21:  item   17*14 item   15*7conf   0.10013025073266038supf   0.021004098360655737realconf   0.08163265306122448realsupf   0.01639344262295082
rule22:  item   17*14 item   18*11conf   0.15516118528166722supf   0.03254781420765027realconf   0.16326530612244897realsupf   0.03278688524590164
rule23:  item   17*14 item   8*10conf   0.10013025073266038supf   0.021004098360655737realconf   0.10204081632653061realsupf   0.020491803278688523
rule24:  item   17*14 item   8*11conf   0.14246173884728103supf   0.029883879781420764realconf   0.15306122448979592realsupf   0.030737704918032786
rule25:  item   17*14 item   9*11conf   0.11478345815695215supf   0.024077868852459015realconf   0.12244897959183673realsupf   0.02459016393442623
rule26:  item   17*14 item   7*11conf   0.1839791598827744supf   0.038592896174863396realconf   0.19387755102040816realsupf   0.0389344262295082
rule27:  item   17*14 item   6*17conf   0.11722565939433409supf   0.024590163934426226realconf   0.12244897959183673realsupf   0.02459016393442623
rule28:  item   17*14 item   14*10conf   0.10908498860306091supf   0.022882513661202187realconf   0.09183673469387756realsupf   0.018442622950819672
rule29:  item   17*14 item   13*10conf   0.10582872028655162supf   0.022199453551912565realconf   0.09183673469387756realsupf   0.018442622950819672
