# Supplementary material for: A novel on-line spatial-temporal k-anonymity method for location privacy protection from sequence rules-based inference attacks
Source: PLoS One. 2017 Aug 2;12(8):e0182232. doi: 10.1371/journal.pone.0182232 (PMC5540611; doi:10.1371/journal.pone.0182232)
Supplement: S2 Dataset — (ZIP) [file pone.0182232.s002.zip › S2 Dataset/dataset/1 orginal/rule/k=12/Batch No 5.txt]

rule1:  item   8*12 item   8*11conf   0.1342281879194631supf   0.020618556701030927realconf   0.13846153846153847realsupf   0.018556701030927835
rule2:  item   8*12 item   18*11conf   0.1319910514541387supf   0.02027491408934708realconf   0.13846153846153847realsupf   0.018556701030927835
rule3:  item   8*11 item   8*10conf   0.10512820512820513supf   0.021134020618556702realconf   0.10309278350515463realsupf   0.020618556701030927
rule4:  item   8*11 item   8*12conf   0.10512820512820513supf   0.021134020618556702realconf   0.09278350515463918realsupf   0.018556701030927835
rule5:  item   8*11 item   8*8conf   0.10256410256410256supf   0.020618556701030927realconf   0.10309278350515463realsupf   0.020618556701030927
rule6:  item   8*11 item   17*14conf   0.11623931623931624supf   0.02336769759450172realconf   0.1134020618556701realsupf   0.02268041237113402
rule7:  item   9*12 item   8*11conf   0.2282091917591125supf   0.024742268041237112realconf   0.2549019607843137realsupf   0.026804123711340205
rule8:  item   9*11 item   8*11conf   0.21857142857142856supf   0.026288659793814433realconf   0.20689655172413793realsupf   0.024742268041237112
rule9:  item   7*11 item   8*11conf   0.12900096993210475supf   0.022852233676975944realconf   0.12048192771084337realsupf   0.020618556701030927
rule10:  item   14*9 item   8*11conf   0.12550349798600802supf   0.020343642611683845realconf   0.1095890410958904realsupf   0.016494845360824743
rule11:  item   14*9 item   7*11conf   0.1929192283230867supf   0.03127147766323024realconf   0.1780821917808219realsupf   0.026804123711340205
rule12:  item   14*9 item   7*12conf   0.13355946576213693supf   0.021649484536082474realconf   0.136986301369863realsupf   0.020618556701030927
rule13:  item   14*9 item   18*11conf   0.13610345558617765supf   0.022061855670103093realconf   0.1232876712328767realsupf   0.018556701030927835
rule14:  item   10*12 item   7*11conf   0.19999999999999998supf   0.02216494845360825realconf   0.23076923076923078realsupf   0.024742268041237112
rule15:  item   10*12 item   14*9conf   0.18356589147286823supf   0.02034364261168385realconf   0.15384615384615385realsupf   0.016494845360824743
rule16:  item   18*11 item   8*11conf   0.15119916579770595supf   0.029896907216494847realconf   0.16483516483516483realsupf   0.030927835051546393
rule17:  item   18*11 item   9*11conf   0.10688216892596455supf   0.021134020618556702realconf   0.0989010989010989realsupf   0.018556701030927835
rule18:  item   18*11 item   7*11conf   0.15641293013555788supf   0.030927835051546393realconf   0.16483516483516483realsupf   0.030927835051546393
rule19:  item   18*11 item   13*10conf   0.10166840458811262supf   0.020103092783505156realconf   0.0989010989010989realsupf   0.018556701030927835
rule20:  item   18*11 item   17*14conf   0.11991657977059436supf   0.023711340206185566realconf   0.0989010989010989realsupf   0.018556701030927835
rule21:  item   17*14 item   15*7conf   0.1073913043478261supf   0.02121993127147766realconf   0.09574468085106383realsupf   0.018556701030927835
rule22:  item   17*14 item   8*10conf   0.10521739130434786supf   0.020790378006872855realconf   0.10638297872340426realsupf   0.020618556701030927
rule23:  item   17*14 item   8*12conf   0.10608695652173915supf   0.020962199312714775realconf   0.09574468085106383realsupf   0.018556701030927835
rule24:  item   17*14 item   8*11conf   0.14695652173913046supf   0.02903780068728522realconf   0.1595744680851064realsupf   0.030927835051546393
rule25:  item   17*14 item   7*11conf   0.1147826086956522supf   0.02268041237113402realconf   0.11702127659574468realsupf   0.02268041237113402
rule26:  item   17*14 item   18*11conf   0.15130434782608698supf   0.029896907216494847realconf   0.13829787234042554realsupf   0.026804123711340205
