# Supplementary material for: A novel on-line spatial-temporal k-anonymity method for location privacy protection from sequence rules-based inference attacks
Source: PLoS One. 2017 Aug 2;12(8):e0182232. doi: 10.1371/journal.pone.0182232 (PMC5540611; doi:10.1371/journal.pone.0182232)
Supplement: S2 Dataset — (ZIP) [file pone.0182232.s002.zip › S2 Dataset/dataset/1 orginal/rule/k=12/Batch No 6.txt]

rule1:  item   18*13 item   18*11conf   0.2018121911037891supf   0.0253099173553719realconf   0.21153846153846154realsupf   0.022727272727272728
rule2:  item   18*13 item   8*11conf   0.16474464579901152supf   0.02066115702479339realconf   0.15384615384615385realsupf   0.01652892561983471
rule3:  item   18*13 item   7*11conf   0.17710049423393737supf   0.02221074380165289realconf   0.19230769230769232realsupf   0.02066115702479339
rule4:  item   18*11 item   8*11conf   0.13015463917525774supf   0.026084710743801653realconf   0.12087912087912088realsupf   0.022727272727272728
rule5:  item   18*11 item   9*12conf   0.10051546391752576supf   0.020144628099173553realconf   0.06593406593406594realsupf   0.012396694214876033
rule6:  item   18*11 item   17*14conf   0.12457044673539519supf   0.02496556473829201realconf   0.13186813186813187realsupf   0.024793388429752067
rule7:  item   8*11 item   18*11conf   0.12307692307692308supf   0.024793388429752067realconf   0.12244897959183673realsupf   0.024793388429752067
rule8:  item   8*11 item   7*11conf   0.1358974358974359supf   0.02737603305785124realconf   0.14285714285714285realsupf   0.028925619834710745
rule9:  item   8*11 item   7*13conf   0.11794871794871796supf   0.023760330578512397realconf   0.11224489795918367realsupf   0.022727272727272728
rule10:  item   8*11 item   8*8conf   0.105982905982906supf   0.02134986225895317realconf   0.10204081632653061realsupf   0.02066115702479339
rule11:  item   8*11 item   17*14conf   0.13846153846153847supf   0.027892561983471075realconf   0.1326530612244898realsupf   0.026859504132231406
rule12:  item   8*11 item   13*10conf   0.10085470085470084supf   0.020316804407713496realconf   0.09183673469387756realsupf   0.01859504132231405
rule13:  item   9*11 item   18*11conf   0.12992575671045115supf   0.020144628099173553realconf   0.11538461538461539realsupf   0.01859504132231405
rule14:  item   9*11 item   8*12conf   0.15102481121898595supf   0.023415977961432504realconf   0.14102564102564102realsupf   0.022727272727272728
rule15:  item   9*11 item   8*11conf   0.16257376737102605supf   0.025206611570247933realconf   0.1794871794871795realsupf   0.028925619834710745
rule16:  item   9*11 item   8*7conf   0.1348118535440066supf   0.02090220385674931realconf   0.1282051282051282realsupf   0.02066115702479339
rule17:  item   9*11 item   17*14conf   0.12992575671045115supf   0.020144628099173553realconf   0.10256410256410256realsupf   0.01652892561983471
rule18:  item   7*11 item   18*11conf   0.15209790209790208supf   0.029958677685950414realconf   0.15384615384615385realsupf   0.028925619834710745
rule19:  item   7*11 item   8*12conf   0.12325174825174823supf   0.02427685950413223realconf   0.0989010989010989realsupf   0.01859504132231405
rule20:  item   7*11 item   8*11conf   0.15734265734265734supf   0.030991735537190084realconf   0.15384615384615385realsupf   0.028925619834710745
rule21:  item   7*11 item   9*12conf   0.10227272727272725supf   0.020144628099173553realconf   0.0989010989010989realsupf   0.01859504132231405
rule22:  item   7*11 item   6*12conf   0.13111888111888112supf   0.025826446280991736realconf   0.14285714285714285realsupf   0.026859504132231406
rule23:  item   7*11 item   8*8conf   0.14248251748251747supf   0.02806473829201102realconf   0.13186813186813187realsupf   0.024793388429752067
rule24:  item   7*11 item   17*14conf   0.10314685314685314supf   0.0203168044077135realconf   0.08791208791208792realsupf   0.01652892561983471
rule25:  item   7*12 item   7*11conf   0.16776937618147447supf   0.024449035812672174realconf   0.15714285714285714realsupf   0.022727272727272728
rule26:  item   14*9 item   18*11conf   0.13965210515912235supf   0.024328512396694216realconf   0.13414634146341464realsupf   0.022727272727272728
rule27:  item   14*9 item   8*11conf   0.16011069381300652supf   0.027892561983471075realconf   0.15853658536585366realsupf   0.026859504132231406
rule28:  item   14*9 item   9*12conf   0.11504249851749355supf   0.020041322314049585realconf   0.0975609756097561realsupf   0.01652892561983471
rule29:  item   14*9 item   7*11conf   0.18976082229689661supf   0.03305785123966942realconf   0.1951219512195122realsupf   0.03305785123966942
rule30:  item   17*14 item   18*11conf   0.21547420965058242supf   0.04459366391184573realconf   0.21875realsupf   0.04338842975206612
rule31:  item   17*14 item   18*16conf   0.10432612312811983supf   0.02159090909090909realconf   0.10416666666666667realsupf   0.02066115702479339
rule32:  item   17*14 item   8*11conf   0.10815307820299502supf   0.022382920110192835realconf   0.10416666666666667realsupf   0.02066115702479339
rule33:  item   17*14 item   7*11conf   0.1031613976705491supf   0.021349862258953165realconf   0.09375realsupf   0.01859504132231405
rule34:  item   17*14 item   7*12conf   0.10981697171381036supf   0.022727272727272728realconf   0.11458333333333333realsupf   0.022727272727272728
rule35:  item   17*14 item   14*9conf   0.12811980033277873supf   0.026515151515151512realconf   0.13541666666666666realsupf   0.026859504132231406
rule36:  item   13*10 item   18*11conf   0.1565940787863959supf   0.022038567493112952realconf   0.16129032258064516realsupf   0.02066115702479339
rule37:  item   13*10 item   7*11conf   0.20797651088818198supf   0.02926997245179063realconf   0.20967741935483872realsupf   0.026859504132231406
rule38:  item   13*10 item   7*12conf   0.14240274039637874supf   0.020041322314049585realconf   0.14516129032258066realsupf   0.01859504132231405
rule39:  item   13*10 item   14*9conf   0.18228529483728892supf   0.02565426997245179realconf   0.1935483870967742realsupf   0.024793388429752067
