# Supplementary material for: A novel on-line spatial-temporal k-anonymity method for location privacy protection from sequence rules-based inference attacks
Source: PLoS One. 2017 Aug 2;12(8):e0182232. doi: 10.1371/journal.pone.0182232 (PMC5540611; doi:10.1371/journal.pone.0182232)
Supplement: S2 Dataset — (ZIP) [file pone.0182232.s002.zip › S2 Dataset/dataset/1 orginal/rule/k=12/Batch No 7.txt]

rule1:  item   18*13 item   18*11conf   0.19010282776349613supf   0.02505081300813008realconf   0.2459016393442623realsupf   0.03048780487804878
rule2:  item   18*13 item   17*14conf   0.2724935732647814supf   0.03590785907859078realconf   0.26229508196721313realsupf   0.032520325203252036
rule3:  item   18*11 item   8*11conf   0.1359143327841845supf   0.025152439024390245realconf   0.11627906976744186realsupf   0.02032520325203252
rule4:  item   8*11 item   8*12conf   0.11351351351351353supf   0.021341463414634148realconf   0.1realsupf   0.018292682926829267
rule5:  item   8*11 item   7*11conf   0.16846846846846847supf   0.03167344173441734realconf   0.16666666666666666realsupf   0.03048780487804878
rule6:  item   8*11 item   13*10conf   0.11351351351351353supf   0.021341463414634148realconf   0.1realsupf   0.018292682926829267
rule7:  item   9*11 item   8*12conf   0.14246947082767977supf   0.021341463414634148realconf   0.11764705882352941realsupf   0.016260162601626018
rule8:  item   9*11 item   8*11conf   0.17232021709633646supf   0.0258130081300813realconf   0.16176470588235295realsupf   0.022357723577235773
rule9:  item   7*11 item   7*12conf   0.12734082397003743supf   0.02303523035230352realconf   0.13636363636363635realsupf   0.024390243902439025
rule10:  item   7*11 item   14*9conf   0.13764044943820225supf   0.024898373983739838realconf   0.14772727272727273realsupf   0.026422764227642278
rule11:  item   7*11 item   17*14conf   0.16292134831460672supf   0.029471544715447155realconf   0.1590909090909091realsupf   0.028455284552845527
rule12:  item   7*11 item   13*10conf   0.11235955056179774supf   0.02032520325203252realconf   0.10227272727272728realsupf   0.018292682926829267
rule13:  item   7*12 item   8*11conf   0.16067146282973618supf   0.022696476964769646realconf   0.13636363636363635realsupf   0.018292682926829267
rule14:  item   14*9 item   8*11conf   0.14103635603844547supf   0.022865853658536585realconf   0.13924050632911392realsupf   0.022357723577235773
rule15:  item   10*12 item   17*14conf   0.1676709457689285supf   0.021680216802168025realconf   0.16363636363636364realsupf   0.018292682926829267
rule16:  item   17*14 item   18*13conf   0.10124826629681001supf   0.024728997289972902realconf   0.11016949152542373realsupf   0.026422764227642278
rule17:  item   17*14 item   18*11conf   0.16185852981969487supf   0.03953252032520325realconf   0.1694915254237288realsupf   0.04065040650406504
rule18:  item   17*14 item   8*11conf   0.11234396671289877supf   0.027439024390243903realconf   0.1016949152542373realsupf   0.024390243902439025
rule19:  item   17*14 item   9*11conf   0.12066574202496536supf   0.029471544715447155realconf   0.1271186440677966realsupf   0.03048780487804878
rule20:  item   17*14 item   7*11conf   0.13037447988904302supf   0.03184281842818428realconf   0.1271186440677966realsupf   0.03048780487804878
rule21:  item   17*14 item   14*9conf   0.11234396671289877supf   0.027439024390243903realconf   0.11864406779661017realsupf   0.028455284552845527
rule22:  item   17*14 item   13*10conf   0.12343966712898755supf   0.030149051490514906realconf   0.11864406779661017realsupf   0.028455284552845527
rule23:  item   13*10 item   18*11conf   0.1463114754098361supf   0.024186991869918698realconf   0.14864864864864866realsupf   0.022357723577235773
rule24:  item   13*10 item   7*11conf   0.21106557377049187supf   0.03489159891598916realconf   0.22972972972972974realsupf   0.034552845528455285
rule25:  item   13*10 item   14*9conf   0.1659836065573771supf   0.027439024390243903realconf   0.16216216216216217realsupf   0.024390243902439025
