# Supplementary material for: A novel on-line spatial-temporal k-anonymity method for location privacy protection from sequence rules-based inference attacks
Source: PLoS One. 2017 Aug 2;12(8):e0182232. doi: 10.1371/journal.pone.0182232 (PMC5540611; doi:10.1371/journal.pone.0182232)
Supplement: S2 Dataset — (ZIP) [file pone.0182232.s002.zip › S2 Dataset/dataset/1 orginal/rule/k=12/Batch No 8.txt]

rule1:  item   8*10 item   8*11conf   0.21780821917808219supf   0.0270961145194274realconf   0.2033898305084746realsupf   0.024539877300613498
rule2:  item   8*12 item   8*11conf   0.13847780126849896supf   0.022324471710974778realconf   0.14666666666666667realsupf   0.022494887525562373
rule3:  item   8*12 item   7*11conf   0.13953488372093026supf   0.022494887525562373realconf   0.13333333333333333realsupf   0.02044989775051125
rule4:  item   8*12 item   18*11conf   0.1257928118393235supf   0.020279481935923657realconf   0.12realsupf   0.018404907975460124
rule5:  item   8*11 item   8*12conf   0.11650485436893204supf   0.024539877300613498realconf   0.10784313725490197realsupf   0.022494887525562373
rule6:  item   8*11 item   7*11conf   0.11165048543689321supf   0.023517382413087935realconf   0.10784313725490197realsupf   0.022494887525562373
rule7:  item   8*11 item   7*13conf   0.13511326860841424supf   0.028459441036128155realconf   0.11764705882352941realsupf   0.024539877300613498
rule8:  item   8*11 item   13*10conf   0.1343042071197411supf   0.028289025221540556realconf   0.12745098039215685realsupf   0.026584867075664622
rule9:  item   8*11 item   18*11conf   0.10436893203883495supf   0.02198364008179959realconf   0.08823529411764706realsupf   0.018404907975460124
rule10:  item   8*11 item   8*8conf   0.14724919093851135supf   0.031015678254942062realconf   0.13725490196078433realsupf   0.028629856850715747
rule11:  item   8*11 item   8*7conf   0.10194174757281554supf   0.02147239263803681realconf   0.08823529411764706realsupf   0.018404907975460124
rule12:  item   8*11 item   17*14conf   0.1407766990291262supf   0.02965235173824131realconf   0.13725490196078433realsupf   0.028629856850715747
rule13:  item   9*12 item   8*11conf   0.23622047244094488supf   0.02044989775051125realconf   0.21951219512195122realsupf   0.018404907975460124
rule14:  item   9*11 item   8*12conf   0.21882352941176472supf   0.03169734151329243realconf   0.2191780821917808realsupf   0.032719836400818
rule15:  item   9*11 item   8*11conf   0.17882352941176474supf   0.02590320381731425realconf   0.1780821917808219realsupf   0.026584867075664622
rule16:  item   9*11 item   7*11conf   0.15529411764705883supf   0.022494887525562373realconf   0.1643835616438356realsupf   0.024539877300613498
rule17:  item   9*11 item   18*11conf   0.16941176470588237supf   0.024539877300613498realconf   0.1643835616438356realsupf   0.024539877300613498
rule18:  item   7*11 item   8*11conf   0.1611785095320624supf   0.03169734151329243realconf   0.16129032258064516realsupf   0.03067484662576687
rule19:  item   7*11 item   13*10conf   0.10571923743500866supf   0.020790729379686432realconf   0.08602150537634409realsupf   0.016359918200409
rule20:  item   7*12 item   7*11conf   0.15933631814590463supf   0.02062031356509884realconf   0.12903225806451613realsupf   0.016359918200409
rule21:  item   14*9 item   8*11conf   0.19582245430809395supf   0.03067484662576687realconf   0.17142857142857143realsupf   0.024539877300613498
rule22:  item   14*9 item   7*11conf   0.1533942558746736supf   0.024028629856850715realconf   0.14285714285714285realsupf   0.02044989775051125
rule23:  item   14*9 item   18*11conf   0.14947780678851172supf   0.023415132924335377realconf   0.15714285714285714realsupf   0.022494887525562373
rule24:  item   4*9 item   8*11conf   0.2352941176470588supf   0.022903885480572598realconf   0.1956521739130435realsupf   0.018404907975460124
rule25:  item   4*9 item   7*11conf   0.2790616246498599supf   0.02716428084526244realconf   0.30434782608695654realsupf   0.028629856850715747
rule26:  item   13*10 item   8*12conf   0.15112179487179492supf   0.021426948420813455realconf   0.171875realsupf   0.022494887525562373
rule27:  item   13*10 item   7*11conf   0.14903846153846156supf   0.021131561008861623realconf   0.140625realsupf   0.018404907975460124
rule28:  item   13*10 item   14*9conf   0.1466346153846154supf   0.020790729379686432realconf   0.140625realsupf   0.018404907975460124
rule29:  item   18*11 item   8*11conf   0.1394324853228963supf   0.029141104294478526realconf   0.13402061855670103realsupf   0.026584867075664622
rule30:  item   18*11 item   7*11conf   0.11741682974559688supf   0.024539877300613498realconf   0.13402061855670103realsupf   0.026584867075664622
rule31:  item   18*11 item   17*14conf   0.14024787997390736supf   0.029311520109066118realconf   0.14432989690721648realsupf   0.028629856850715747
rule32:  item   18*16 item   17*14conf   0.23338340217799472supf   0.021182685753237902realconf   0.25realsupf   0.02044989775051125
rule33:  item   8*8 item   8*12conf   0.1926229508196721supf   0.024028629856850715realconf   0.18518518518518517realsupf   0.02044989775051125
rule34:  item   8*8 item   13*10conf   0.1612021857923497supf   0.02010906612133606realconf   0.12962962962962962realsupf   0.014314928425357873
rule35:  item   17*14 item   8*11conf   0.12871287128712872supf   0.026584867075664622realconf   0.13realsupf   0.026584867075664622
rule36:  item   17*14 item   9*11conf   0.1254125412541254supf   0.025903203817314247realconf   0.12realsupf   0.024539877300613498
rule37:  item   17*14 item   7*12conf   0.12376237623762376supf   0.02556237218813906realconf   0.12realsupf   0.024539877300613498
rule38:  item   17*14 item   13*10conf   0.14686468646864687supf   0.030334014996591684realconf   0.13realsupf   0.026584867075664622
rule39:  item   17*14 item   18*11conf   0.1872937293729373supf   0.03868438991138378realconf   0.16realsupf   0.032719836400818
rule40:  item   17*14 item   18*16conf   0.11749174917491749supf   0.024267211997273348realconf   0.11realsupf   0.022494887525562373
