# Supplementary material for: A novel on-line spatial-temporal k-anonymity method for location privacy protection from sequence rules-based inference attacks
Source: PLoS One. 2017 Aug 2;12(8):e0182232. doi: 10.1371/journal.pone.0182232 (PMC5540611; doi:10.1371/journal.pone.0182232)
Supplement: S2 Dataset — (ZIP) [file pone.0182232.s002.zip › S2 Dataset/dataset/1 orginal/rule/k=12/Batch No 9.txt]

rule1:  item   18*11 item   8*10conf   0.11179429849077696supf   0.020491803278688523realconf   0.0975609756097561realsupf   0.01639344262295082
rule2:  item   18*11 item   8*11conf   0.17272219116825044supf   0.03165983606557377realconf   0.18292682926829268realsupf   0.030737704918032786
rule3:  item   18*11 item   9*11conf   0.11738401341531582supf   0.02151639344262295realconf   0.12195121951219512realsupf   0.020491803278688523
rule4:  item   18*11 item   7*11conf   0.13415315818893236supf   0.02459016393442623realconf   0.14634146341463414realsupf   0.02459016393442623
rule5:  item   18*11 item   17*14conf   0.13042668157257312supf   0.02390710382513661realconf   0.13414634146341464realsupf   0.022540983606557378
rule6:  item   18*11 item   13*10conf   0.11291224147568474supf   0.02069672131147541realconf   0.12195121951219512realsupf   0.020491803278688523
rule7:  item   8*11 item   8*10conf   0.1354344122657581supf   0.027151639344262294realconf   0.13541666666666666realsupf   0.02663934426229508
rule8:  item   8*11 item   8*12conf   0.10391822827938671supf   0.020833333333333332realconf   0.08333333333333333realsupf   0.01639344262295082
rule9:  item   8*11 item   7*11conf   0.11754684838160136supf   0.0235655737704918realconf   0.11458333333333333realsupf   0.022540983606557378
rule10:  item   8*11 item   14*9conf   0.10817717206132878supf   0.02168715846994535realconf   0.09375realsupf   0.018442622950819672
rule11:  item   8*11 item   17*14conf   0.10221465076660988supf   0.020491803278688523realconf   0.10416666666666667realsupf   0.020491803278688523
rule12:  item   9*11 item   8*11conf   0.205026455026455supf   0.026468579234972676realconf   0.2222222222222222realsupf   0.028688524590163935
rule13:  item   7*11 item   18*11conf   0.1187335092348285supf   0.02305327868852459realconf   0.10989010989010989realsupf   0.020491803278688523
rule14:  item   7*11 item   8*11conf   0.1424802110817942supf   0.027663934426229508realconf   0.13186813186813187realsupf   0.02459016393442623
rule15:  item   7*11 item   6*12conf   0.13632365875109936supf   0.026468579234972676realconf   0.13186813186813187realsupf   0.02459016393442623
rule16:  item   7*11 item   8*8conf   0.11081794195250659supf   0.02151639344262295realconf   0.0989010989010989realsupf   0.018442622950819672
rule17:  item   7*11 item   17*14conf   0.13192612137203166supf   0.025614754098360656realconf   0.13186813186813187realsupf   0.02459016393442623
rule18:  item   7*12 item   7*11conf   0.1757910597689603supf   0.023907103825136614realconf   0.18461538461538463realsupf   0.02459016393442623
rule19:  item   14*9 item   7*11conf   0.19265502709211318supf   0.03278688524590164realconf   0.17721518987341772realsupf   0.028688524590163935
rule20:  item   10*12 item   7*11conf   0.16205211726384364supf   0.02038934426229508realconf   0.1509433962264151realsupf   0.01639344262295082
rule21:  item   17*14 item   18*11conf   0.1252059308072488supf   0.025956284153005462realconf   0.11458333333333333realsupf   0.022540983606557378
rule22:  item   17*14 item   8*11conf   0.10626029654036247supf   0.022028688524590164realconf   0.11458333333333333realsupf   0.022540983606557378
rule23:  item   17*14 item   9*11conf   0.11449752883031304supf   0.023736338797814206realconf   0.125realsupf   0.02459016393442623
rule24:  item   17*14 item   7*11conf   0.13673805601317962supf   0.028346994535519126realconf   0.125realsupf   0.02459016393442623
rule25:  item   17*14 item   14*9conf   0.1334431630971994supf   0.027663934426229508realconf   0.14583333333333334realsupf   0.028688524590163935
rule26:  item   17*14 item   14*10conf   0.10296540362438225supf   0.02134562841530055realconf   0.09375realsupf   0.018442622950819672
rule27:  item   17*14 item   13*10conf   0.1252059308072488supf   0.025956284153005462realconf   0.10416666666666667realsupf   0.020491803278688523
rule28:  item   13*10 item   18*11conf   0.17532467532467533supf   0.023975409836065574realconf   0.15realsupf   0.018442622950819672
