# Supplementary material for: A novel on-line spatial-temporal k-anonymity method for location privacy protection from sequence rules-based inference attacks
Source: PLoS One. 2017 Aug 2;12(8):e0182232. doi: 10.1371/journal.pone.0182232 (PMC5540611; doi:10.1371/journal.pone.0182232)
Supplement: S2 Dataset — (ZIP) [file pone.0182232.s002.zip › S2 Dataset/dataset/1 orginal/rule/k=13/Batch No 1.txt]

rule1:  item   19*5 item   17*14conf   0.2514953779227841supf   0.021456738575736486realconf   0.21428571428571427realsupf   0.018789144050104383
rule2:  item   8*12 item   8*11conf   0.12218738472888234supf   0.02305149617258177realconf   0.12048192771084337realsupf   0.020876826722338204
rule3:  item   8*12 item   7*12conf   0.11281200049182342supf   0.021282765019717realconf   0.10843373493975904realsupf   0.018789144050104383
rule4:  item   8*11 item   8*12conf   0.12144482366325371supf   0.024762236140106704realconf   0.12121212121212122realsupf   0.025052192066805846
rule5:  item   8*11 item   9*11conf   0.1129124004550626supf   0.023022500579911856realconf   0.10101010101010101realsupf   0.020876826722338204
rule6:  item   8*11 item   7*11conf   0.11774744027303755supf   0.024008350730688934realconf   0.12121212121212122realsupf   0.025052192066805846
rule7:  item   8*11 item   7*12conf   0.11604095563139931supf   0.02366040361864996realconf   0.1111111111111111realsupf   0.022964509394572025
rule8:  item   8*11 item   14*9conf   0.12286689419795223supf   0.025052192066805846realconf   0.1111111111111111realsupf   0.022964509394572025
rule9:  item   8*14 item   8*12conf   0.21519886363636356supf   0.021085594989561585realconf   0.225realsupf   0.018789144050104383
rule10:  item   9*13 item   7*11conf   0.3301435406698564supf   0.024008350730688934realconf   0.34210526315789475realsupf   0.027139874739039668
rule11:  item   9*11 item   8*11conf   0.18178307403729446supf   0.02456755144646585realconf   0.16393442622950818realsupf   0.020876826722338204
rule12:  item   9*11 item   7*11conf   0.20390599139357823supf   0.02755741127348643realconf   0.22950819672131148realsupf   0.029227557411273485
rule13:  item   7*11 item   8*12conf   0.12581168831168832supf   0.02696590118302018realconf   0.09900990099009901realsupf   0.020876826722338204
rule14:  item   7*11 item   8*11conf   0.1185064935064935supf   0.025400139178844813realconf   0.12871287128712872realsupf   0.027139874739039668
rule15:  item   7*11 item   7*12conf   0.10064935064935067supf   0.021572720946416147realconf   0.10891089108910891realsupf   0.022964509394572025
rule16:  item   7*12 item   7*11conf   0.21171802054154998supf   0.031558803061934586realconf   0.22388059701492538realsupf   0.031315240083507306
rule17:  item   14*9 item   8*11conf   0.18099214145383102supf   0.025643702157272096realconf   0.15384615384615385realsupf   0.020876826722338204
rule18:  item   14*9 item   7*11conf   0.20628683693516697supf   0.029227557411273485realconf   0.18461538461538463realsupf   0.025052192066805846
rule19:  item   13*10 item   7*11conf   0.17327975891511804supf   0.024008350730688934realconf   0.17857142857142858realsupf   0.020876826722338204
rule20:  item   12*11 item   8*11conf   0.23504173856270105supf   0.0208768267223382realconf   0.23809523809523808realsupf   0.020876826722338204
rule21:  item   18*13 item   8*11conf   0.22160068846815834supf   0.02687891440501044realconf   0.2realsupf   0.022964509394572025
rule22:  item   18*11 item   8*11conf   0.14659270998415214supf   0.025748086290883786realconf   0.17721518987341772realsupf   0.029227557411273485
rule23:  item   18*11 item   9*11conf   0.12618858954041207supf   0.022164231036882396realconf   0.12658227848101267realsupf   0.020876826722338204
rule24:  item   18*11 item   7*11conf   0.14263074484944532supf   0.025052192066805846realconf   0.1518987341772152realsupf   0.025052192066805846
rule25:  item   18*11 item   17*14conf   0.15253565768621238supf   0.026791927627000698realconf   0.13924050632911392realsupf   0.022964509394572025
rule26:  item   8*8 item   8*11conf   0.19072847682119204supf   0.025052192066805846realconf   0.17857142857142858realsupf   0.020876826722338204
rule27:  item   8*8 item   7*12conf   0.17086092715231788supf   0.02244258872651357realconf   0.19642857142857142realsupf   0.022964509394572025
rule28:  item   17*14 item   8*12conf   0.11800404585300071supf   0.024356297842727904realconf   0.11578947368421053realsupf   0.022964509394572025
rule29:  item   17*14 item   8*11conf   0.13991908293998656supf   0.028879610299234512realconf   0.14736842105263157realsupf   0.029227557411273485
rule30:  item   17*14 item   9*11conf   0.10451786918408634supf   0.021572720946416143realconf   0.10526315789473684realsupf   0.020876826722338204
rule31:  item   17*14 item   7*11conf   0.13486176668914368supf   0.027835768963117603realconf   0.1368421052631579realsupf   0.027139874739039668
rule32:  item   17*14 item   14*9conf   0.12845583277140935supf   0.02651356993736952realconf   0.1368421052631579realsupf   0.027139874739039668
rule33:  item   17*14 item   13*10conf   0.13275455158462582supf   0.027400835073068893realconf   0.12631578947368421realsupf   0.025052192066805846
rule34:  item   17*14 item   18*11conf   0.17329737019554964supf   0.03576896311760613realconf   0.14736842105263157realsupf   0.029227557411273485
