# Supplementary material for: A novel on-line spatial-temporal k-anonymity method for location privacy protection from sequence rules-based inference attacks
Source: PLoS One. 2017 Aug 2;12(8):e0182232. doi: 10.1371/journal.pone.0182232 (PMC5540611; doi:10.1371/journal.pone.0182232)
Supplement: S2 Dataset — (ZIP) [file pone.0182232.s002.zip › S2 Dataset/dataset/1 orginal/rule/k=13/Batch No 2.txt]

rule1:  item   8*11 item   8*12conf   0.11258278145695365supf   0.023224043715846993realconf   0.11realsupf   0.022540983606557378
rule2:  item   8*11 item   17*14conf   0.1076158940397351supf   0.022199453551912565realconf   0.1realsupf   0.020491803278688523
rule3:  item   9*11 item   8*11conf   0.17178276269185358supf   0.024846311475409836realconf   0.16923076923076924realsupf   0.022540983606557378
rule4:  item   7*11 item   8*11conf   0.11579457364341084supf   0.02040642076502732realconf   0.10588235294117647realsupf   0.018442622950819672
rule5:  item   7*11 item   14*9conf   0.11434108527131782supf   0.020150273224043714realconf   0.10588235294117647realsupf   0.018442622950819672
rule6:  item   7*11 item   14*10conf   0.11821705426356591supf   0.020833333333333336realconf   0.10588235294117647realsupf   0.018442622950819672
rule7:  item   14*9 item   8*11conf   0.15252784918594686supf   0.024316939890710383realconf   0.14666666666666667realsupf   0.022540983606557378
rule8:  item   14*9 item   7*11conf   0.14460154241645243supf   0.02305327868852459realconf   0.13333333333333333realsupf   0.020491803278688523
rule9:  item   14*9 item   14*10conf   0.13496143958868892supf   0.02151639344262295realconf   0.09333333333333334realsupf   0.014344262295081968
rule10:  item   4*9 item   8*11conf   0.3231972198088618supf   0.025409836065573767realconf   0.2903225806451613realsupf   0.018442622950819672
rule11:  item   10*12 item   8*11conf   0.23926715887339348supf   0.029883879781420767realconf   0.22807017543859648realsupf   0.02663934426229508
rule12:  item   13*10 item   9*12conf   0.14047979252215256supf   0.02219945355191257realconf   0.14925373134328357realsupf   0.020491803278688523
rule13:  item   13*10 item   7*11conf   0.14156040631078454supf   0.022370218579234977realconf   0.16417910447761194realsupf   0.022540983606557378
rule14:  item   13*10 item   18*11conf   0.15971471795980116supf   0.02523907103825137realconf   0.16417910447761194realsupf   0.022540983606557378
rule15:  item   13*10 item   8*8conf   0.13442835530581365supf   0.0212431693989071realconf   0.16417910447761194realsupf   0.022540983606557378
rule16:  item   18*13 item   18*11conf   0.1702296120348377supf   0.022028688524590164realconf   0.20689655172413793realsupf   0.02459016393442623
rule17:  item   18*13 item   17*14conf   0.23489047242016364supf   0.03039617486338798realconf   0.20689655172413793realsupf   0.02459016393442623
rule18:  item   18*11 item   14*9conf   0.12719563900666261supf   0.02151639344262295realconf   0.14457831325301204realsupf   0.02459016393442623
rule19:  item   18*11 item   17*14conf   0.12457096709065213supf   0.0210724043715847realconf   0.10843373493975904realsupf   0.018442622950819672
rule20:  item   8*8 item   13*10conf   0.19732441471571904supf   0.020150273224043714realconf   0.14285714285714285realsupf   0.012295081967213115
rule21:  item   17*14 item   8*10conf   0.11794871794871799supf   0.0235655737704918realconf   0.12087912087912088realsupf   0.022540983606557378
rule22:  item   17*14 item   8*11conf   0.11965811965811969supf   0.02390710382513661realconf   0.10989010989010989realsupf   0.020491803278688523
rule23:  item   17*14 item   9*11conf   0.1521367521367522supf   0.03039617486338798realconf   0.15384615384615385realsupf   0.028688524590163935
rule24:  item   17*14 item   10*12conf   0.10461538461538464supf   0.020901639344262292realconf   0.10989010989010989realsupf   0.020491803278688523
rule25:  item   17*14 item   13*10conf   0.10256410256410259supf   0.020491803278688523realconf   0.08791208791208792realsupf   0.01639344262295082
rule26:  item   17*14 item   18*11conf   0.12393162393162398supf   0.024760928961748634realconf   0.12087912087912088realsupf   0.022540983606557378
