# Supplementary material for: A novel on-line spatial-temporal k-anonymity method for location privacy protection from sequence rules-based inference attacks
Source: PLoS One. 2017 Aug 2;12(8):e0182232. doi: 10.1371/journal.pone.0182232 (PMC5540611; doi:10.1371/journal.pone.0182232)
Supplement: S2 Dataset — (ZIP) [file pone.0182232.s002.zip › S2 Dataset/dataset/1 orginal/rule/k=13/Batch No 3.txt]

rule1:  item   8*10 item   8*12conf   0.18547140649149924supf   0.02044989775051125realconf   0.18867924528301888realsupf   0.02044989775051125
rule2:  item   8*10 item   8*11conf   0.21792890262751158supf   0.024028629856850715realconf   0.18867924528301888realsupf   0.02044989775051125
rule3:  item   8*12 item   8*11conf   0.14615384615384613supf   0.02266530334014997realconf   0.15714285714285714realsupf   0.022494887525562373
rule4:  item   8*11 item   8*12conf   0.13455657492354742supf   0.0299931833674165realconf   0.13761467889908258realsupf   0.03067484662576687
rule5:  item   8*11 item   9*11conf   0.11009174311926605supf   0.024539877300613498realconf   0.11009174311926606realsupf   0.024539877300613498
rule6:  item   8*11 item   7*12conf   0.11544342507645261supf   0.025732788002726655realconf   0.09174311926605505realsupf   0.02044989775051125
rule7:  item   8*11 item   7*13conf   0.10321100917431192supf   0.023006134969325152realconf   0.09174311926605505realsupf   0.02044989775051125
rule8:  item   8*11 item   13*10conf   0.10015290519877675supf   0.022324471710974778realconf   0.08256880733944955realsupf   0.018404907975460124
rule9:  item   8*11 item   18*11conf   0.12844036697247707supf   0.028629856850715747realconf   0.12844036697247707realsupf   0.028629856850715747
rule10:  item   8*11 item   17*14conf   0.12461773700305809supf   0.027777777777777776realconf   0.10091743119266056realsupf   0.022494887525562373
rule11:  item   9*13 item   8*11conf   0.2684989429175476supf   0.021642808452624406realconf   0.2553191489361702realsupf   0.024539877300613498
rule12:  item   9*11 item   8*12conf   0.18248416050686375supf   0.026925698704839813realconf   0.2054794520547945realsupf   0.03067484662576687
rule13:  item   9*11 item   8*11conf   0.17060454065469902supf   0.02517285032622456realconf   0.1780821917808219realsupf   0.026584867075664622
rule14:  item   7*11 item   8*11conf   0.1711026615969582supf   0.03067484662576687realconf   0.16279069767441862realsupf   0.028629856850715747
rule15:  item   7*11 item   18*11conf   0.11501901140684412supf   0.02062031356509884realconf   0.10465116279069768realsupf   0.018404907975460124
rule16:  item   7*11 item   8*8conf   0.13707224334600762supf   0.024573960463531015realconf   0.12790697674418605realsupf   0.022494887525562373
rule17:  item   7*12 item   7*11conf   0.17801047120418845supf   0.023176550783912744realconf   0.19672131147540983realsupf   0.024539877300613498
rule18:  item   14*9 item   8*11conf   0.16448672215616328supf   0.02828902522154056realconf   0.1518987341772152realsupf   0.024539877300613498
rule19:  item   14*9 item   7*11conf   0.15755053507728892supf   0.0270961145194274realconf   0.1518987341772152realsupf   0.024539877300613498
rule20:  item   14*9 item   18*11conf   0.12623860483551327supf   0.021710974778459444realconf   0.13924050632911392realsupf   0.022494887525562373
rule21:  item   4*9 item   8*11conf   0.3365825688073395supf   0.020006816632583503realconf   0.25925925925925924realsupf   0.014314928425357873
rule22:  item   13*10 item   9*11conf   0.1481042654028436supf   0.02130197682344922realconf   0.15873015873015872realsupf   0.02044989775051125
rule23:  item   13*10 item   7*11conf   0.16943127962085305supf   0.024369461486025902realconf   0.15873015873015872realsupf   0.02044989775051125
rule24:  item   13*10 item   14*9conf   0.14573459715639805supf   0.020961145194274024realconf   0.1746031746031746realsupf   0.022494887525562373
rule25:  item   13*10 item   18*11conf   0.1645734597156398supf   0.023670756646216772realconf   0.1746031746031746realsupf   0.022494887525562373
rule26:  item   18*13 item   18*11conf   0.2120600115406809supf   0.025051124744376277realconf   0.18181818181818182realsupf   0.02044989775051125
rule27:  item   18*11 item   8*12conf   0.11813137640952211supf   0.022494887525562373realconf   0.09195402298850575realsupf   0.016359918200409
rule28:  item   18*11 item   8*11conf   0.18202971183103633supf   0.034662576687116566realconf   0.1724137931034483realsupf   0.03067484662576687
rule29:  item   8*8 item   8*11conf   0.1621911922663802supf   0.020586230402181323realconf   0.16981132075471697realsupf   0.018404907975460124
rule30:  item   17*14 item   8*11conf   0.1796610169491526supf   0.036128152692569866realconf   0.17777777777777778realsupf   0.032719836400818
rule31:  item   17*14 item   7*12conf   0.12203389830508479supf   0.024539877300613498realconf   0.12222222222222222realsupf   0.022494887525562373
rule32:  item   17*14 item   14*9conf   0.11694915254237293supf   0.023517382413087935realconf   0.12222222222222222realsupf   0.022494887525562373
rule33:  item   17*14 item   18*11conf   0.20508474576271196supf   0.04124062713019769realconf   0.2realsupf   0.03680981595092025
