# Supplementary material for: A novel on-line spatial-temporal k-anonymity method for location privacy protection from sequence rules-based inference attacks
Source: PLoS One. 2017 Aug 2;12(8):e0182232. doi: 10.1371/journal.pone.0182232 (PMC5540611; doi:10.1371/journal.pone.0182232)
Supplement: S2 Dataset — (ZIP) [file pone.0182232.s002.zip › S2 Dataset/dataset/1 orginal/rule/k=13/Batch No 4.txt]

rule1:  item   8*12 item   8*11conf   0.15631646108039132supf   0.025102459016393443realconf   0.16216216216216217realsupf   0.02459016393442623
rule2:  item   8*12 item   9*11conf   0.12547851977881752supf   0.020150273224043714realconf   0.10810810810810811realsupf   0.01639344262295082
rule3:  item   8*12 item   17*14conf   0.13185878349638455supf   0.021174863387978145realconf   0.13513513513513514realsupf   0.020491803278688523
rule4:  item   8*11 item   8*10conf   0.14515545914678235supf   0.027424863387978143realconf   0.15730337078651685realsupf   0.028688524590163935
rule5:  item   8*11 item   8*12conf   0.12864545673656302supf   0.024305555555555556realconf   0.1348314606741573realsupf   0.02459016393442623
rule6:  item   8*11 item   9*11conf   0.12322246324415521supf   0.02328096539162113realconf   0.1348314606741573realsupf   0.02459016393442623
rule7:  item   8*11 item   7*11conf   0.12780187997107736supf   0.02414617486338798realconf   0.12359550561797752realsupf   0.022540983606557378
rule8:  item   8*11 item   7*12conf   0.1174981923355025supf   0.022199453551912565realconf   0.11235955056179775realsupf   0.020491803278688523
rule9:  item   8*11 item   13*10conf   0.12689804772234273supf   0.023975409836065574realconf   0.11235955056179775realsupf   0.020491803278688523
rule10:  item   9*11 item   8*11conf   0.16994219653179193supf   0.025102459016393443realconf   0.16417910447761194realsupf   0.022540983606557378
rule11:  item   7*11 item   8*11conf   0.13620071684587814supf   0.025956284153005466realconf   0.14893617021276595realsupf   0.028688524590163935
rule12:  item   7*12 item   7*11conf   0.14546700159853848supf   0.021755464480874318realconf   0.12121212121212122realsupf   0.01639344262295082
rule13:  item   14*9 item   18*11conf   0.15834118755890667supf   0.022950819672131147realconf   0.13432835820895522realsupf   0.018442622950819672
rule14:  item   13*10 item   8*11conf   0.15873015873015875supf   0.020491803278688527realconf   0.18518518518518517realsupf   0.020491803278688523
rule15:  item   18*13 item   8*11conf   0.20919778699861685supf   0.020662568306010928realconf   0.2realsupf   0.020491803278688523
rule16:  item   18*13 item   17*14conf   0.22821576763485477supf   0.022540983606557378realconf   0.2realsupf   0.020491803278688523
rule17:  item   18*11 item   8*11conf   0.12766775620073062supf   0.0226775956284153realconf   0.13580246913580246realsupf   0.022540983606557378
rule18:  item   18*11 item   9*12conf   0.12113055181695825supf   0.02151639344262295realconf   0.13580246913580246realsupf   0.022540983606557378
rule19:  item   18*11 item   9*11conf   0.13574312632186117supf   0.024112021857923497realconf   0.13580246913580246realsupf   0.022540983606557378
rule20:  item   18*11 item   7*11conf   0.17679292443760813supf   0.03140368852459016realconf   0.16049382716049382realsupf   0.02663934426229508
rule21:  item   18*11 item   7*12conf   0.12632186118054217supf   0.022438524590163933realconf   0.13580246913580246realsupf   0.022540983606557378
rule22:  item   8*8 item   17*14conf   0.16243122871364946supf   0.02117486338797814realconf   0.13793103448275862realsupf   0.01639344262295082
rule23:  item   17*14 item   8*11conf   0.13713080168776373supf   0.028859289617486336realconf   0.15306122448979592realsupf   0.030737704918032786
rule24:  item   17*14 item   9*11conf   0.11441090555014607supf   0.024077868852459015realconf   0.12244897959183673realsupf   0.02459016393442623
rule25:  item   17*14 item   7*11conf   0.18338201882505686supf   0.038592896174863396realconf   0.19387755102040816realsupf   0.0389344262295082
rule26:  item   17*14 item   14*10conf   0.10873093151574166supf   0.022882513661202187realconf   0.09183673469387756realsupf   0.018442622950819672
rule27:  item   17*14 item   13*10conf   0.11468138050416532supf   0.024134790528233148realconf   0.09183673469387756realsupf   0.018442622950819672
rule28:  item   17*14 item   18*11conf   0.15709185329438496supf   0.03306010928961749realconf   0.16326530612244897realsupf   0.03278688524590164
rule29:  item   17*14 item   6*17conf   0.10223953261927946supf   0.021516393442622947realconf   0.12244897959183673realsupf   0.02459016393442623
