# Supplementary material for: A novel on-line spatial-temporal k-anonymity method for location privacy protection from sequence rules-based inference attacks
Source: PLoS One. 2017 Aug 2;12(8):e0182232. doi: 10.1371/journal.pone.0182232 (PMC5540611; doi:10.1371/journal.pone.0182232)
Supplement: S2 Dataset — (ZIP) [file pone.0182232.s002.zip › S2 Dataset/dataset/1 orginal/rule/k=13/Batch No 5.txt]

rule1:  item   8*12 item   18*11conf   0.13288288288288289supf   0.02027491408934708realconf   0.13846153846153847realsupf   0.018556701030927835
rule2:  item   8*11 item   8*10conf   0.10288270377733598supf   0.02134020618556701realconf   0.10309278350515463realsupf   0.020618556701030927
rule3:  item   8*11 item   8*12conf   0.1088469184890656supf   0.022577319587628864realconf   0.09278350515463918realsupf   0.018556701030927835
rule4:  item   8*11 item   17*14conf   0.11597084161696489supf   0.024054982817869417realconf   0.1134020618556701realsupf   0.02268041237113402
rule5:  item   9*12 item   8*11conf   0.22800776196636482supf   0.02422680412371134realconf   0.2549019607843137realsupf   0.026804123711340205
rule6:  item   9*11 item   8*11conf   0.21282633371169124supf   0.02577319587628866realconf   0.20689655172413793realsupf   0.024742268041237112
rule7:  item   7*11 item   8*11conf   0.13707317073170733supf   0.024140893470790376realconf   0.12048192771084337realsupf   0.020618556701030927
rule8:  item   14*9 item   8*11conf   0.1260378965296998supf   0.020343642611683845realconf   0.1095890410958904realsupf   0.016494845360824743
rule9:  item   14*9 item   7*11conf   0.19374068554396426supf   0.03127147766323024realconf   0.1780821917808219realsupf   0.026804123711340205
rule10:  item   14*9 item   7*12conf   0.13412816691505217supf   0.021649484536082474realconf   0.136986301369863realsupf   0.020618556701030927
rule11:  item   14*9 item   18*11conf   0.1345539706195444supf   0.021718213058419245realconf   0.1232876712328767realsupf   0.018556701030927835
rule12:  item   10*12 item   7*11conf   0.18835778513961193supf   0.020515463917525772realconf   0.23076923076923078realsupf   0.024742268041237112
rule13:  item   10*12 item   14*9conf   0.185202713361729supf   0.020171821305841924realconf   0.15384615384615385realsupf   0.016494845360824743
rule14:  item   13*10 item   7*12conf   0.1476582647034357supf   0.020332187857961054realconf   0.16363636363636364realsupf   0.018556701030927835
rule15:  item   18*11 item   8*11conf   0.15255423372988106supf   0.029965635738831615realconf   0.16483516483516483realsupf   0.030927835051546393
rule16:  item   18*11 item   9*11conf   0.10934219734079778supf   0.021477663230240553realconf   0.0989010989010989realsupf   0.018556701030927835
rule17:  item   18*11 item   7*11conf   0.15570328901329603supf   0.030584192439862545realconf   0.16483516483516483realsupf   0.030927835051546393
rule18:  item   18*11 item   13*10conf   0.11459062281315606supf   0.022508591065292096realconf   0.0989010989010989realsupf   0.018556701030927835
rule19:  item   18*11 item   17*14conf   0.12421273617914624supf   0.02439862542955326realconf   0.0989010989010989realsupf   0.018556701030927835
rule20:  item   17*14 item   15*7conf   0.1111206403659234supf   0.022262313860252004realconf   0.09574468085106383realsupf   0.018556701030927835
rule21:  item   17*14 item   8*10conf   0.1037735849056604supf   0.020790378006872855realconf   0.10638297872340426realsupf   0.020618556701030927
rule22:  item   17*14 item   8*12conf   0.10634648370497427supf   0.021305841924398623realconf   0.09574468085106383realsupf   0.018556701030927835
rule23:  item   17*14 item   8*11conf   0.1483704974271012supf   0.02972508591065292realconf   0.1595744680851064realsupf   0.030927835051546393
rule24:  item   17*14 item   7*11conf   0.11663807890222985supf   0.02336769759450172realconf   0.11702127659574468realsupf   0.02268041237113402
rule25:  item   17*14 item   14*10conf   0.1012006861063465supf   0.02027491408934708realconf   0.09574468085106383realsupf   0.018556701030927835
rule26:  item   17*14 item   13*10conf   0.10463121783876501supf   0.020962199312714775realconf   0.07446808510638298realsupf   0.01443298969072165
rule27:  item   17*14 item   18*11conf   0.14922813036020585supf   0.029896907216494847realconf   0.13829787234042554realsupf   0.026804123711340205
