# Supplementary material for: A novel on-line spatial-temporal k-anonymity method for location privacy protection from sequence rules-based inference attacks
Source: PLoS One. 2017 Aug 2;12(8):e0182232. doi: 10.1371/journal.pone.0182232 (PMC5540611; doi:10.1371/journal.pone.0182232)
Supplement: S2 Dataset — (ZIP) [file pone.0182232.s002.zip › S2 Dataset/dataset/1 orginal/rule/k=13/Batch No 6.txt]

rule1:  item   8*11 item   7*11conf   0.1338383838383838supf   0.02737603305785124realconf   0.14285714285714285realsupf   0.028925619834710745
rule2:  item   8*11 item   7*12conf   0.10858585858585858supf   0.02221074380165289realconf   0.08163265306122448realsupf   0.01652892561983471
rule3:  item   8*11 item   13*10conf   0.10185185185185185supf   0.020833333333333332realconf   0.09183673469387756realsupf   0.01859504132231405
rule4:  item   8*11 item   18*11conf   0.12626262626262627supf   0.025826446280991736realconf   0.12244897959183673realsupf   0.024793388429752067
rule5:  item   8*11 item   8*8conf   0.11144781144781143supf   0.022796143250688704realconf   0.10204081632653061realsupf   0.02066115702479339
rule6:  item   8*11 item   17*14conf   0.14478114478114476supf   0.02961432506887052realconf   0.1326530612244898realsupf   0.026859504132231406
rule7:  item   8*14 item   8*11conf   0.19966159052453464supf   0.020316804407713496realconf   0.13953488372093023realsupf   0.012396694214876033
rule8:  item   9*11 item   8*12conf   0.13563347709231824supf   0.021349862258953165realconf   0.14102564102564102realsupf   0.022727272727272728
rule9:  item   9*11 item   8*11conf   0.16857303581473843supf   0.02653482880755608realconf   0.1794871794871795realsupf   0.028925619834710745
rule10:  item   9*11 item   18*11conf   0.12985186574160884supf   0.020439787485242028realconf   0.11538461538461539realsupf   0.01859504132231405
rule11:  item   9*11 item   17*14conf   0.12797674854678417supf   0.020144628099173553realconf   0.10256410256410256realsupf   0.01652892561983471
rule12:  item   7*11 item   8*12conf   0.11862917398945516supf   0.02324380165289256realconf   0.0989010989010989realsupf   0.01859504132231405
rule13:  item   7*11 item   8*11conf   0.16344463971880488supf   0.03202479338842975realconf   0.15384615384615385realsupf   0.028925619834710745
rule14:  item   7*11 item   18*11conf   0.15289982425307555supf   0.029958677685950414realconf   0.15384615384615385realsupf   0.028925619834710745
rule15:  item   7*11 item   6*12conf   0.12478031634446396supf   0.024449035812672177realconf   0.14285714285714285realsupf   0.026859504132231406
rule16:  item   7*11 item   8*8conf   0.1337434094903339supf   0.02620523415977961realconf   0.13186813186813187realsupf   0.024793388429752067
rule17:  item   7*11 item   17*14conf   0.11072056239015816supf   0.02169421487603306realconf   0.08791208791208792realsupf   0.01652892561983471
rule18:  item   7*12 item   7*11conf   0.167420814479638supf   0.025482093663911843realconf   0.15714285714285714realsupf   0.022727272727272728
rule19:  item   14*9 item   8*11conf   0.1633791591950588supf   0.02823691460055096realconf   0.15853658536585366realsupf   0.026859504132231406
rule20:  item   14*9 item   7*11conf   0.1912731619844591supf   0.03305785123966942realconf   0.1951219512195122realsupf   0.03305785123966942
rule21:  item   14*9 item   18*11conf   0.14375373580394502supf   0.02484504132231405realconf   0.13414634146341464realsupf   0.022727272727272728
rule22:  item   13*10 item   7*11conf   0.20823125918667312supf   0.02926997245179063realconf   0.20967741935483872realsupf   0.026859504132231406
rule23:  item   13*10 item   7*12conf   0.1548260656540911supf   0.021763085399449034realconf   0.14516129032258066realsupf   0.01859504132231405
rule24:  item   13*10 item   14*9conf   0.1825085742283194supf   0.02565426997245179realconf   0.1935483870967742realsupf   0.024793388429752067
rule25:  item   13*10 item   18*11conf   0.16413522782949533supf   0.02307162534435262realconf   0.16129032258064516realsupf   0.02066115702479339
rule26:  item   18*13 item   8*11conf   0.1758793969849246supf   0.02169421487603306realconf   0.15384615384615385realsupf   0.01652892561983471
rule27:  item   18*13 item   7*11conf   0.18006700167504186supf   0.02221074380165289realconf   0.19230769230769232realsupf   0.02066115702479339
rule28:  item   18*13 item   18*11conf   0.20519262981574538supf   0.0253099173553719realconf   0.21153846153846154realsupf   0.022727272727272728
rule29:  item   18*11 item   8*11conf   0.13755458515283842supf   0.027117768595041322realconf   0.12087912087912088realsupf   0.022727272727272728
rule30:  item   18*11 item   9*12conf   0.1021834061135371supf   0.020144628099173553realconf   0.06593406593406594realsupf   0.012396694214876033
rule31:  item   18*11 item   17*14conf   0.12489082969432314supf   0.02462121212121212realconf   0.13186813186813187realsupf   0.024793388429752067
rule32:  item   17*14 item   8*11conf   0.11019736842105264supf   0.023071625344352614realconf   0.10416666666666667realsupf   0.02066115702479339
rule33:  item   17*14 item   7*11conf   0.10197368421052633supf   0.021349862258953165realconf   0.09375realsupf   0.01859504132231405
rule34:  item   17*14 item   7*12conf   0.11842105263157898supf   0.024793388429752067realconf   0.11458333333333333realsupf   0.022727272727272728
rule35:  item   17*14 item   14*9conf   0.12993421052631582supf   0.027203856749311292realconf   0.13541666666666666realsupf   0.026859504132231406
rule36:  item   17*14 item   18*11conf   0.21299342105263164supf   0.04459366391184573realconf   0.21875realsupf   0.04338842975206612
