# Supplementary material for: A novel on-line spatial-temporal k-anonymity method for location privacy protection from sequence rules-based inference attacks
Source: PLoS One. 2017 Aug 2;12(8):e0182232. doi: 10.1371/journal.pone.0182232 (PMC5540611; doi:10.1371/journal.pone.0182232)
Supplement: S2 Dataset — (ZIP) [file pone.0182232.s002.zip › S2 Dataset/dataset/1 orginal/rule/k=13/Batch No 7.txt]

rule1:  item   8*11 item   8*12conf   0.11250000000000004supf   0.021341463414634148realconf   0.1realsupf   0.018292682926829267
rule2:  item   8*11 item   7*11conf   0.16696428571428576supf   0.03167344173441734realconf   0.16666666666666666realsupf   0.03048780487804878
rule3:  item   8*11 item   14*9conf   0.10892857142857144supf   0.020663956639566394realconf   0.1realsupf   0.018292682926829267
rule4:  item   8*11 item   13*10conf   0.12357142857142858supf   0.02344173441734417realconf   0.1realsupf   0.018292682926829267
rule5:  item   9*11 item   8*12conf   0.14342895263509006supf   0.02184959349593496realconf   0.11764705882352941realsupf   0.016260162601626018
rule6:  item   9*11 item   8*11conf   0.16944629753168777supf   0.0258130081300813realconf   0.16176470588235295realsupf   0.022357723577235773
rule7:  item   7*11 item   7*12conf   0.13162878787878785supf   0.023543360433604332realconf   0.13636363636363635realsupf   0.024390243902439025
rule8:  item   7*11 item   14*9conf   0.13920454545454544supf   0.024898373983739838realconf   0.14772727272727273realsupf   0.026422764227642278
rule9:  item   7*11 item   13*10conf   0.1231060606060606supf   0.022018970189701895realconf   0.10227272727272728realsupf   0.018292682926829267
rule10:  item   7*11 item   17*14conf   0.16477272727272727supf   0.029471544715447155realconf   0.1590909090909091realsupf   0.028455284552845527
rule11:  item   7*12 item   8*11conf   0.1564310544611819supf   0.022865853658536585realconf   0.13636363636363635realsupf   0.018292682926829267
rule12:  item   14*9 item   8*11conf   0.13743180864456567supf   0.022188346883468834realconf   0.13924050632911392realsupf   0.022357723577235773
rule13:  item   13*10 item   7*11conf   0.2062549485352336supf   0.03529810298102981realconf   0.22972972972972974realsupf   0.034552845528455285
rule14:  item   13*10 item   14*9conf   0.1484560570071259supf   0.02540650406504065realconf   0.16216216216216217realsupf   0.024390243902439025
rule15:  item   13*10 item   18*11conf   0.14528899445764054supf   0.02486449864498645realconf   0.14864864864864866realsupf   0.022357723577235773
rule16:  item   18*13 item   18*11conf   0.19346153846153846supf   0.025558943089430894realconf   0.2459016393442623realsupf   0.03048780487804878
rule17:  item   18*13 item   17*14conf   0.28076923076923077supf   0.03709349593495935realconf   0.26229508196721313realsupf   0.032520325203252036
rule18:  item   18*11 item   8*11conf   0.12819794584500466supf   0.023255420054200542realconf   0.11627906976744186realsupf   0.02032520325203252
rule19:  item   17*14 item   8*11conf   0.11312849162011178supf   0.027439024390243903realconf   0.1016949152542373realsupf   0.024390243902439025
rule20:  item   17*14 item   9*11conf   0.12150837988826821supf   0.029471544715447155realconf   0.1271186440677966realsupf   0.03048780487804878
rule21:  item   17*14 item   7*11conf   0.13128491620111737supf   0.03184281842818428realconf   0.1271186440677966realsupf   0.03048780487804878
rule22:  item   17*14 item   7*12conf   0.10265363128491624supf   0.024898373983739838realconf   0.09322033898305085realsupf   0.022357723577235773
rule23:  item   17*14 item   14*9conf   0.11312849162011178supf   0.027439024390243903realconf   0.11864406779661017realsupf   0.028455284552845527
rule24:  item   17*14 item   13*10conf   0.1284916201117319supf   0.03116531165311653realconf   0.11864406779661017realsupf   0.028455284552845527
rule25:  item   17*14 item   18*13conf   0.10055865921787716supf   0.02439024390243903realconf   0.11016949152542373realsupf   0.026422764227642278
rule26:  item   17*14 item   18*11conf   0.1629888268156425supf   0.03953252032520325realconf   0.1694915254237288realsupf   0.04065040650406504
