# Supplementary material for: A novel on-line spatial-temporal k-anonymity method for location privacy protection from sequence rules-based inference attacks
Source: PLoS One. 2017 Aug 2;12(8):e0182232. doi: 10.1371/journal.pone.0182232 (PMC5540611; doi:10.1371/journal.pone.0182232)
Supplement: S2 Dataset — (ZIP) [file pone.0182232.s002.zip › S2 Dataset/dataset/1 orginal/rule/k=13/Batch No 8.txt]

rule1:  item   8*10 item   8*11conf   0.22044198895027622supf   0.02719836400817996realconf   0.2033898305084746realsupf   0.024539877300613498
rule2:  item   8*12 item   8*11conf   0.14468085106382977supf   0.023176550783912744realconf   0.14666666666666667realsupf   0.022494887525562373
rule3:  item   8*12 item   7*11conf   0.14042553191489363supf   0.022494887525562373realconf   0.13333333333333333realsupf   0.02044989775051125
rule4:  item   8*12 item   18*11conf   0.1297872340425532supf   0.020790729379686436realconf   0.12realsupf   0.018404907975460124
rule5:  item   8*11 item   8*12conf   0.1100932176149148supf   0.02334696659850034realconf   0.10784313725490197realsupf   0.022494887525562373
rule6:  item   8*11 item   7*11conf   0.11282545805207327supf   0.023926380368098157realconf   0.10784313725490197realsupf   0.022494887525562373
rule7:  item   8*11 item   7*12conf   0.10848601735776277supf   0.023006134969325152realconf   0.06862745098039216realsupf   0.014314928425357873
rule8:  item   8*11 item   7*13conf   0.11089681774349083supf   0.023517382413087935realconf   0.11764705882352941realsupf   0.024539877300613498
rule9:  item   8*11 item   13*10conf   0.1377370620379299supf   0.029209270620313563realconf   0.12745098039215685realsupf   0.026584867075664622
rule10:  item   8*11 item   18*11conf   0.1055930568948891supf   0.022392638036809815realconf   0.08823529411764706realsupf   0.018404907975460124
rule11:  item   8*11 item   8*8conf   0.1562198649951784supf   0.033128834355828224realconf   0.13725490196078433realsupf   0.028629856850715747
rule12:  item   8*11 item   8*7conf   0.10028929604628736supf   0.0212678936605317realconf   0.08823529411764706realsupf   0.018404907975460124
rule13:  item   8*11 item   17*14conf   0.1478624236579878supf   0.03135650988411725realconf   0.13725490196078433realsupf   0.028629856850715747
rule14:  item   9*12 item   8*11conf   0.24089068825910936supf   0.020279481935923657realconf   0.21951219512195122realsupf   0.018404907975460124
rule15:  item   8*14 item   8*11conf   0.20116429495472182supf   0.02119972733469666realconf   0.18867924528301888realsupf   0.02044989775051125
rule16:  item   9*11 item   8*12conf   0.20488940628637953supf   0.029993183367416496realconf   0.2191780821917808realsupf   0.032719836400818
rule17:  item   9*11 item   8*11conf   0.18626309662398138supf   0.027266530334014993realconf   0.1780821917808219realsupf   0.026584867075664622
rule18:  item   9*11 item   7*11conf   0.15366705471478465supf   0.022494887525562373realconf   0.1643835616438356realsupf   0.024539877300613498
rule19:  item   9*11 item   18*11conf   0.16763678696158327supf   0.024539877300613498realconf   0.1643835616438356realsupf   0.024539877300613498
rule20:  item   7*11 item   8*11conf   0.16202090592334495supf   0.03169734151329243realconf   0.16129032258064516realsupf   0.03067484662576687
rule21:  item   7*11 item   13*10conf   0.10627177700348431supf   0.020790729379686432realconf   0.08602150537634409realsupf   0.016359918200409
rule22:  item   7*12 item   7*11conf   0.1517067003792667supf   0.020449897750511245realconf   0.12903225806451613realsupf   0.016359918200409
rule23:  item   14*9 item   8*11conf   0.19491896627244854supf   0.030334014996591684realconf   0.17142857142857143realsupf   0.024539877300613498
rule24:  item   14*9 item   7*11conf   0.1565922032413491supf   0.024369461486025902realconf   0.14285714285714285realsupf   0.02044989775051125
rule25:  item   14*9 item   18*11conf   0.15155497152869032supf   0.023585548738922973realconf   0.15714285714285714realsupf   0.022494887525562373
rule26:  item   4*9 item   8*11conf   0.23746054016134682supf   0.023074301295160193realconf   0.1956521739130435realsupf   0.018404907975460124
rule27:  item   4*9 item   7*11conf   0.29533497018589955supf   0.028698023176550784realconf   0.30434782608695654realsupf   0.028629856850715747
rule28:  item   13*10 item   8*12conf   0.15499800876144962supf   0.022108611679163826realconf   0.171875realsupf   0.022494887525562373
rule29:  item   13*10 item   7*11conf   0.15531660692951013supf   0.022154055896387182realconf   0.140625realsupf   0.018404907975460124
rule30:  item   13*10 item   14*9conf   0.14456391875746713supf   0.02062031356509884realconf   0.140625realsupf   0.018404907975460124
rule31:  item   13*10 item   18*11conf   0.14575866188769415supf   0.020790729379686436realconf   0.125realsupf   0.016359918200409
rule32:  item   18*11 item   8*11conf   0.14127561136814276supf   0.029141104294478526realconf   0.13402061855670103realsupf   0.026584867075664622
rule33:  item   18*11 item   7*11conf   0.11731658955717118supf   0.02419904567143831realconf   0.13402061855670103realsupf   0.026584867075664622
rule34:  item   18*11 item   17*14conf   0.14375413086582947supf   0.02965235173824131realconf   0.14432989690721648realsupf   0.028629856850715747
rule35:  item   8*8 item   8*12conf   0.16972717733473244supf   0.02205180640763463realconf   0.18518518518518517realsupf   0.02044989775051125
rule36:  item   8*8 item   13*10conf   0.15451206715634835supf   0.02007498295841854realconf   0.12962962962962962realsupf   0.014314928425357873
rule37:  item   17*14 item   8*12conf   0.10227272727272729supf   0.02147239263803681realconf   0.1realsupf   0.02044989775051125
rule38:  item   17*14 item   8*11conf   0.12987012987012989supf   0.027266530334014997realconf   0.13realsupf   0.026584867075664622
rule39:  item   17*14 item   9*11conf   0.12337662337662339supf   0.025903203817314247realconf   0.12realsupf   0.024539877300613498
rule40:  item   17*14 item   7*12conf   0.12662337662337664supf   0.026584867075664622realconf   0.12realsupf   0.024539877300613498
rule41:  item   17*14 item   13*10conf   0.14935064935064937supf   0.03135650988411725realconf   0.13realsupf   0.026584867075664622
rule42:  item   17*14 item   18*11conf   0.18668831168831174supf   0.03919563735514656realconf   0.16realsupf   0.032719836400818
rule43:  item   17*14 item   18*16conf   0.11883116883116884supf   0.024948875255623722realconf   0.11realsupf   0.022494887525562373
