# Supplementary material for: A novel on-line spatial-temporal k-anonymity method for location privacy protection from sequence rules-based inference attacks
Source: PLoS One. 2017 Aug 2;12(8):e0182232. doi: 10.1371/journal.pone.0182232 (PMC5540611; doi:10.1371/journal.pone.0182232)
Supplement: S2 Dataset — (ZIP) [file pone.0182232.s002.zip › S2 Dataset/dataset/1 orginal/rule/k=13/Batch No 9.txt]

rule1:  item   8*11 item   8*10conf   0.13357884164713757supf   0.02725409836065574realconf   0.13541666666666666realsupf   0.02663934426229508
rule2:  item   8*11 item   7*11conf   0.11550050217609639supf   0.0235655737704918realconf   0.11458333333333333realsupf   0.022540983606557378
rule3:  item   8*11 item   14*9conf   0.11131570137261464supf   0.02271174863387978realconf   0.09375realsupf   0.018442622950819672
rule4:  item   8*11 item   17*14conf   0.1037830599263475supf   0.021174863387978145realconf   0.10416666666666667realsupf   0.020491803278688523
rule5:  item   9*11 item   8*11conf   0.20261437908496732supf   0.02646857923497268realconf   0.2222222222222222realsupf   0.028688524590163935
rule6:  item   9*11 item   7*11conf   0.15816993464052287supf   0.02066256830601093realconf   0.15873015873015872realsupf   0.020491803278688523
rule7:  item   7*11 item   8*11conf   0.14933920704845816supf   0.028944672131147542realconf   0.13186813186813187realsupf   0.02459016393442623
rule8:  item   7*11 item   18*11conf   0.11101321585903084supf   0.02151639344262295realconf   0.10989010989010989realsupf   0.020491803278688523
rule9:  item   7*11 item   6*12conf   0.13162995594713656supf   0.02551229508196721realconf   0.13186813186813187realsupf   0.02459016393442623
rule10:  item   7*11 item   17*14conf   0.13215859030837004supf   0.025614754098360656realconf   0.13186813186813187realsupf   0.02459016393442623
rule11:  item   7*12 item   7*11conf   0.17380952380952383supf   0.02493169398907104realconf   0.18461538461538463realsupf   0.02459016393442623
rule12:  item   14*9 item   7*11conf   0.1926550270921132supf   0.03278688524590164realconf   0.17721518987341772realsupf   0.028688524590163935
rule13:  item   14*9 item   18*11conf   0.12010836845273934supf   0.020440573770491806realconf   0.11392405063291139realsupf   0.018442622950819672
rule14:  item   10*12 item   7*11conf   0.1711092003439381supf   0.02038934426229508realconf   0.1509433962264151realsupf   0.01639344262295082
rule15:  item   13*10 item   18*11conf   0.17562380038387715supf   0.024999999999999998realconf   0.15realsupf   0.018442622950819672
rule16:  item   18*13 item   17*14conf   0.19314641744548292supf   0.021174863387978148realconf   0.14realsupf   0.014344262295081968
rule17:  item   18*11 item   8*10conf   0.11295180722891565supf   0.020491803278688523realconf   0.0975609756097561realsupf   0.01639344262295082
rule18:  item   18*11 item   8*11conf   0.1688629518072289supf   0.03063524590163934realconf   0.18292682926829268realsupf   0.030737704918032786
rule19:  item   18*11 item   9*11conf   0.11295180722891565supf   0.020491803278688523realconf   0.12195121951219512realsupf   0.020491803278688523
rule20:  item   18*11 item   7*11conf   0.1280120481927711supf   0.023224043715846996realconf   0.14634146341463414realsupf   0.02459016393442623
rule21:  item   18*11 item   13*10conf   0.11408132530120481supf   0.02069672131147541realconf   0.12195121951219512realsupf   0.020491803278688523
rule22:  item   18*11 item   17*14conf   0.13365963855421686supf   0.02424863387978142realconf   0.13414634146341464realsupf   0.022540983606557378
rule23:  item   8*8 item   14*9conf   0.15624999999999997supf   0.020491803278688523realconf   0.13793103448275862realsupf   0.01639344262295082
rule24:  item   17*14 item   8*11conf   0.10866013071895426supf   0.022711748633879782realconf   0.11458333333333333realsupf   0.022540983606557378
rule25:  item   17*14 item   9*11conf   0.11356209150326797supf   0.023736338797814206realconf   0.125realsupf   0.02459016393442623
rule26:  item   17*14 item   7*11conf   0.1388888888888889supf   0.029030054644808744realconf   0.125realsupf   0.02459016393442623
rule27:  item   17*14 item   14*9conf   0.13562091503267976supf   0.02834699453551913realconf   0.14583333333333334realsupf   0.028688524590163935
rule28:  item   17*14 item   14*10conf   0.10212418300653597supf   0.02134562841530055realconf   0.09375realsupf   0.018442622950819672
rule29:  item   17*14 item   13*10conf   0.12908496732026145supf   0.02698087431693989realconf   0.10416666666666667realsupf   0.020491803278688523
rule30:  item   17*14 item   18*11conf   0.12418300653594772supf   0.025956284153005462realconf   0.11458333333333333realsupf   0.022540983606557378
