# Supplementary material for: A novel on-line spatial-temporal k-anonymity method for location privacy protection from sequence rules-based inference attacks
Source: PLoS One. 2017 Aug 2;12(8):e0182232. doi: 10.1371/journal.pone.0182232 (PMC5540611; doi:10.1371/journal.pone.0182232)
Supplement: S2 Dataset — (ZIP) [file pone.0182232.s002.zip › S2 Dataset/dataset/1 orginal/rule/k=14/Batch No 1.txt]

rule1:  item   19*5 item   17*14conf   0.24373355490929233supf   0.020412897239619577realconf   0.21428571428571427realsupf   0.018789144050104383
rule2:  item   8*12 item   8*11conf   0.11433638230352809supf   0.021311760612386918realconf   0.12048192771084337realsupf   0.020876826722338204
rule3:  item   8*12 item   7*12conf   0.11978097193702943supf   0.022326606355833913realconf   0.10843373493975904realsupf   0.018789144050104383
rule4:  item   8*11 item   8*12conf   0.11692395654659807supf   0.02371839480398979realconf   0.12121212121212122realsupf   0.025052192066805846
rule5:  item   8*11 item   9*11conf   0.10834762721555176supf   0.021978659243794944realconf   0.10101010101010101realsupf   0.020876826722338204
rule6:  item   8*11 item   7*11conf   0.11320754716981134supf   0.022964509394572025realconf   0.12121212121212122realsupf   0.025052192066805846
rule7:  item   8*11 item   7*12conf   0.11663807890222988supf   0.023660403618649968realconf   0.1111111111111111realsupf   0.022964509394572025
rule8:  item   8*11 item   14*9conf   0.11835334476843912supf   0.024008350730688934realconf   0.1111111111111111realsupf   0.022964509394572025
rule9:  item   9*13 item   7*11conf   0.34482758620689646supf   0.02366040361864996realconf   0.34210526315789475realsupf   0.027139874739039668
rule10:  item   9*11 item   8*11conf   0.1870157871656191supf   0.025437419226563278realconf   0.16393442622950818realsupf   0.020876826722338204
rule11:  item   9*11 item   7*11conf   0.19748574769770505supf   0.026861517049408493realconf   0.22950819672131148realsupf   0.029227557411273485
rule12:  item   7*11 item   8*12conf   0.12730184147317858supf   0.027661795407098122realconf   0.09900990099009901realsupf   0.020876826722338204
rule13:  item   7*11 item   8*11conf   0.1248999199359488supf   0.027139874739039668realconf   0.12871287128712872realsupf   0.027139874739039668
rule14:  item   7*11 item   7*12conf   0.10168134507606086supf   0.022094641614474598realconf   0.10891089108910891realsupf   0.022964509394572025
rule15:  item   7*11 item   17*14conf   0.10194822524686419supf   0.02215263279981443realconf   0.0891089108910891realsupf   0.018789144050104383
rule16:  item   7*12 item   7*11conf   0.19098513011152413supf   0.028601252609603337realconf   0.22388059701492538realsupf   0.031315240083507306
rule17:  item   14*9 item   8*11conf   0.16874178598602751supf   0.02425191370911621realconf   0.15384615384615385realsupf   0.020876826722338204
rule18:  item   14*9 item   7*11conf   0.1957529224597081supf   0.028134009344865294realconf   0.18461538461538463realsupf   0.025052192066805846
rule19:  item   13*10 item   7*11conf   0.18327491236855287supf   0.02546972860125261realconf   0.17857142857142858realsupf   0.020876826722338204
rule20:  item   12*11 item   8*11conf   0.2387833420192353supf   0.020876826722338204realconf   0.23809523809523808realsupf   0.020876826722338204
rule21:  item   18*13 item   8*12conf   0.16639163916391633supf   0.021050800278357686realconf   0.12727272727272726realsupf   0.014613778705636743
rule22:  item   18*13 item   8*11conf   0.20833333333333331supf   0.026356993736951984realconf   0.2realsupf   0.022964509394572025
rule23:  item   18*11 item   8*11conf   0.1486166007905138supf   0.02616562282533055realconf   0.17721518987341772realsupf   0.029227557411273485
rule24:  item   18*11 item   9*11conf   0.1318181818181818supf   0.023208072372999305realconf   0.12658227848101267realsupf   0.020876826722338204
rule25:  item   18*11 item   7*11conf   0.14229249011857706supf   0.025052192066805846realconf   0.1518987341772152realsupf   0.025052192066805846
rule26:  item   18*11 item   17*14conf   0.1545454545454545supf   0.02720946416144746realconf   0.13924050632911392realsupf   0.022964509394572025
rule27:  item   8*8 item   8*11conf   0.21298434693353854supf   0.028879610299234512realconf   0.17857142857142858realsupf   0.020876826722338204
rule28:  item   8*8 item   7*11conf   0.1501154734411085supf   0.02035490605427975realconf   0.125realsupf   0.014613778705636743
rule29:  item   8*8 item   7*12conf   0.17192712342827812supf   0.023312456506610995realconf   0.19642857142857142realsupf   0.022964509394572025
rule30:  item   17*14 item   8*12conf   0.11900714042842572supf   0.024356297842727904realconf   0.11578947368421053realsupf   0.022964509394572025
rule31:  item   17*14 item   8*11conf   0.13600816048962938supf   0.027835768963117603realconf   0.14736842105263157realsupf   0.029227557411273485
rule32:  item   17*14 item   9*11conf   0.11560693641618501supf   0.023660403618649968realconf   0.10526315789473684realsupf   0.020876826722338204
rule33:  item   17*14 item   7*11conf   0.13600816048962938supf   0.027835768963117603realconf   0.1368421052631579realsupf   0.027139874739039668
rule34:  item   17*14 item   14*9conf   0.13804828289697385supf   0.02825330549756437realconf   0.1368421052631579realsupf   0.027139874739039668
rule35:  item   17*14 item   13*10conf   0.13388303298197893supf   0.02740083507306889realconf   0.12631578947368421realsupf   0.025052192066805846
rule36:  item   17*14 item   18*11conf   0.17477048622917377supf   0.03576896311760612realconf   0.14736842105263157realsupf   0.029227557411273485
