# Supplementary material for: A novel on-line spatial-temporal k-anonymity method for location privacy protection from sequence rules-based inference attacks
Source: PLoS One. 2017 Aug 2;12(8):e0182232. doi: 10.1371/journal.pone.0182232 (PMC5540611; doi:10.1371/journal.pone.0182232)
Supplement: S2 Dataset — (ZIP) [file pone.0182232.s002.zip › S2 Dataset/dataset/1 orginal/rule/k=14/Batch No 2.txt]

rule1:  item   8*11 item   8*12conf   0.1076158940397351supf   0.022199453551912565realconf   0.11realsupf   0.022540983606557378
rule2:  item   8*11 item   17*14conf   0.1076158940397351supf   0.022199453551912565realconf   0.1realsupf   0.020491803278688523
rule3:  item   9*11 item   8*11conf   0.1757396449704142supf   0.02535860655737705realconf   0.16923076923076924realsupf   0.022540983606557378
rule4:  item   7*11 item   8*11conf   0.11601941747572814supf   0.02040642076502732realconf   0.10588235294117647realsupf   0.018442622950819672
rule5:  item   7*11 item   14*9conf   0.12135922330097088supf   0.02134562841530055realconf   0.10588235294117647realsupf   0.018442622950819672
rule6:  item   14*9 item   8*11conf   0.13785698947820482supf   0.02192622950819672realconf   0.14666666666666667realsupf   0.022540983606557378
rule7:  item   14*9 item   7*11conf   0.1335623792140863supf   0.021243169398907105realconf   0.13333333333333333realsupf   0.020491803278688523
rule8:  item   4*9 item   8*11conf   0.3361847733105218supf   0.026844262295081966realconf   0.2903225806451613realsupf   0.018442622950819672
rule9:  item   10*12 item   8*11conf   0.23557290214664062supf   0.02885928961748634realconf   0.22807017543859648realsupf   0.02663934426229508
rule10:  item   13*10 item   9*12conf   0.14232537770965623supf   0.02219945355191257realconf   0.14925373134328357realsupf   0.020491803278688523
rule11:  item   13*10 item   7*11conf   0.13685132472082331supf   0.02134562841530055realconf   0.16417910447761194realsupf   0.022540983606557378
rule12:  item   13*10 item   18*11conf   0.1631267790672214supf   0.025443989071038255realconf   0.16417910447761194realsupf   0.022540983606557378
rule13:  item   13*10 item   8*8conf   0.13641340048171663supf   0.02127732240437158realconf   0.16417910447761194realsupf   0.022540983606557378
rule14:  item   18*13 item   18*11conf   0.1617382360503985supf   0.02148224043715847realconf   0.20689655172413793realsupf   0.02459016393442623
rule15:  item   18*13 item   17*14conf   0.2243507328362046supf   0.02979849726775956realconf   0.20689655172413793realsupf   0.02459016393442623
rule16:  item   18*11 item   14*9conf   0.12332063364748343supf   0.021004098360655737realconf   0.14457831325301204realsupf   0.02459016393442623
rule17:  item   8*8 item   13*10conf   0.19132420091324195supf   0.020443013270882125realconf   0.14285714285714285realsupf   0.012295081967213115
rule18:  item   17*14 item   8*10conf   0.12010443864229765supf   0.0235655737704918realconf   0.12087912087912088realsupf   0.022540983606557378
rule19:  item   17*14 item   8*11conf   0.12097476066144476supf   0.02373633879781421realconf   0.10989010989010989realsupf   0.020491803278688523
rule20:  item   17*14 item   9*11conf   0.15491731940818104supf   0.030396174863387977realconf   0.15384615384615385realsupf   0.028688524590163935
rule21:  item   17*14 item   13*10conf   0.10313315926892952supf   0.02023565573770492realconf   0.08791208791208792realsupf   0.01639344262295082
rule22:  item   17*14 item   18*11conf   0.12706701479547433supf   0.024931693989071038realconf   0.12087912087912088realsupf   0.022540983606557378
