# Supplementary material for: A novel on-line spatial-temporal k-anonymity method for location privacy protection from sequence rules-based inference attacks
Source: PLoS One. 2017 Aug 2;12(8):e0182232. doi: 10.1371/journal.pone.0182232 (PMC5540611; doi:10.1371/journal.pone.0182232)
Supplement: S2 Dataset — (ZIP) [file pone.0182232.s002.zip › S2 Dataset/dataset/1 orginal/rule/k=14/Batch No 3.txt]

rule1:  item   19*5 item   18*11conf   0.2787794729542303supf   0.020552147239263806realconf   0.25realsupf   0.02044989775051125
rule2:  item   8*10 item   8*12conf   0.2059282371294852supf   0.022494887525562373realconf   0.18867924528301888realsupf   0.02044989775051125
rule3:  item   8*10 item   8*11conf   0.22464898595943836supf   0.024539877300613498realconf   0.18867924528301888realsupf   0.02044989775051125
rule4:  item   8*12 item   8*11conf   0.14615384615384613supf   0.022665303340149965realconf   0.15714285714285714realsupf   0.022494887525562373
rule5:  item   8*11 item   8*12conf   0.12767584097859325supf   0.02845944103612815realconf   0.13761467889908258realsupf   0.03067484662576687
rule6:  item   8*11 item   9*11conf   0.10474006116207951supf   0.023346966598500343realconf   0.11009174311926606realsupf   0.024539877300613498
rule7:  item   8*11 item   7*12conf   0.12003058103975536supf   0.026755282890252217realconf   0.09174311926605505realsupf   0.02044989775051125
rule8:  item   8*11 item   13*10conf   0.10015290519877675supf   0.022324471710974778realconf   0.08256880733944955realsupf   0.018404907975460124
rule9:  item   8*11 item   18*11conf   0.12110091743119264supf   0.026993865030674843realconf   0.12844036697247707realsupf   0.028629856850715747
rule10:  item   8*11 item   17*14conf   0.1246177370030581supf   0.02777777777777778realconf   0.10091743119266056realsupf   0.022494887525562373
rule11:  item   9*13 item   8*11conf   0.30444964871194374supf   0.022154055896387182realconf   0.2553191489361702realsupf   0.024539877300613498
rule12:  item   9*11 item   8*12conf   0.1820667578111975supf   0.026584867075664625realconf   0.2054794520547945realsupf   0.03067484662576687
rule13:  item   9*11 item   8*11conf   0.15372303177831873supf   0.02244619729282306realconf   0.1780821917808219realsupf   0.026584867075664622
rule14:  item   7*11 item   8*11conf   0.17293233082706766supf   0.03135650988411725realconf   0.16279069767441862realsupf   0.028629856850715747
rule15:  item   7*11 item   18*11conf   0.11466165413533834supf   0.020790729379686436realconf   0.10465116279069768realsupf   0.018404907975460124
rule16:  item   7*11 item   8*8conf   0.14053884711779446supf   0.02548284480799818realconf   0.12790697674418605realsupf   0.022494887525562373
rule17:  item   14*9 item   8*11conf   0.1544147138027846supf   0.026244035446489435realconf   0.1518987341772152realsupf   0.024539877300613498
rule18:  item   14*9 item   7*11conf   0.14980232624763648supf   0.025460122699386502realconf   0.1518987341772152realsupf   0.024539877300613498
rule19:  item   14*9 item   18*11conf   0.12413338681029046supf   0.021097477845944103realconf   0.13924050632911392realsupf   0.022494887525562373
rule20:  item   4*9 item   8*11conf   0.35109890109890113supf   0.02177914110429448realconf   0.25925925925925924realsupf   0.014314928425357873
rule21:  item   13*10 item   9*11conf   0.1526095060577819supf   0.02232447171097478realconf   0.15873015873015872realsupf   0.02044989775051125
rule22:  item   13*10 item   7*11conf   0.17357875116495805supf   0.025391956373551468realconf   0.15873015873015872realsupf   0.02044989775051125
rule23:  item   13*10 item   14*9conf   0.1485321528424976supf   0.021728016359918195realconf   0.1746031746031746realsupf   0.022494887525562373
rule24:  item   13*10 item   18*11conf   0.1688024231127679supf   0.024693251533742334realconf   0.1746031746031746realsupf   0.022494887525562373
rule25:  item   18*13 item   18*11conf   0.1921662895927601supf   0.023159509202453986realconf   0.18181818181818182realsupf   0.02044989775051125
rule26:  item   18*11 item   8*12conf   0.11787819253438114supf   0.022494887525562373realconf   0.09195402298850575realsupf   0.016359918200409
rule27:  item   18*11 item   8*11conf   0.18199678514020365supf   0.034730743012951606realconf   0.1724137931034483realsupf   0.03067484662576687
rule28:  item   8*8 item   8*11conf   0.1591987348444913supf   0.020586230402181323realconf   0.16981132075471697realsupf   0.018404907975460124
rule29:  item   17*14 item   8*11conf   0.1811965811965812supf   0.036128152692569866realconf   0.17777777777777778realsupf   0.032719836400818
rule30:  item   17*14 item   7*12conf   0.13162393162393163supf   0.026244035446489435realconf   0.12222222222222222realsupf   0.022494887525562373
rule31:  item   17*14 item   14*9conf   0.11794871794871797supf   0.02351738241308794realconf   0.12222222222222222realsupf   0.022494887525562373
rule32:  item   17*14 item   18*11conf   0.20888888888888887supf   0.0416496250852079realconf   0.2realsupf   0.03680981595092025
