# Supplementary material for: A novel on-line spatial-temporal k-anonymity method for location privacy protection from sequence rules-based inference attacks
Source: PLoS One. 2017 Aug 2;12(8):e0182232. doi: 10.1371/journal.pone.0182232 (PMC5540611; doi:10.1371/journal.pone.0182232)
Supplement: S2 Dataset — (ZIP) [file pone.0182232.s002.zip › S2 Dataset/dataset/1 orginal/rule/k=14/Batch No 4.txt]

rule1:  item   18*13 item   17*14conf   0.21197846567967693supf   0.02151639344262295realconf   0.2realsupf   0.020491803278688523
rule2:  item   18*11 item   8*11conf   0.12708133971291866supf   0.0226775956284153realconf   0.13580246913580246realsupf   0.022540983606557378
rule3:  item   18*11 item   9*12conf   0.12057416267942583supf   0.02151639344262295realconf   0.13580246913580246realsupf   0.022540983606557378
rule4:  item   18*11 item   9*11conf   0.13511961722488036supf   0.024112021857923497realconf   0.13580246913580246realsupf   0.022540983606557378
rule5:  item   18*11 item   7*11conf   0.17598086124401913supf   0.03140368852459016realconf   0.16049382716049382realsupf   0.02663934426229508
rule6:  item   18*11 item   7*12conf   0.12574162679425835supf   0.022438524590163933realconf   0.13580246913580246realsupf   0.022540983606557378
rule7:  item   8*12 item   8*11conf   0.14864282636794487supf   0.0235655737704918realconf   0.16216216216216217realsupf   0.02459016393442623
rule8:  item   8*12 item   9*11conf   0.1271003877638949supf   0.020150273224043714realconf   0.10810810810810811realsupf   0.01639344262295082
rule9:  item   8*11 item   8*10conf   0.1478669558929863supf   0.027937158469945357realconf   0.15730337078651685realsupf   0.028688524590163935
rule10:  item   8*11 item   8*12conf   0.12864545673656305supf   0.024305555555555556realconf   0.1348314606741573realsupf   0.02459016393442623
rule11:  item   8*11 item   9*11conf   0.11237647625933961supf   0.021231785063752277realconf   0.1348314606741573realsupf   0.02459016393442623
rule12:  item   8*11 item   7*11conf   0.12237888647866957supf   0.02312158469945355realconf   0.12359550561797752realsupf   0.022540983606557378
rule13:  item   8*11 item   7*12conf   0.12292118582791034supf   0.023224043715846993realconf   0.11235955056179775realsupf   0.020491803278688523
rule14:  item   8*11 item   13*10conf   0.12689804772234275supf   0.023975409836065574realconf   0.11235955056179775realsupf   0.020491803278688523
rule15:  item   9*11 item   8*11conf   0.15734265734265734supf   0.02305327868852459realconf   0.16417910447761194realsupf   0.022540983606557378
rule16:  item   7*11 item   8*11conf   0.13969938107869143supf   0.026980874316939893realconf   0.14893617021276595realsupf   0.028688524590163935
rule17:  item   7*11 item   8*7conf   0.10831122900088418supf   0.020918715846994538realconf   0.07446808510638298realsupf   0.014344262295081968
rule18:  item   7*12 item   7*11conf   0.14158701933763057supf   0.021755464480874318realconf   0.12121212121212122realsupf   0.01639344262295082
rule19:  item   8*8 item   14*9conf   0.15228788473198038supf   0.020833333333333332realconf   0.1724137931034483realsupf   0.020491803278688523
rule20:  item   8*8 item   17*14conf   0.15478440743250463supf   0.02117486338797814realconf   0.13793103448275862realsupf   0.01639344262295082
rule21:  item   17*14 item   15*7conf   0.10175556301017556supf   0.020719489981785064realconf   0.08163265306122448realsupf   0.01639344262295082
rule22:  item   17*14 item   18*13conf   0.1060046964106005supf   0.021584699453551917realconf   0.09183673469387756realsupf   0.018442622950819672
rule23:  item   17*14 item   18*11conf   0.16437437101643745supf   0.03346994535519126realconf   0.16326530612244897realsupf   0.03278688524590164
rule24:  item   17*14 item   8*12conf   0.10315330426031534supf   0.021004098360655737realconf   0.09183673469387756realsupf   0.018442622950819672
rule25:  item   17*14 item   8*11conf   0.1366990942636699supf   0.027834699453551912realconf   0.15306122448979592realsupf   0.030737704918032786
rule26:  item   17*14 item   9*11conf   0.1182489097618249supf   0.024077868852459015realconf   0.12244897959183673realsupf   0.02459016393442623
rule27:  item   17*14 item   7*11conf   0.18953371351895343supf   0.038592896174863396realconf   0.19387755102040816realsupf   0.0389344262295082
rule28:  item   17*14 item   6*17conf   0.10483059376048307supf   0.021345628415300546realconf   0.12244897959183673realsupf   0.02459016393442623
rule29:  item   17*14 item   13*10conf   0.10846472101084648supf   0.022085610200364297realconf   0.09183673469387756realsupf   0.018442622950819672
rule30:  item   13*10 item   8*11conf   0.16260162601626016supf   0.020491803278688527realconf   0.18518518518518517realsupf   0.020491803278688523
