# Supplementary material for: A novel on-line spatial-temporal k-anonymity method for location privacy protection from sequence rules-based inference attacks
Source: PLoS One. 2017 Aug 2;12(8):e0182232. doi: 10.1371/journal.pone.0182232 (PMC5540611; doi:10.1371/journal.pone.0182232)
Supplement: S2 Dataset — (ZIP) [file pone.0182232.s002.zip › S2 Dataset/dataset/1 orginal/rule/k=14/Batch No 5.txt]

rule1:  item   8*11 item   8*10conf   0.10925196850393698supf   0.022886597938144328realconf   0.10309278350515463realsupf   0.020618556701030927
rule2:  item   8*11 item   8*12conf   0.1028543307086614supf   0.021546391752577318realconf   0.09278350515463918realsupf   0.018556701030927835
rule3:  item   8*11 item   8*8conf   0.1074475065616798supf   0.0225085910652921realconf   0.10309278350515463realsupf   0.020618556701030927
rule4:  item   8*11 item   17*14conf   0.10170603674540682supf   0.021305841924398626realconf   0.1134020618556701realsupf   0.02268041237113402
rule5:  item   9*12 item   8*11conf   0.22874756651524983supf   0.02422680412371134realconf   0.2549019607843137realsupf   0.026804123711340205
rule6:  item   9*11 item   8*11conf   0.21088629239099455supf   0.025429553264604807realconf   0.20689655172413793realsupf   0.024742268041237112
rule7:  item   7*11 item   8*11conf   0.12305447470817121supf   0.021735395189003436realconf   0.12048192771084337realsupf   0.020618556701030927
rule8:  item   14*9 item   8*11conf   0.12366508121690745supf   0.020294550810014723realconf   0.1095890410958904realsupf   0.016494845360824743
rule9:  item   14*9 item   7*11conf   0.1769421759550091supf   0.02903780068728522realconf   0.1780821917808219realsupf   0.026804123711340205
rule10:  item   14*9 item   7*12conf   0.12563941487929642supf   0.020618556701030927realconf   0.136986301369863realsupf   0.020618556701030927
rule11:  item   14*9 item   18*11conf   0.1317119865984624supf   0.021615120274914086realconf   0.1232876712328767realsupf   0.018556701030927835
rule12:  item   18*11 item   8*11conf   0.14938120969147636supf   0.02945017182130584realconf   0.16483516483516483realsupf   0.030927835051546393
rule13:  item   18*11 item   9*11conf   0.10998779850095866supf   0.021683848797250858realconf   0.0989010989010989realsupf   0.018556701030927835
rule14:  item   18*11 item   7*11conf   0.15461042356632385supf   0.03048109965635739realconf   0.16483516483516483realsupf   0.030927835051546393
rule15:  item   18*11 item   13*10conf   0.11286386613212478supf   0.022250859106529207realconf   0.0989010989010989realsupf   0.018556701030927835
rule16:  item   18*11 item   17*14conf   0.11533321712858054supf   0.022737686139747994realconf   0.0989010989010989realsupf   0.018556701030927835
rule17:  item   8*8 item   8*11conf   0.16765140324963074supf   0.02228767795778105realconf   0.11864406779661017realsupf   0.01443298969072165
rule18:  item   17*14 item   15*7conf   0.11455938697318009supf   0.022262313860252004realconf   0.09574468085106383realsupf   0.018556701030927835
rule19:  item   17*14 item   8*12conf   0.10963748894783377supf   0.021305841924398623realconf   0.09574468085106383realsupf   0.018556701030927835
rule20:  item   17*14 item   8*11conf   0.15296198054818747supf   0.02972508591065292realconf   0.1595744680851064realsupf   0.030927835051546393
rule21:  item   17*14 item   7*11conf   0.1202475685234306supf   0.02336769759450172realconf   0.11702127659574468realsupf   0.02268041237113402
rule22:  item   17*14 item   13*10conf   0.10786914235190098supf   0.020962199312714775realconf   0.07446808510638298realsupf   0.01443298969072165
rule23:  item   17*14 item   18*11conf   0.15596816976127323supf   0.030309278350515466realconf   0.13829787234042554realsupf   0.026804123711340205
