# Supplementary material for: A novel on-line spatial-temporal k-anonymity method for location privacy protection from sequence rules-based inference attacks
Source: PLoS One. 2017 Aug 2;12(8):e0182232. doi: 10.1371/journal.pone.0182232 (PMC5540611; doi:10.1371/journal.pone.0182232)
Supplement: S2 Dataset — (ZIP) [file pone.0182232.s002.zip › S2 Dataset/dataset/1 orginal/rule/k=14/Batch No 6.txt]

rule1:  item   8*11 item   7*11conf   0.13819095477386933supf   0.028409090909090908realconf   0.14285714285714285realsupf   0.028925619834710745
rule2:  item   8*11 item   7*12conf   0.10552763819095477supf   0.02169421487603306realconf   0.08163265306122448realsupf   0.01652892561983471
rule3:  item   8*11 item   13*10conf   0.1013400335008375supf   0.020833333333333332realconf   0.09183673469387756realsupf   0.01859504132231405
rule4:  item   8*11 item   18*11conf   0.11758793969849245supf   0.024173553719008263realconf   0.12244897959183673realsupf   0.024793388429752067
rule5:  item   8*11 item   8*8conf   0.1268006700167504supf   0.02606749311294766realconf   0.10204081632653061realsupf   0.02066115702479339
rule6:  item   8*11 item   17*14conf   0.14405360134003348supf   0.02961432506887052realconf   0.1326530612244898realsupf   0.026859504132231406
rule7:  item   8*14 item   8*11conf   0.20136518771331055supf   0.020316804407713496realconf   0.13953488372093023realsupf   0.012396694214876033
rule8:  item   9*11 item   8*12conf   0.13522072328836535supf   0.021005509641873282realconf   0.14102564102564102realsupf   0.022727272727272728
rule9:  item   9*11 item   8*11conf   0.15973145861042498supf   0.024813065722156632realconf   0.1794871794871795realsupf   0.028925619834710745
rule10:  item   7*11 item   8*12conf   0.12supf   0.023760330578512397realconf   0.0989010989010989realsupf   0.01859504132231405
rule11:  item   7*11 item   8*11conf   0.16173913043478258supf   0.03202479338842975realconf   0.15384615384615385realsupf   0.028925619834710745
rule12:  item   7*11 item   9*12conf   0.10869565217391304supf   0.021522038567493115realconf   0.0989010989010989realsupf   0.01859504132231405
rule13:  item   7*11 item   14*9conf   0.10260869565217388supf   0.020316804407713496realconf   0.0989010989010989realsupf   0.01859504132231405
rule14:  item   7*11 item   18*11conf   0.15565217391304345supf   0.030819559228650137realconf   0.15384615384615385realsupf   0.028925619834710745
rule15:  item   7*11 item   6*12conf   0.10782608695652174supf   0.02134986225895317realconf   0.14285714285714285realsupf   0.026859504132231406
rule16:  item   7*11 item   8*8conf   0.13611594202898547supf   0.026951331496786038realconf   0.13186813186813187realsupf   0.024793388429752067
rule17:  item   7*11 item   17*14conf   0.10956521739130434supf   0.02169421487603306realconf   0.08791208791208792realsupf   0.01652892561983471
rule18:  item   7*12 item   7*11conf   0.1575963718820862supf   0.02393250688705234realconf   0.15714285714285714realsupf   0.022727272727272728
rule19:  item   14*9 item   8*11conf   0.14628942214947535supf   0.02462121212121212realconf   0.15853658536585366realsupf   0.026859504132231406
rule20:  item   14*9 item   7*11conf   0.19027854908952735supf   0.03202479338842975realconf   0.1951219512195122realsupf   0.03305785123966942
rule21:  item   14*9 item   18*11conf   0.14455031713091515supf   0.024328512396694216realconf   0.13414634146341464realsupf   0.022727272727272728
rule22:  item   13*10 item   7*11conf   0.2118440057775638supf   0.030303030303030304realconf   0.20967741935483872realsupf   0.026859504132231406
rule23:  item   13*10 item   7*12conf   0.156957149735195supf   0.022451790633608817realconf   0.14516129032258066realsupf   0.01859504132231405
rule24:  item   13*10 item   14*9conf   0.1793452094366875supf   0.02565426997245179realconf   0.1935483870967742realsupf   0.024793388429752067
rule25:  item   13*10 item   18*11conf   0.16851227732306212supf   0.02410468319559229realconf   0.16129032258064516realsupf   0.02066115702479339
rule26:  item   13*10 item   8*8conf   0.15936446798266726supf   0.0227961432506887realconf   0.11290322580645161realsupf   0.014462809917355372
rule27:  item   18*13 item   8*11conf   0.1712788823213326supf   0.021952479338842975realconf   0.15384615384615385realsupf   0.01652892561983471
rule28:  item   18*13 item   7*11conf   0.1732939279957012supf   0.02221074380165289realconf   0.19230769230769232realsupf   0.02066115702479339
rule29:  item   18*13 item   18*11conf   0.19465341214400858supf   0.024948347107438016realconf   0.21153846153846154realsupf   0.022727272727272728
rule30:  item   18*11 item   8*11conf   0.1376154784730695supf   0.027186639118457298realconf   0.12087912087912088realsupf   0.022727272727272728
rule31:  item   18*11 item   9*12conf   0.1037127418511417supf   0.020488980716253442realconf   0.06593406593406594realsupf   0.012396694214876033
rule32:  item   18*11 item   8*8conf   0.10196967055952587supf   0.020144628099173553realconf   0.08791208791208792realsupf   0.01652892561983471
rule33:  item   18*11 item   17*14conf   0.11155656266341293supf   0.022038567493112952realconf   0.13186813186813187realsupf   0.024793388429752067
rule34:  item   17*14 item   8*11conf   0.1075359864521592supf   0.021866391184573005realconf   0.10416666666666667realsupf   0.02066115702479339
rule35:  item   17*14 item   7*11conf   0.10499576629974597supf   0.021349862258953165realconf   0.09375realsupf   0.01859504132231405
rule36:  item   17*14 item   7*12conf   0.13039796782387808supf   0.026515151515151516realconf   0.11458333333333333realsupf   0.022727272727272728
rule37:  item   17*14 item   14*9conf   0.13124470787468248supf   0.02668732782369146realconf   0.13541666666666666realsupf   0.026859504132231406
rule38:  item   17*14 item   18*11conf   0.22133784928027092supf   0.04500688705234159realconf   0.21875realsupf   0.04338842975206612
rule39:  item   17*14 item   18*16conf   0.10059271803556308supf   0.020454545454545454realconf   0.10416666666666667realsupf   0.02066115702479339
