# Supplementary material for: A novel on-line spatial-temporal k-anonymity method for location privacy protection from sequence rules-based inference attacks
Source: PLoS One. 2017 Aug 2;12(8):e0182232. doi: 10.1371/journal.pone.0182232 (PMC5540611; doi:10.1371/journal.pone.0182232)
Supplement: S2 Dataset — (ZIP) [file pone.0182232.s002.zip › S2 Dataset/dataset/1 orginal/rule/k=14/Batch No 7.txt]

rule1:  item   8*11 item   8*12conf   0.10657193605683835supf   0.02032520325203252realconf   0.1realsupf   0.018292682926829267
rule2:  item   8*11 item   7*11conf   0.16607460035523977supf   0.03167344173441734realconf   0.16666666666666666realsupf   0.03048780487804878
rule3:  item   8*11 item   14*9conf   0.10568383658969803supf   0.02015582655826558realconf   0.1realsupf   0.018292682926829267
rule4:  item   8*11 item   13*10conf   0.12024866785079925supf   0.022933604336043356realconf   0.1realsupf   0.018292682926829267
rule5:  item   9*11 item   8*12conf   0.13312624805857554supf   0.02032520325203252realconf   0.11764705882352941realsupf   0.016260162601626018
rule6:  item   9*11 item   8*11conf   0.16574217883292652supf   0.025304878048780486realconf   0.16176470588235295realsupf   0.022357723577235773
rule7:  item   7*11 item   7*12conf   0.13576779026217226supf   0.02455962059620596realconf   0.13636363636363635realsupf   0.024390243902439025
rule8:  item   7*11 item   14*9conf   0.13764044943820225supf   0.024898373983739838realconf   0.14772727272727273realsupf   0.026422764227642278
rule9:  item   7*11 item   13*10conf   0.12172284644194754supf   0.022018970189701895realconf   0.10227272727272728realsupf   0.018292682926829267
rule10:  item   7*11 item   17*14conf   0.16292134831460672supf   0.029471544715447155realconf   0.1590909090909091realsupf   0.028455284552845527
rule11:  item   7*12 item   8*11conf   0.15154994259471874supf   0.022357723577235773realconf   0.13636363636363635realsupf   0.018292682926829267
rule12:  item   7*12 item   7*11conf   0.13662456946039037supf   0.02015582655826558realconf   0.15151515151515152realsupf   0.02032520325203252
rule13:  item   13*10 item   7*11conf   0.20277437780497753supf   0.03367208672086721realconf   0.22972972972972974realsupf   0.034552845528455285
rule14:  item   13*10 item   14*9conf   0.1478988168094655supf   0.024559620596205964realconf   0.16216216216216217realsupf   0.024390243902439025
rule15:  item   13*10 item   18*11conf   0.14361485108119135supf   0.023848238482384824realconf   0.14864864864864866realsupf   0.022357723577235773
rule16:  item   18*13 item   18*11conf   0.18560700876095115supf   0.025118563685636856realconf   0.2459016393442623realsupf   0.03048780487804878
rule17:  item   18*13 item   17*14conf   0.2715894868585732supf   0.03675474254742548realconf   0.26229508196721313realsupf   0.032520325203252036
rule18:  item   18*11 item   8*11conf   0.11811096678419002supf   0.021561653116531167realconf   0.11627906976744186realsupf   0.02032520325203252
rule19:  item   17*14 item   16*16conf   0.10099573257467999supf   0.024051490514905148realconf   0.1016949152542373realsupf   0.024390243902439025
rule20:  item   17*14 item   8*11conf   0.11522048364153632supf   0.027439024390243903realconf   0.1016949152542373realsupf   0.024390243902439025
rule21:  item   17*14 item   9*11conf   0.12375533428165013supf   0.029471544715447155realconf   0.1271186440677966realsupf   0.03048780487804878
rule22:  item   17*14 item   7*11conf   0.13371266002844956supf   0.03184281842818428realconf   0.1271186440677966realsupf   0.03048780487804878
rule23:  item   17*14 item   7*12conf   0.10810810810810816supf   0.025745257452574527realconf   0.09322033898305085realsupf   0.022357723577235773
rule24:  item   17*14 item   14*9conf   0.11948790896159323supf   0.028455284552845527realconf   0.11864406779661017realsupf   0.028455284552845527
rule25:  item   17*14 item   13*10conf   0.1223328591749645supf   0.02913279132791328realconf   0.11864406779661017realsupf   0.028455284552845527
rule26:  item   17*14 item   18*11conf   0.16671408250355624supf   0.039701897018970186realconf   0.1694915254237288realsupf   0.04065040650406504
