# Supplementary material for: A novel on-line spatial-temporal k-anonymity method for location privacy protection from sequence rules-based inference attacks
Source: PLoS One. 2017 Aug 2;12(8):e0182232. doi: 10.1371/journal.pone.0182232 (PMC5540611; doi:10.1371/journal.pone.0182232)
Supplement: S2 Dataset — (ZIP) [file pone.0182232.s002.zip › S2 Dataset/dataset/1 orginal/rule/k=14/Batch No 8.txt]

rule1:  item   8*10 item   8*11conf   0.23429394812680118supf   0.027709611451942742realconf   0.2033898305084746realsupf   0.024539877300613498
rule2:  item   8*12 item   8*11conf   0.13449023861171366supf   0.021131561008861623realconf   0.14666666666666667realsupf   0.022494887525562373
rule3:  item   8*12 item   7*11conf   0.13665943600867678supf   0.02147239263803681realconf   0.13333333333333333realsupf   0.02044989775051125
rule4:  item   8*11 item   8*12conf   0.10716570697376837supf   0.022835719154737557realconf   0.10784313725490197realsupf   0.022494887525562373
rule5:  item   8*11 item   7*11conf   0.11708253358925141supf   0.02494887525562372realconf   0.10784313725490197realsupf   0.022494887525562373
rule6:  item   8*11 item   7*12conf   0.10076775431861804supf   0.02147239263803681realconf   0.06862745098039216realsupf   0.014314928425357873
rule7:  item   8*11 item   13*10conf   0.13707613563659626supf   0.02920927062031356realconf   0.12745098039215685realsupf   0.026584867075664622
rule8:  item   8*11 item   18*11conf   0.10988483685220729supf   0.023415132924335377realconf   0.08823529411764706realsupf   0.018404907975460124
rule9:  item   8*11 item   8*8conf   0.17626359564939217supf   0.03755964553510566realconf   0.13725490196078433realsupf   0.028629856850715747
rule10:  item   8*11 item   17*14conf   0.14075495841330776supf   0.0299931833674165realconf   0.13725490196078433realsupf   0.028629856850715747
rule11:  item   9*12 item   8*11conf   0.230188679245283supf   0.020790729379686432realconf   0.21951219512195122realsupf   0.018404907975460124
rule12:  item   8*14 item   8*11conf   0.2041352149655398supf   0.02119972733469666realconf   0.18867924528301888realsupf   0.02044989775051125
rule13:  item   9*11 item   8*12conf   0.2025912838633687supf   0.02931152010906612realconf   0.2191780821917808realsupf   0.032719836400818
rule14:  item   9*11 item   8*11conf   0.18610129564193173supf   0.026925698704839813realconf   0.1780821917808219realsupf   0.026584867075664622
rule15:  item   9*11 item   7*11conf   0.15783274440518255supf   0.022835719154737557realconf   0.1643835616438356realsupf   0.024539877300613498
rule16:  item   9*11 item   18*11conf   0.16254416961130744supf   0.023517382413087935realconf   0.1643835616438356realsupf   0.024539877300613498
rule17:  item   7*11 item   8*11conf   0.1579399141630901supf   0.03135650988411724realconf   0.16129032258064516realsupf   0.03067484662576687
rule18:  item   7*11 item   13*10conf   0.10472103004291845supf   0.020790729379686432realconf   0.08602150537634409realsupf   0.016359918200409
rule19:  item   14*9 item   8*11conf   0.18317797528723173supf   0.028800272665303342realconf   0.17142857142857143realsupf   0.024539877300613498
rule20:  item   14*9 item   7*11conf   0.1478430522436592supf   0.023244717109747785realconf   0.14285714285714285realsupf   0.02044989775051125
rule21:  item   14*9 item   18*11conf   0.15131151094732279supf   0.023790047716428085realconf   0.15714285714285714realsupf   0.022494887525562373
rule22:  item   4*9 item   8*11conf   0.2694698354661792supf   0.025119291070211314realconf   0.1956521739130435realsupf   0.018404907975460124
rule23:  item   4*9 item   7*11conf   0.3122486288848264supf   0.029107021131561012realconf   0.30434782608695654realsupf   0.028629856850715747
rule24:  item   13*10 item   8*12conf   0.15611712795828317supf   0.022108611679163823realconf   0.171875realsupf   0.022494887525562373
rule25:  item   13*10 item   7*11conf   0.15643802647412755supf   0.022154055896387186realconf   0.140625realsupf   0.018404907975460124
rule26:  item   13*10 item   14*9conf   0.14560770156438024supf   0.02062031356509884realconf   0.140625realsupf   0.018404907975460124
rule27:  item   13*10 item   18*11conf   0.14681107099879662supf   0.020790729379686432realconf   0.125realsupf   0.016359918200409
rule28:  item   18*11 item   8*11conf   0.1424113009198423supf   0.02955010224948875realconf   0.13402061855670103realsupf   0.026584867075664622
rule29:  item   18*11 item   7*11conf   0.11662286465177397supf   0.02419904567143831realconf   0.13402061855670103realsupf   0.026584867075664622
rule30:  item   18*11 item   17*14conf   0.13578624616732368supf   0.028175414678482162realconf   0.14432989690721648realsupf   0.028629856850715747
rule31:  item   8*8 item   8*12conf   0.14954909819639275supf   0.02034764826175869realconf   0.18518518518518517realsupf   0.02044989775051125
rule32:  item   17*14 item   8*12conf   0.10370370370370374supf   0.02147239263803681realconf   0.1realsupf   0.02044989775051125
rule33:  item   17*14 item   8*11conf   0.12674897119341566supf   0.02624403544648943realconf   0.13realsupf   0.026584867075664622
rule34:  item   17*14 item   9*11conf   0.1246913580246914supf   0.02581799591002045realconf   0.12realsupf   0.024539877300613498
rule35:  item   17*14 item   7*11conf   0.10041152263374487supf   0.020790729379686432realconf   0.1realsupf   0.02044989775051125
rule36:  item   17*14 item   7*12conf   0.13333333333333336supf   0.027607361963190184realconf   0.12realsupf   0.024539877300613498
rule37:  item   17*14 item   13*10conf   0.15144032921810704supf   0.03135650988411725realconf   0.13realsupf   0.026584867075664622
rule38:  item   17*14 item   18*11conf   0.19127572016460906supf   0.039604635310156774realconf   0.16realsupf   0.032719836400818
rule39:  item   17*14 item   18*16conf   0.11950617283950621supf   0.02474437627811861realconf   0.11realsupf   0.022494887525562373
