# Supplementary material for: A novel on-line spatial-temporal k-anonymity method for location privacy protection from sequence rules-based inference attacks
Source: PLoS One. 2017 Aug 2;12(8):e0182232. doi: 10.1371/journal.pone.0182232 (PMC5540611; doi:10.1371/journal.pone.0182232)
Supplement: S2 Dataset — (ZIP) [file pone.0182232.s002.zip › S2 Dataset/dataset/1 orginal/rule/k=14/Batch No 9.txt]

rule1:  item   8*11 item   8*10conf   0.1310679611650485supf   0.026741803278688525realconf   0.13541666666666666realsupf   0.02663934426229508
rule2:  item   8*11 item   7*11conf   0.11550050217609639supf   0.0235655737704918realconf   0.11458333333333333realsupf   0.022540983606557378
rule3:  item   8*11 item   14*9conf   0.11382658185470369supf   0.023224043715846993realconf   0.09375realsupf   0.018442622950819672
rule4:  item   9*11 item   8*11conf   0.20184696569920843supf   0.02612704918032787realconf   0.2222222222222222realsupf   0.028688524590163935
rule5:  item   9*11 item   7*11conf   0.15699208443271764supf   0.02032103825136612realconf   0.15873015873015872realsupf   0.020491803278688523
rule6:  item   7*11 item   8*11conf   0.1354529616724739supf   0.02655396174863388realconf   0.13186813186813187realsupf   0.02459016393442623
rule7:  item   7*11 item   18*11conf   0.10975609756097562supf   0.02151639344262295realconf   0.10989010989010989realsupf   0.020491803278688523
rule8:  item   7*11 item   6*12conf   0.1196864111498258supf   0.02346311475409836realconf   0.13186813186813187realsupf   0.02459016393442623
rule9:  item   7*11 item   8*8conf   0.10412311265969806supf   0.02041211293260474realconf   0.0989010989010989realsupf   0.018442622950819672
rule10:  item   7*11 item   17*14conf   0.11411149825783976supf   0.022370218579234977realconf   0.13186813186813187realsupf   0.02459016393442623
rule11:  item   7*12 item   7*11conf   0.16193853427895985supf   0.0233948087431694realconf   0.18461538461538463realsupf   0.02459016393442623
rule12:  item   14*9 item   7*11conf   0.1870198139911039supf   0.03159153005464481realconf   0.17721518987341772realsupf   0.028688524590163935
rule13:  item   14*9 item   18*11conf   0.12221997573797007supf   0.02064549180327869realconf   0.11392405063291139realsupf   0.018442622950819672
rule14:  item   13*10 item   18*11conf   0.177063339731286supf   0.025204918032786884realconf   0.15realsupf   0.018442622950819672
rule15:  item   18*11 item   8*11conf   0.16766355140186912supf   0.03063524590163934realconf   0.18292682926829268realsupf   0.030737704918032786
rule16:  item   18*11 item   9*11conf   0.11327102803738316supf   0.02069672131147541realconf   0.12195121951219512realsupf   0.020491803278688523
rule17:  item   18*11 item   7*11conf   0.12710280373831775supf   0.023224043715846996realconf   0.14634146341463414realsupf   0.02459016393442623
rule18:  item   18*11 item   13*10conf   0.11140186915887848supf   0.0203551912568306realconf   0.12195121951219512realsupf   0.020491803278688523
rule19:  item   18*11 item   17*14conf   0.11806853582554515supf   0.021573315118397083realconf   0.13414634146341464realsupf   0.022540983606557378
rule20:  item   8*8 item   14*9conf   0.14981014842940973supf   0.02117486338797814realconf   0.13793103448275862realsupf   0.01639344262295082
rule21:  item   17*14 item   8*11conf   0.10726351351351354supf   0.021687158469945355realconf   0.11458333333333333realsupf   0.022540983606557378
rule22:  item   17*14 item   9*11conf   0.11908783783783787supf   0.024077868852459015realconf   0.125realsupf   0.02459016393442623
rule23:  item   17*14 item   7*11conf   0.1435810810810811supf   0.029030054644808744realconf   0.125realsupf   0.02459016393442623
rule24:  item   17*14 item   14*9conf   0.14273648648648654supf   0.028859289617486343realconf   0.14583333333333334realsupf   0.028688524590163935
rule25:  item   17*14 item   14*10conf   0.10050675675675678supf   0.020321038251366122realconf   0.09375realsupf   0.018442622950819672
rule26:  item   17*14 item   13*10conf   0.12837837837837843supf   0.025956284153005466realconf   0.10416666666666667realsupf   0.020491803278688523
rule27:  item   17*14 item   18*11conf   0.12837837837837843supf   0.025956284153005466realconf   0.11458333333333333realsupf   0.022540983606557378
