# Supplementary material for: A novel on-line spatial-temporal k-anonymity method for location privacy protection from sequence rules-based inference attacks
Source: PLoS One. 2017 Aug 2;12(8):e0182232. doi: 10.1371/journal.pone.0182232 (PMC5540611; doi:10.1371/journal.pone.0182232)
Supplement: S2 Dataset — (ZIP) [file pone.0182232.s002.zip › S2 Dataset/dataset/1 orginal/rule/k=14/PSR grid.txt]

Batch No 1:
17*14  18*11  7*11  7*12  8*11  8*12  9*11  
Batch No 2:
13*10  17*14  8*11  
Batch No 3:
13*10  14*9  17*14  18*11  7*11  8*11  8*12  
Batch No 4:
17*14  18*11  7*11  8*11  9*11  
Batch No 5:
17*14  18*11  8*11  
Batch No 6:
13*10  14*9  17*14  18*11  7*11  8*11  
Batch No 7:
13*10  17*14  7*11  8*11  
Batch No 8:
13*10  17*14  18*11  7*11  8*11  8*12  9*11  
Batch No 9:
14*9  17*14  18*11  7*11  8*11  
