# Supplementary material for: A novel on-line spatial-temporal k-anonymity method for location privacy protection from sequence rules-based inference attacks
Source: PLoS One. 2017 Aug 2;12(8):e0182232. doi: 10.1371/journal.pone.0182232 (PMC5540611; doi:10.1371/journal.pone.0182232)
Supplement: S2 Dataset — (ZIP) [file pone.0182232.s002.zip › S2 Dataset/dataset/1 orginal/rule/k=15/Batch No 1.txt]

rule1:  item   8*12 item   8*11conf   0.11162748314197195supf   0.021311760612386918realconf   0.12048192771084337realsupf   0.020876826722338204
rule2:  item   8*12 item   7*12conf   0.12696676994107287supf   0.02424031547204825realconf   0.10843373493975904realsupf   0.018789144050104383
rule3:  item   8*11 item   8*12conf   0.11703958691910497supf   0.02366040361864996realconf   0.12121212121212122realsupf   0.025052192066805846
rule4:  item   8*11 item   9*11conf   0.11316695352839932supf   0.022877522616562285realconf   0.10101010101010101realsupf   0.020876826722338204
rule5:  item   8*11 item   7*11conf   0.11703958691910497supf   0.02366040361864996realconf   0.12121212121212122realsupf   0.025052192066805846
rule6:  item   8*11 item   7*12conf   0.11703958691910502supf   0.023660403618649968realconf   0.1111111111111111realsupf   0.022964509394572025
rule7:  item   8*11 item   14*9conf   0.12392426850258177supf   0.025052192066805846realconf   0.1111111111111111realsupf   0.022964509394572025
rule8:  item   9*13 item   7*11conf   0.33662851196670146supf   0.02251217814892137realconf   0.34210526315789475realsupf   0.027139874739039668
rule9:  item   9*11 item   8*11conf   0.18149671646099444supf   0.025002485336514564realconf   0.16393442622950818realsupf   0.020876826722338204
rule10:  item   9*11 item   7*11conf   0.1949917009453706supf   0.026861517049408493realconf   0.22950819672131148realsupf   0.029227557411273485
rule11:  item   7*11 item   8*12conf   0.13204084889101644supf   0.02879262352122477realconf   0.09900990099009901realsupf   0.020876826722338204
rule12:  item   7*11 item   8*11conf   0.12446146481570135supf   0.02713987473903967realconf   0.12871287128712872realsupf   0.027139874739039668
rule13:  item   7*11 item   7*12conf   0.10132439763842352supf   0.0220946416144746realconf   0.10891089108910891realsupf   0.022964509394572025
rule14:  item   7*12 item   8*12conf   0.13527077497665735supf   0.02016353514265832realconf   0.13432835820895522realsupf   0.018789144050104383
rule15:  item   7*12 item   7*11conf   0.188375350140056supf   0.028079331941544883realconf   0.22388059701492538realsupf   0.031315240083507306
rule16:  item   14*9 item   8*11conf   0.17269009542175076supf   0.025817675713291577realconf   0.15384615384615385realsupf   0.020876826722338204
rule17:  item   14*9 item   7*11conf   0.19483326129600684supf   0.02912814395069092realconf   0.18461538461538463realsupf   0.025052192066805846
rule18:  item   13*10 item   7*11conf   0.17725409836065573supf   0.02407794015309673realconf   0.17857142857142858realsupf   0.020876826722338204
rule19:  item   18*13 item   8*12conf   0.1693989071038251supf   0.021572720946416143realconf   0.12727272727272726realsupf   0.014613778705636743
rule20:  item   18*13 item   8*11conf   0.20696721311475408supf   0.026356993736951984realconf   0.2realsupf   0.022964509394572025
rule21:  item   18*11 item   8*11conf   0.15320388349514558supf   0.027453027139874735realconf   0.17721518987341772realsupf   0.029227557411273485
rule22:  item   18*11 item   9*11conf   0.1261165048543689supf   0.022599164926931106realconf   0.12658227848101267realsupf   0.020876826722338204
rule23:  item   18*11 item   7*11conf   0.1339805825242718supf   0.024008350730688934realconf   0.1518987341772152realsupf   0.025052192066805846
rule24:  item   18*11 item   17*14conf   0.15262135922330092supf   0.027348643006263045realconf   0.13924050632911392realsupf   0.022964509394572025
rule25:  item   8*8 item   8*11conf   0.21859640045825784supf   0.029401530967292974realconf   0.17857142857142858realsupf   0.020876826722338204
rule26:  item   8*8 item   7*11conf   0.15327617428581983supf   0.020615866388308975realconf   0.125realsupf   0.014613778705636743
rule27:  item   8*8 item   7*12conf   0.17720536605196047supf   0.02383437717466945realconf   0.19642857142857142realsupf   0.022964509394572025
rule28:  item   17*14 item   8*12conf   0.11900714042842571supf   0.024356297842727904realconf   0.11578947368421053realsupf   0.022964509394572025
rule29:  item   17*14 item   8*11conf   0.13600816048962938supf   0.027835768963117607realconf   0.14736842105263157realsupf   0.029227557411273485
rule30:  item   17*14 item   9*11conf   0.11050663039782388supf   0.022616562282533056realconf   0.10526315789473684realsupf   0.020876826722338204
rule31:  item   17*14 item   7*11conf   0.134308058483509supf   0.027487821851078634realconf   0.1368421052631579realsupf   0.027139874739039668
rule32:  item   17*14 item   14*9conf   0.13719823189391364supf   0.028079331941544886realconf   0.1368421052631579realsupf   0.027139874739039668
rule33:  item   17*14 item   13*10conf   0.1185821149268956supf   0.02426931106471816realconf   0.12631578947368421realsupf   0.025052192066805846
rule34:  item   17*14 item   18*11conf   0.17477048622917374supf   0.03576896311760612realconf   0.14736842105263157realsupf   0.029227557411273485
