# Supplementary material for: A novel on-line spatial-temporal k-anonymity method for location privacy protection from sequence rules-based inference attacks
Source: PLoS One. 2017 Aug 2;12(8):e0182232. doi: 10.1371/journal.pone.0182232 (PMC5540611; doi:10.1371/journal.pone.0182232)
Supplement: S2 Dataset — (ZIP) [file pone.0182232.s002.zip › S2 Dataset/dataset/1 orginal/rule/k=15/Batch No 2.txt]

rule1:  item   8*11 item   8*12conf   0.105supf   0.02151639344262295realconf   0.11realsupf   0.022540983606557378
rule2:  item   8*11 item   17*14conf   0.10833333333333331supf   0.022199453551912565realconf   0.1realsupf   0.020491803278688523
rule3:  item   9*11 item   8*11conf   0.17235294117647057supf   0.02501707650273224realconf   0.16923076923076924realsupf   0.022540983606557378
rule4:  item   7*11 item   8*11conf   0.11601941747572815supf   0.02040642076502732realconf   0.10588235294117647realsupf   0.018442622950819672
rule5:  item   7*11 item   14*9conf   0.12815533980582525supf   0.022540983606557378realconf   0.10588235294117647realsupf   0.018442622950819672
rule6:  item   14*9 item   8*11conf   0.13096008629989211supf   0.02073087431693989realconf   0.14666666666666667realsupf   0.022540983606557378
rule7:  item   4*9 item   8*11conf   0.3300931551235317supf   0.027834699453551912realconf   0.2903225806451613realsupf   0.018442622950819672
rule8:  item   10*12 item   8*11conf   0.2331002331002331supf   0.0273224043715847realconf   0.22807017543859648realsupf   0.02663934426229508
rule9:  item   13*10 item   7*11conf   0.13867317506101617supf   0.02134562841530055realconf   0.16417910447761194realsupf   0.022540983606557378
rule10:  item   13*10 item   7*12conf   0.13467938761925888supf   0.02073087431693989realconf   0.1044776119402985realsupf   0.014344262295081968
rule11:  item   13*10 item   14*9conf   0.13922786776126017supf   0.02143101092896174realconf   0.1044776119402985realsupf   0.014344262295081968
rule12:  item   13*10 item   18*11conf   0.1647437319724872supf   0.02535860655737705realconf   0.16417910447761194realsupf   0.022540983606557378
rule13:  item   18*13 item   18*11conf   0.1733609743456854supf   0.022848360655737702realconf   0.20689655172413793realsupf   0.02459016393442623
rule14:  item   18*13 item   17*14conf   0.22609484322363307supf   0.02979849726775956realconf   0.20689655172413793realsupf   0.02459016393442623
rule15:  item   18*11 item   17*14conf   0.11681415929203535supf   0.020286885245901637realconf   0.10843373493975904realsupf   0.018442622950819672
rule16:  item   17*14 item   8*10conf   0.11488250652741516supf   0.022540983606557378realconf   0.12087912087912088realsupf   0.022540983606557378
rule17:  item   17*14 item   8*11conf   0.12097476066144475supf   0.023736338797814206realconf   0.10989010989010989realsupf   0.020491803278688523
rule18:  item   17*14 item   9*11conf   0.15491731940818104supf   0.030396174863387977realconf   0.15384615384615385realsupf   0.028688524590163935
rule19:  item   17*14 item   14*9conf   0.10443864229765014supf   0.020491803278688523realconf   0.0989010989010989realsupf   0.018442622950819672
rule20:  item   17*14 item   13*10conf   0.11183637946040036supf   0.021943306010928962realconf   0.08791208791208792realsupf   0.01639344262295082
rule21:  item   17*14 item   18*11conf   0.1348999129677981supf   0.026468579234972676realconf   0.12087912087912088realsupf   0.022540983606557378
