# Supplementary material for: A novel on-line spatial-temporal k-anonymity method for location privacy protection from sequence rules-based inference attacks
Source: PLoS One. 2017 Aug 2;12(8):e0182232. doi: 10.1371/journal.pone.0182232 (PMC5540611; doi:10.1371/journal.pone.0182232)
Supplement: S2 Dataset — (ZIP) [file pone.0182232.s002.zip › S2 Dataset/dataset/1 orginal/rule/k=15/Batch No 3.txt]

rule1:  item   8*10 item   8*12conf   0.1978361669242658supf   0.021813224267211995realconf   0.18867924528301888realsupf   0.02044989775051125
rule2:  item   8*10 item   8*11conf   0.20092735703245745supf   0.022154055896387182realconf   0.18867924528301888realsupf   0.02044989775051125
rule3:  item   8*12 item   8*11conf   0.13432835820895525supf   0.02147239263803681realconf   0.15714285714285714realsupf   0.022494887525562373
rule4:  item   8*11 item   8*10conf   0.10015527950310558supf   0.02198364008179959realconf   0.08256880733944955realsupf   0.018404907975460124
rule5:  item   8*11 item   8*12conf   0.13043478260869565supf   0.028629856850715747realconf   0.13761467889908258realsupf   0.03067484662576687
rule6:  item   8*11 item   9*11conf   0.1063664596273292supf   0.02334696659850034realconf   0.11009174311926606realsupf   0.024539877300613498
rule7:  item   8*11 item   7*12conf   0.11257763975155281supf   0.024710293115201093realconf   0.09174311926605505realsupf   0.02044989775051125
rule8:  item   8*11 item   18*11conf   0.13229813664596274supf   0.02903885480572597realconf   0.12844036697247707realsupf   0.028629856850715747
rule9:  item   8*11 item   17*14conf   0.1275879917184265supf   0.028004998863894567realconf   0.10091743119266056realsupf   0.022494887525562373
rule10:  item   9*13 item   8*11conf   0.3020109689213894supf   0.020109066121336058realconf   0.2553191489361702realsupf   0.024539877300613498
rule11:  item   9*11 item   8*12conf   0.17747907276239536supf   0.026840490797546013realconf   0.2054794520547945realsupf   0.03067484662576687
rule12:  item   9*11 item   8*11conf   0.1523663876368319supf   0.023042652643879637realconf   0.1780821917808219realsupf   0.026584867075664622
rule13:  item   7*11 item   8*11conf   0.17089201877934274supf   0.03101567825494206realconf   0.16279069767441862realsupf   0.028629856850715747
rule14:  item   7*11 item   9*11conf   0.11830985915492956supf   0.021472392638036807realconf   0.06976744186046512realsupf   0.012269938650306749
rule15:  item   7*11 item   18*11conf   0.12535211267605634supf   0.022750511247443764realconf   0.10465116279069768realsupf   0.018404907975460124
rule16:  item   7*11 item   8*8conf   0.11787167449139277supf   0.021392865257895927realconf   0.12790697674418605realsupf   0.022494887525562373
rule17:  item   14*9 item   8*11conf   0.15524936929943717supf   0.027266530334014993realconf   0.1518987341772152realsupf   0.024539877300613498
rule18:  item   14*9 item   7*11conf   0.13865709295555984supf   0.024352419904567144realconf   0.1518987341772152realsupf   0.024539877300613498
rule19:  item   4*9 item   8*11conf   0.34266107510484184supf   0.021881390593047032realconf   0.25925925925925924realsupf   0.014314928425357873
rule20:  item   13*10 item   9*11conf   0.16779333655239015supf   0.02368779822767553realconf   0.15873015873015872realsupf   0.02044989775051125
rule21:  item   13*10 item   7*11conf   0.17262192177691935supf   0.024369461486025902realconf   0.15873015873015872realsupf   0.02044989775051125
rule22:  item   13*10 item   14*9conf   0.1442539835828102supf   0.020364689843217446realconf   0.1746031746031746realsupf   0.022494887525562373
rule23:  item   13*10 item   18*11conf   0.16948334138097537supf   0.02392638036809816realconf   0.1746031746031746realsupf   0.022494887525562373
rule24:  item   18*13 item   18*11conf   0.19123107683518992supf   0.0228186775732788realconf   0.18181818181818182realsupf   0.02044989775051125
rule25:  item   18*11 item   8*12conf   0.11761630946157868supf   0.023006134969325152realconf   0.09195402298850575realsupf   0.016359918200409
rule26:  item   18*11 item   8*11conf   0.18452692106638788supf   0.03609406952965235realconf   0.1724137931034483realsupf   0.03067484662576687
rule27:  item   18*11 item   14*9conf   0.10324098274960797supf   0.020194274028629857realconf   0.11494252873563218realsupf   0.02044989775051125
rule28:  item   8*8 item   8*11conf   0.16395222584147662supf   0.020586230402181323realconf   0.16981132075471697realsupf   0.018404907975460124
rule29:  item   17*14 item   8*11conf   0.18119658119658114supf   0.036128152692569866realconf   0.17777777777777778realsupf   0.032719836400818
rule30:  item   17*14 item   7*12conf   0.1316239316239316supf   0.026244035446489435realconf   0.12222222222222222realsupf   0.022494887525562373
rule31:  item   17*14 item   14*9conf   0.11794871794871793supf   0.023517382413087935realconf   0.12222222222222222realsupf   0.022494887525562373
rule32:  item   17*14 item   18*11conf   0.2114529914529914supf   0.04216087252897069realconf   0.2realsupf   0.03680981595092025
