# Supplementary material for: A novel on-line spatial-temporal k-anonymity method for location privacy protection from sequence rules-based inference attacks
Source: PLoS One. 2017 Aug 2;12(8):e0182232. doi: 10.1371/journal.pone.0182232 (PMC5540611; doi:10.1371/journal.pone.0182232)
Supplement: S2 Dataset — (ZIP) [file pone.0182232.s002.zip › S2 Dataset/dataset/1 orginal/rule/k=15/Batch No 4.txt]

rule1:  item   8*12 item   8*11conf   0.14988389275913022supf   0.02424863387978142realconf   0.16216216216216217realsupf   0.02459016393442623
rule2:  item   8*12 item   9*11conf   0.12771796495672363supf   0.020662568306010928realconf   0.10810810810810811realsupf   0.01639344262295082
rule3:  item   8*11 item   8*10conf   0.14543466375068345supf   0.02725409836065574realconf   0.15730337078651685realsupf   0.028688524590163935
rule4:  item   8*11 item   8*12conf   0.1293967559686532supf   0.02424863387978142realconf   0.1348314606741573realsupf   0.02459016393442623
rule5:  item   8*11 item   9*11conf   0.1111718607618006supf   0.020833333333333332realconf   0.1348314606741573realsupf   0.02459016393442623
rule6:  item   8*11 item   7*11conf   0.12429378531073446supf   0.023292349726775956realconf   0.12359550561797752realsupf   0.022540983606557378
rule7:  item   8*11 item   7*12conf   0.12392928740659741supf   0.023224043715846993realconf   0.11235955056179775realsupf   0.020491803278688523
rule8:  item   8*11 item   13*10conf   0.13158374339347548supf   0.02465846994535519realconf   0.11235955056179775realsupf   0.020491803278688523
rule9:  item   9*11 item   8*11conf   0.1518987341772152supf   0.022540983606557378realconf   0.16417910447761194realsupf   0.022540983606557378
rule10:  item   7*11 item   8*11conf   0.1429832303618711supf   0.027663934426229508realconf   0.14893617021276595realsupf   0.028688524590163935
rule11:  item   7*11 item   8*7conf   0.10767872903795232supf   0.020833333333333332realconf   0.07446808510638298realsupf   0.014344262295081968
rule12:  item   7*12 item   7*11conf   0.14173581520520293supf   0.02158469945355191realconf   0.12121212121212122realsupf   0.01639344262295082
rule13:  item   13*10 item   8*11conf   0.16393442622950816supf   0.020491803278688523realconf   0.18518518518518517realsupf   0.020491803278688523
rule14:  item   18*13 item   17*14conf   0.2177640603566529supf   0.02168715846994535realconf   0.2realsupf   0.020491803278688523
rule15:  item   18*11 item   8*11conf   0.13365477338476373supf   0.023668032786885247realconf   0.13580246913580246realsupf   0.022540983606557378
rule16:  item   18*11 item   9*12conf   0.12594021215043394supf   0.022301912568306013realconf   0.13580246913580246realsupf   0.022540983606557378
rule17:  item   18*11 item   9*11conf   0.13365477338476373supf   0.023668032786885247realconf   0.13580246913580246realsupf   0.022540983606557378
rule18:  item   18*11 item   7*11conf   0.17155255544840883supf   0.030379098360655735realconf   0.16049382716049382realsupf   0.02663934426229508
rule19:  item   18*11 item   7*12conf   0.1267116682738669supf   0.022438524590163933realconf   0.13580246913580246realsupf   0.022540983606557378
rule20:  item   8*8 item   14*9conf   0.148543100681194supf   0.02032103825136612realconf   0.1724137931034483realsupf   0.020491803278688523
rule21:  item   17*14 item   8*12conf   0.10818517276081853supf   0.022028688524590164realconf   0.09183673469387756realsupf   0.018442622950819672
rule22:  item   17*14 item   8*11conf   0.1366990942636699supf   0.02783469945355191realconf   0.15306122448979592realsupf   0.030737704918032786
rule23:  item   17*14 item   9*11conf   0.1182489097618249supf   0.024077868852459015realconf   0.12244897959183673realsupf   0.02459016393442623
rule24:  item   17*14 item   7*11conf   0.18785642401878563supf   0.03825136612021857realconf   0.19387755102040816realsupf   0.0389344262295082
rule25:  item   17*14 item   18*13conf   0.10600469641060048supf   0.021584699453551914realconf   0.09183673469387756realsupf   0.018442622950819672
rule26:  item   17*14 item   18*11conf   0.16403891311640387supf   0.03340163934426229realconf   0.16326530612244897realsupf   0.03278688524590164
