# Supplementary material for: A novel on-line spatial-temporal k-anonymity method for location privacy protection from sequence rules-based inference attacks
Source: PLoS One. 2017 Aug 2;12(8):e0182232. doi: 10.1371/journal.pone.0182232 (PMC5540611; doi:10.1371/journal.pone.0182232)
Supplement: S2 Dataset — (ZIP) [file pone.0182232.s002.zip › S2 Dataset/dataset/1 orginal/rule/k=15/Batch No 5.txt]

rule1:  item   8*11 item   8*10conf   0.10997357992073976supf   0.022886597938144328realconf   0.10309278350515463realsupf   0.020618556701030927
rule2:  item   8*11 item   8*8conf   0.11558784676354031supf   0.024054982817869417realconf   0.10309278350515463realsupf   0.020618556701030927
rule3:  item   8*11 item   8*7conf   0.10320343461030383supf   0.021477663230240546realconf   0.061855670103092786realsupf   0.012371134020618556
rule4:  item   8*11 item   17*14conf   0.10402906208718628supf   0.021649484536082474realconf   0.1134020618556701realsupf   0.02268041237113402
rule5:  item   9*12 item   8*11conf   0.238014854827819supf   0.02422680412371134realconf   0.2549019607843137realsupf   0.026804123711340205
rule6:  item   9*11 item   8*11conf   0.20119013884953238supf   0.02439862542955326realconf   0.20689655172413793realsupf   0.024742268041237112
rule7:  item   7*11 item   8*11conf   0.12160852713178294supf   0.02156357388316151realconf   0.12048192771084337realsupf   0.020618556701030927
rule8:  item   14*9 item   8*11conf   0.12768874796469276supf   0.0219440353460972realconf   0.1095890410958904realsupf   0.016494845360824743
rule9:  item   14*9 item   7*11conf   0.17429847363860562supf   0.029954180985108818realconf   0.1780821917808219realsupf   0.026804123711340205
rule10:  item   18*11 item   8*11conf   0.14564138908575477supf   0.02824742268041237realconf   0.16483516483516483realsupf   0.030927835051546393
rule11:  item   18*11 item   9*11conf   0.1140148830616584supf   0.02211340206185567realconf   0.0989010989010989realsupf   0.018556701030927835
rule12:  item   18*11 item   7*11conf   0.1615875265768958supf   0.03134020618556701realconf   0.16483516483516483realsupf   0.030927835051546393
rule13:  item   18*11 item   17*14conf   0.11989133002598627supf   0.023253150057273766realconf   0.0989010989010989realsupf   0.018556701030927835
rule14:  item   8*8 item   8*11conf   0.16085031000885733supf   0.02228767795778105realconf   0.11864406779661017realsupf   0.01443298969072165
rule15:  item   8*8 item   13*10conf   0.14475346914673745supf   0.020057273768613975realconf   0.11864406779661017realsupf   0.01443298969072165
rule16:  item   17*14 item   8*12conf   0.11494252873563218supf   0.02233676975945017realconf   0.09574468085106383realsupf   0.018556701030927835
rule17:  item   17*14 item   8*11conf   0.15296198054818747supf   0.02972508591065292realconf   0.1595744680851064realsupf   0.030927835051546393
rule18:  item   17*14 item   7*11conf   0.1184792219274978supf   0.023024054982817867realconf   0.11702127659574468realsupf   0.02268041237113402
rule19:  item   17*14 item   13*10conf   0.10374300029472446supf   0.02016036655211913realconf   0.07446808510638298realsupf   0.01443298969072165
rule20:  item   17*14 item   18*11conf   0.15243147656940761supf   0.029621993127147767realconf   0.13829787234042554realsupf   0.026804123711340205
