# Supplementary material for: A novel on-line spatial-temporal k-anonymity method for location privacy protection from sequence rules-based inference attacks
Source: PLoS One. 2017 Aug 2;12(8):e0182232. doi: 10.1371/journal.pone.0182232 (PMC5540611; doi:10.1371/journal.pone.0182232)
Supplement: S2 Dataset — (ZIP) [file pone.0182232.s002.zip › S2 Dataset/dataset/1 orginal/rule/k=15/Batch No 6.txt]

rule1:  item   8*11 item   7*11conf   0.13333333333333333supf   0.026859504132231406realconf   0.14285714285714285realsupf   0.028925619834710745
rule2:  item   8*11 item   13*10conf   0.10170940170940171supf   0.020488980716253442realconf   0.09183673469387756realsupf   0.01859504132231405
rule3:  item   8*11 item   18*11conf   0.12512820512820513supf   0.025206611570247933realconf   0.12244897959183673realsupf   0.024793388429752067
rule4:  item   8*11 item   8*8conf   0.12512820512820513supf   0.025206611570247933realconf   0.10204081632653061realsupf   0.02066115702479339
rule5:  item   8*11 item   17*14conf   0.14188034188034188supf   0.02858126721763085realconf   0.1326530612244898realsupf   0.026859504132231406
rule6:  item   9*11 item   8*12conf   0.1342821782178218supf   0.021349862258953165realconf   0.14102564102564102realsupf   0.022727272727272728
rule7:  item   9*11 item   8*11conf   0.15996287128712872supf   0.025432900432900432realconf   0.1794871794871795realsupf   0.028925619834710745
rule8:  item   9*11 item   18*11conf   0.12693378712871287supf   0.02018152302243211realconf   0.11538461538461539realsupf   0.01859504132231405
rule9:  item   7*11 item   8*12conf   0.12669212079139186supf   0.025137741046831953realconf   0.0989010989010989realsupf   0.01859504132231405
rule10:  item   7*11 item   8*11conf   0.16140229087122526supf   0.03202479338842975realconf   0.15384615384615385realsupf   0.028925619834710745
rule11:  item   7*11 item   9*12conf   0.10326275598750435supf   0.020488980716253446realconf   0.0989010989010989realsupf   0.01859504132231405
rule12:  item   7*11 item   14*9conf   0.10369663311350223supf   0.020575068870523412realconf   0.0989010989010989realsupf   0.01859504132231405
rule13:  item   7*11 item   18*11conf   0.17103436306837902supf   0.033935950413223136realconf   0.15384615384615385realsupf   0.028925619834710745
rule14:  item   7*11 item   8*8conf   0.1150063635311813supf   0.022819100091827364realconf   0.13186813186813187realsupf   0.024793388429752067
rule15:  item   7*11 item   17*14conf   0.10933703575147519supf   0.02169421487603306realconf   0.08791208791208792realsupf   0.01652892561983471
rule16:  item   7*12 item   7*11conf   0.15375854214123008supf   0.02324380165289256realconf   0.15714285714285714realsupf   0.022727272727272728
rule17:  item   14*9 item   8*11conf   0.12807583703106087supf   0.021866391184573realconf   0.15853658536585366realsupf   0.026859504132231406
rule18:  item   14*9 item   7*11conf   0.17950786607503022supf   0.030647382920110194realconf   0.1951219512195122realsupf   0.03305785123966942
rule19:  item   14*9 item   18*11conf   0.1424969745865268supf   0.024328512396694216realconf   0.13414634146341464realsupf   0.022727272727272728
rule20:  item   13*10 item   7*11conf   0.2296042989741084supf   0.03236914600550964realconf   0.20967741935483872realsupf   0.026859504132231406
rule21:  item   13*10 item   7*12conf   0.16414264777723492supf   0.023140495867768594realconf   0.14516129032258066realsupf   0.01859504132231405
rule22:  item   13*10 item   14*9conf   0.17098192476795301supf   0.024104683195592284realconf   0.1935483870967742realsupf   0.024793388429752067
rule23:  item   13*10 item   18*11conf   0.175867122618466supf   0.024793388429752067realconf   0.16129032258064516realsupf   0.02066115702479339
rule24:  item   18*13 item   8*11conf   0.17172395273899033supf   0.022021349862258954realconf   0.15384615384615385realsupf   0.01652892561983471
rule25:  item   18*13 item   7*11conf   0.17320085929108484supf   0.02221074380165289realconf   0.19230769230769232realsupf   0.02066115702479339
rule26:  item   18*13 item   18*11conf   0.1848147153598281supf   0.023700068870523415realconf   0.21153846153846154realsupf   0.022727272727272728
rule27:  item   18*11 item   8*11conf   0.13235546405901527supf   0.0265668044077135realconf   0.12087912087912088realsupf   0.022727272727272728
rule28:  item   18*11 item   9*12conf   0.10207582775776292supf   0.020488980716253446realconf   0.06593406593406594realsupf   0.012396694214876033
rule29:  item   18*11 item   14*9conf   0.10679361811631498supf   0.021435950413223142realconf   0.10989010989010989realsupf   0.02066115702479339
rule30:  item   18*11 item   17*14conf   0.11477097272259393supf   0.02303719008264463realconf   0.13186813186813187realsupf   0.024793388429752067
rule31:  item   17*14 item   8*11conf   0.1075359864521592supf   0.021866391184573005realconf   0.10416666666666667realsupf   0.02066115702479339
rule32:  item   17*14 item   7*11conf   0.10499576629974597supf   0.021349862258953165realconf   0.09375realsupf   0.01859504132231405
rule33:  item   17*14 item   7*12conf   0.13039796782387805supf   0.026515151515151512realconf   0.11458333333333333realsupf   0.022727272727272728
rule34:  item   17*14 item   14*9conf   0.13124470787468248supf   0.02668732782369146realconf   0.13541666666666666realsupf   0.026859504132231406
rule35:  item   17*14 item   18*11conf   0.22641828958509738supf   0.046039944903581265realconf   0.21875realsupf   0.04338842975206612
