# Supplementary material for: A novel on-line spatial-temporal k-anonymity method for location privacy protection from sequence rules-based inference attacks
Source: PLoS One. 2017 Aug 2;12(8):e0182232. doi: 10.1371/journal.pone.0182232 (PMC5540611; doi:10.1371/journal.pone.0182232)
Supplement: S2 Dataset — (ZIP) [file pone.0182232.s002.zip › S2 Dataset/dataset/1 orginal/rule/k=15/Batch No 7.txt]

rule1:  item   8*11 item   8*12conf   0.11245519713261648supf   0.021256775067750675realconf   0.1realsupf   0.018292682926829267
rule2:  item   8*11 item   7*11conf   0.16308243727598568supf   0.030826558265582657realconf   0.16666666666666666realsupf   0.03048780487804878
rule3:  item   8*11 item   14*9conf   0.11155913978494623supf   0.02108739837398374realconf   0.1realsupf   0.018292682926829267
rule4:  item   8*11 item   13*10conf   0.11415770609318995supf   0.021578590785907858realconf   0.1realsupf   0.018292682926829267
rule5:  item   9*11 item   8*11conf   0.16741573033707868supf   0.025237127371273715realconf   0.16176470588235295realsupf   0.022357723577235773
rule6:  item   7*11 item   8*11conf   0.11372180451127821supf   0.02049457994579946realconf   0.10227272727272728realsupf   0.018292682926829267
rule7:  item   7*11 item   7*12conf   0.1362781954887218supf   0.02455962059620596realconf   0.13636363636363635realsupf   0.024390243902439025
rule8:  item   7*11 item   14*9conf   0.14943609022556392supf   0.02693089430894309realconf   0.14772727272727273realsupf   0.026422764227642278
rule9:  item   7*11 item   13*10conf   0.12030075187969926supf   0.02168021680216802realconf   0.10227272727272728realsupf   0.018292682926829267
rule10:  item   7*11 item   17*14conf   0.1635338345864662supf   0.029471544715447155realconf   0.1590909090909091realsupf   0.028455284552845527
rule11:  item   7*12 item   8*11conf   0.14704524469067407supf   0.02157859078590786realconf   0.13636363636363635realsupf   0.018292682926829267
rule12:  item   13*10 item   7*11conf   0.19991704686851933supf   0.032655826558265585realconf   0.22972972972972974realsupf   0.034552845528455285
rule13:  item   13*10 item   14*9conf   0.14931563666528413supf   0.024390243902439025realconf   0.16216216216216217realsupf   0.024390243902439025
rule14:  item   13*10 item   18*11conf   0.1522189962671091supf   0.02486449864498645realconf   0.14864864864864866realsupf   0.022357723577235773
rule15:  item   18*13 item   18*11conf   0.19655566853075745supf   0.02619410569105691realconf   0.2459016393442623realsupf   0.03048780487804878
rule16:  item   18*13 item   17*14conf   0.27580071174377224supf   0.03675474254742548realconf   0.26229508196721313realsupf   0.032520325203252036
rule17:  item   18*11 item   8*11conf   0.12277353689567427supf   0.02288279132791328realconf   0.11627906976744186realsupf   0.02032520325203252
rule18:  item   18*11 item   9*11conf   0.10859687386404944supf   0.020240514905149058realconf   0.10465116279069768realsupf   0.018292682926829267
rule19:  item   17*14 item   8*11conf   0.1152204836415363supf   0.027439024390243903realconf   0.1016949152542373realsupf   0.024390243902439025
rule20:  item   17*14 item   9*11conf   0.1237553342816501supf   0.029471544715447155realconf   0.1271186440677966realsupf   0.03048780487804878
rule21:  item   17*14 item   7*11conf   0.13371266002844953supf   0.03184281842818428realconf   0.1271186440677966realsupf   0.03048780487804878
rule22:  item   17*14 item   7*12conf   0.10810810810810814supf   0.025745257452574527realconf   0.09322033898305085realsupf   0.022357723577235773
rule23:  item   17*14 item   14*9conf   0.12588904694167855supf   0.029979674796747968realconf   0.11864406779661017realsupf   0.028455284552845527
rule24:  item   17*14 item   13*10conf   0.12233285917496448supf   0.02913279132791328realconf   0.11864406779661017realsupf   0.028455284552845527
rule25:  item   17*14 item   18*11conf   0.17283072546230446supf   0.041158536585365856realconf   0.1694915254237288realsupf   0.04065040650406504
