# Supplementary material for: A novel on-line spatial-temporal k-anonymity method for location privacy protection from sequence rules-based inference attacks
Source: PLoS One. 2017 Aug 2;12(8):e0182232. doi: 10.1371/journal.pone.0182232 (PMC5540611; doi:10.1371/journal.pone.0182232)
Supplement: S2 Dataset — (ZIP) [file pone.0182232.s002.zip › S2 Dataset/dataset/1 orginal/rule/k=15/Batch No 8.txt]

rule1:  item   8*10 item   8*11conf   0.20175953079178885supf   0.023449216087252898realconf   0.2033898305084746realsupf   0.024539877300613498
rule2:  item   8*12 item   8*11conf   0.12684210526315792supf   0.020535105657805044realconf   0.14666666666666667realsupf   0.022494887525562373
rule3:  item   8*12 item   7*11conf   0.1410526315789474supf   0.022835719154737557realconf   0.13333333333333333realsupf   0.02044989775051125
rule4:  item   8*12 item   18*11conf   0.12526315789473688supf   0.020279481935923657realconf   0.12realsupf   0.018404907975460124
rule5:  item   8*11 item   8*12conf   0.10426809477442388supf   0.02189843217450579realconf   0.10784313725490197realsupf   0.022494887525562373
rule6:  item   8*11 item   7*11conf   0.10580980201233366supf   0.022222222222222223realconf   0.10784313725490197realsupf   0.022494887525562373
rule7:  item   8*11 item   13*10conf   0.1317753975981824supf   0.027675528289025222realconf   0.12745098039215685realsupf   0.026584867075664622
rule8:  item   8*11 item   18*11conf   0.11514118792599805supf   0.024182004089979548realconf   0.08823529411764706realsupf   0.018404907975460124
rule9:  item   8*11 item   8*8conf   0.17437520285621555supf   0.0366223585548739realconf   0.13725490196078433realsupf   0.028629856850715747
rule10:  item   8*11 item   8*7conf   0.11140863356053231supf   0.023398091342876622realconf   0.08823529411764706realsupf   0.018404907975460124
rule11:  item   8*11 item   17*14conf   0.14281077572216813supf   0.0299931833674165realconf   0.13725490196078433realsupf   0.028629856850715747
rule12:  item   9*12 item   8*11conf   0.23616236162361623supf   0.021813224267211995realconf   0.21951219512195122realsupf   0.018404907975460124
rule13:  item   9*11 item   8*12conf   0.20736196319018405supf   0.028800272665303342realconf   0.2191780821917808realsupf   0.032719836400818
rule14:  item   9*11 item   8*11conf   0.19263803680981595supf   0.026755282890252217realconf   0.1780821917808219realsupf   0.026584867075664622
rule15:  item   9*11 item   7*11conf   0.1619631901840491supf   0.022494887525562373realconf   0.1643835616438356realsupf   0.024539877300613498
rule16:  item   9*11 item   18*11conf   0.17423312883435582supf   0.02419904567143831realconf   0.1643835616438356realsupf   0.024539877300613498
rule17:  item   7*11 item   8*11conf   0.15463917525773194supf   0.030674846625766874realconf   0.16129032258064516realsupf   0.03067484662576687
rule18:  item   7*11 item   13*10conf   0.11340206185567009supf   0.022494887525562373realconf   0.08602150537634409realsupf   0.016359918200409
rule19:  item   14*9 item   8*11conf   0.17304114120322514supf   0.028527607361963192realconf   0.17142857142857143realsupf   0.024539877300613498
rule20:  item   14*9 item   7*11conf   0.15495141616704566supf   0.025545330606680298realconf   0.14285714285714285realsupf   0.02044989775051125
rule21:  item   14*9 item   18*11conf   0.13748191027496381supf   0.02266530334014997realconf   0.15714285714285714realsupf   0.022494887525562373
rule22:  item   4*9 item   8*11conf   0.2831374692538943supf   0.025221540558963865realconf   0.1956521739130435realsupf   0.018404907975460124
rule23:  item   4*9 item   7*11conf   0.3138744647900154supf   0.02795955464667121realconf   0.30434782608695654realsupf   0.028629856850715747
rule24:  item   13*10 item   8*12conf   0.16340793089909697supf   0.023642354010452168realconf   0.171875realsupf   0.022494887525562373
rule25:  item   13*10 item   7*11conf   0.16018845700824502supf   0.023176550783912748realconf   0.140625realsupf   0.018404907975460124
rule26:  item   13*10 item   18*11conf   0.14369846878680803supf   0.020790729379686436realconf   0.125realsupf   0.016359918200409
rule27:  item   18*11 item   8*11conf   0.14052449282533397supf   0.02903885480572597realconf   0.13402061855670103realsupf   0.026584867075664622
rule28:  item   18*11 item   7*11conf   0.10968167573808345supf   0.022665303340149965realconf   0.13402061855670103realsupf   0.026584867075664622
rule29:  item   18*11 item   17*14conf   0.14294353730276538supf   0.029538741195182912realconf   0.14432989690721648realsupf   0.028629856850715747
rule30:  item   17*14 item   8*12conf   0.10370370370370376supf   0.02147239263803681realconf   0.1realsupf   0.02044989775051125
rule31:  item   17*14 item   8*11conf   0.1267489711934157supf   0.02624403544648943realconf   0.13realsupf   0.026584867075664622
rule32:  item   17*14 item   9*11conf   0.11975308641975314supf   0.02479550102249489realconf   0.12realsupf   0.024539877300613498
rule33:  item   17*14 item   7*12conf   0.1333333333333334supf   0.027607361963190184realconf   0.12realsupf   0.024539877300613498
rule34:  item   17*14 item   13*10conf   0.1547325102880659supf   0.03203817314246762realconf   0.13realsupf   0.026584867075664622
rule35:  item   17*14 item   18*11conf   0.1904526748971194supf   0.03943421949556918realconf   0.16realsupf   0.032719836400818
rule36:  item   17*14 item   18*16conf   0.12049382716049388supf   0.024948875255623722realconf   0.11realsupf   0.022494887525562373
rule37:  item   17*14 item   8*8conf   0.10233196159122088supf   0.02118836628039082realconf   0.09realsupf   0.018404907975460124
