# Supplementary material for: A novel on-line spatial-temporal k-anonymity method for location privacy protection from sequence rules-based inference attacks
Source: PLoS One. 2017 Aug 2;12(8):e0182232. doi: 10.1371/journal.pone.0182232 (PMC5540611; doi:10.1371/journal.pone.0182232)
Supplement: S2 Dataset — (ZIP) [file pone.0182232.s002.zip › S2 Dataset/dataset/1 orginal/rule/k=15/Batch No 9.txt]

rule1:  item   16*7 item   7*11conf   0.29251363411006454supf   0.020150273224043717realconf   0.2692307692307692realsupf   0.014344262295081968
rule2:  item   8*12 item   7*12conf   0.13520599250936327supf   0.02054872495446266realconf   0.125realsupf   0.018442622950819672
rule3:  item   8*11 item   8*10conf   0.13329928498467825supf   0.026741803278688525realconf   0.13541666666666666realsupf   0.02663934426229508
rule4:  item   8*11 item   7*11conf   0.11661559414368403supf   0.023394808743169397realconf   0.11458333333333333realsupf   0.022540983606557378
rule5:  item   8*11 item   14*9conf   0.11491317671092953supf   0.02305327868852459realconf   0.09375realsupf   0.018442622950819672
rule6:  item   9*11 item   8*11conf   0.18976683937823832supf   0.02501707650273224realconf   0.2222222222222222realsupf   0.028688524590163935
rule7:  item   9*11 item   7*11conf   0.15414507772020722supf   0.02032103825136612realconf   0.15873015873015872realsupf   0.020491803278688523
rule8:  item   7*11 item   8*11conf   0.13540753724802806supf   0.026383196721311477realconf   0.13186813186813187realsupf   0.02459016393442623
rule9:  item   7*11 item   18*11conf   0.11174408413672218supf   0.021772540983606557realconf   0.10989010989010989realsupf   0.020491803278688523
rule10:  item   7*11 item   17*14conf   0.1148115687992989supf   0.022370218579234977realconf   0.13186813186813187realsupf   0.02459016393442623
rule11:  item   7*12 item   7*11conf   0.16033254156769597supf   0.02305327868852459realconf   0.18461538461538463realsupf   0.02459016393442623
rule12:  item   14*9 item   7*11conf   0.18908536989204583supf   0.032502276867030964realconf   0.17721518987341772realsupf   0.028688524590163935
rule13:  item   14*9 item   18*11conf   0.11712696205046691supf   0.020133196721311475realconf   0.11392405063291139realsupf   0.018442622950819672
rule14:  item   13*10 item   18*11conf   0.17285438765670197supf   0.024487704918032784realconf   0.15realsupf   0.018442622950819672
rule15:  item   18*11 item   8*10conf   0.1120029867463132supf   0.020491803278688523realconf   0.0975609756097561realsupf   0.01639344262295082
rule16:  item   18*11 item   8*11conf   0.16744446518573824supf   0.03063524590163934realconf   0.18292682926829268realsupf   0.030737704918032786
rule17:  item   18*11 item   9*11conf   0.11592309128243418supf   0.021209016393442623realconf   0.12195121951219512realsupf   0.020491803278688523
rule18:  item   18*11 item   7*11conf   0.11293634496919915supf   0.020662568306010928realconf   0.14634146341463414realsupf   0.02459016393442623
rule19:  item   18*11 item   14*9conf   0.1120029867463132supf   0.020491803278688523realconf   0.10975609756097561realsupf   0.018442622950819672
rule20:  item   18*11 item   17*14conf   0.11698089726837156supf   0.02140255009107468realconf   0.13414634146341464realsupf   0.022540983606557378
rule21:  item   8*8 item   14*9conf   0.14943542695836268supf   0.02066256830601093realconf   0.13793103448275862realsupf   0.01639344262295082
rule22:  item   17*14 item   8*11conf   0.10726351351351351supf   0.021687158469945355realconf   0.11458333333333333realsupf   0.022540983606557378
rule23:  item   17*14 item   9*11conf   0.11402027027027027supf   0.02305327868852459realconf   0.125realsupf   0.02459016393442623
rule24:  item   17*14 item   7*11conf   0.14358108108108109supf   0.029030054644808744realconf   0.125realsupf   0.02459016393442623
rule25:  item   17*14 item   14*9conf   0.1579391891891892supf   0.03193306010928962realconf   0.14583333333333334realsupf   0.028688524590163935
rule26:  item   17*14 item   13*10conf   0.13006756756756754supf   0.02629781420765027realconf   0.10416666666666667realsupf   0.020491803278688523
rule27:  item   17*14 item   18*11conf   0.13091216216216214supf   0.026468579234972676realconf   0.11458333333333333realsupf   0.022540983606557378
