# Supplementary material for: A novel on-line spatial-temporal k-anonymity method for location privacy protection from sequence rules-based inference attacks
Source: PLoS One. 2017 Aug 2;12(8):e0182232. doi: 10.1371/journal.pone.0182232 (PMC5540611; doi:10.1371/journal.pone.0182232)
Supplement: S2 Dataset — (ZIP) [file pone.0182232.s002.zip › S2 Dataset/dataset/1 orginal/rule/k=16/Batch No 1.txt]

rule1:  item   8*12 item   8*11conf   0.11183129450429068supf   0.02135634588563459realconf   0.12048192771084337realsupf   0.02092050209205021
rule2:  item   8*12 item   7*12conf   0.12689428519262372supf   0.024232914923291493realconf   0.10843373493975904realsupf   0.01882845188284519
rule3:  item   8*11 item   8*12conf   0.1144578313253012supf   0.023186889818688983realconf   0.12121212121212122realsupf   0.02510460251046025
rule4:  item   8*11 item   9*11conf   0.1135972461273666supf   0.02301255230125523realconf   0.10101010101010101realsupf   0.02092050209205021
rule5:  item   8*11 item   7*11conf   0.11910499139414801supf   0.02412831241283124realconf   0.12121212121212122realsupf   0.02510460251046025
rule6:  item   8*11 item   7*12conf   0.11703958691910496supf   0.023709902370990233realconf   0.1111111111111111realsupf   0.02301255230125523
rule7:  item   8*11 item   14*9conf   0.10843373493975902supf   0.021966527196652718realconf   0.1111111111111111realsupf   0.02301255230125523
rule8:  item   9*13 item   7*11conf   0.3545636910732197supf   0.0246513249651325realconf   0.34210526315789475realsupf   0.027196652719665274
rule9:  item   9*11 item   8*11conf   0.17664496320999415supf   0.02493275552898984realconf   0.16393442622950818realsupf   0.02092050209205021
rule10:  item   9*11 item   7*11conf   0.2062710638222787supf   0.029114365411436544realconf   0.22950819672131148realsupf   0.029288702928870293
rule11:  item   7*11 item   8*12conf   0.1315371165156573supf   0.028852859135285912realconf   0.09900990099009901realsupf   0.02092050209205021
rule12:  item   7*11 item   8*11conf   0.12589413447782546supf   0.027615062761506274realconf   0.12871287128712872realsupf   0.027196652719665274
rule13:  item   7*11 item   7*12conf   0.10093784771896361supf   0.02214086471408647realconf   0.10891089108910891realsupf   0.02301255230125523
rule14:  item   7*12 item   8*12conf   0.1355872718764623supf   0.020205718270571823realconf   0.13432835820895522realsupf   0.01882845188284519
rule15:  item   7*12 item   7*11conf   0.18671034160037436supf   0.02782426778242678realconf   0.22388059701492538realsupf   0.03138075313807531
rule16:  item   14*9 item   8*11conf   0.17687428512009978supf   0.025418410041841002realconf   0.15384615384615385realsupf   0.02092050209205021
rule17:  item   14*9 item   7*11conf   0.20139683199889077supf   0.028942518429966122realconf   0.18461538461538463realsupf   0.02510460251046025
rule18:  item   13*10 item   7*11conf   0.17879098360655732supf   0.024337517433751742realconf   0.17857142857142858realsupf   0.02092050209205021
rule19:  item   18*13 item   8*12conf   0.17883105553940096supf   0.021443514644351465realconf   0.12727272727272726realsupf   0.014644351464435146
rule20:  item   18*13 item   8*11conf   0.22375690607734802supf   0.026830543933054393realconf   0.2realsupf   0.02301255230125523
rule21:  item   18*11 item   8*11conf   0.15460146322680007supf   0.027998605299860525realconf   0.17721518987341772realsupf   0.029288702928870293
rule22:  item   18*11 item   9*11conf   0.1262033115132845supf   0.022855648535564852realconf   0.12658227848101267realsupf   0.02092050209205021
rule23:  item   18*11 item   7*11conf   0.13515594917212165supf   0.024476987447698745realconf   0.1518987341772152realsupf   0.02510460251046025
rule24:  item   18*11 item   17*14conf   0.15363881401617246supf   0.02782426778242678realconf   0.13924050632911392realsupf   0.02301255230125523
rule25:  item   8*8 item   8*11conf   0.22204286947708243supf   0.029463040446304045realconf   0.17857142857142858realsupf   0.02092050209205021
rule26:  item   8*8 item   7*11conf   0.15884605277975894supf   0.021077405857740584realconf   0.125realsupf   0.014644351464435146
rule27:  item   8*8 item   7*12conf   0.17999924922106683supf   0.023884239888423992realconf   0.19642857142857142realsupf   0.02301255230125523
rule28:  item   17*14 item   8*12conf   0.11785653722231644supf   0.02423291492329149realconf   0.11578947368421053realsupf   0.02301255230125523
rule29:  item   17*14 item   8*11conf   0.13566220111921318supf   0.02789400278940028realconf   0.14736842105263157realsupf   0.029288702928870293
rule30:  item   17*14 item   9*11conf   0.1102255384093607supf   0.022663877266387723realconf   0.10526315789473684realsupf   0.02092050209205021
rule31:  item   17*14 item   7*11conf   0.13396642360522304supf   0.027545327754532778realconf   0.1368421052631579realsupf   0.027196652719665274
rule32:  item   17*14 item   14*9conf   0.13125317958283877supf   0.02698744769874477realconf   0.1368421052631579realsupf   0.027196652719665274
rule33:  item   17*14 item   13*10conf   0.118280481600814supf   0.02432008368200837realconf   0.12631578947368421realsupf   0.02510460251046025
rule34:  item   17*14 item   18*11conf   0.17636086145497715supf   0.03626220362622037realconf   0.14736842105263157realsupf   0.029288702928870293
