# Supplementary material for: A novel on-line spatial-temporal k-anonymity method for location privacy protection from sequence rules-based inference attacks
Source: PLoS One. 2017 Aug 2;12(8):e0182232. doi: 10.1371/journal.pone.0182232 (PMC5540611; doi:10.1371/journal.pone.0182232)
Supplement: S2 Dataset — (ZIP) [file pone.0182232.s002.zip › S2 Dataset/dataset/1 orginal/rule/k=16/Batch No 2.txt]

rule1:  item   8*11 item   8*12conf   0.10467123211402483supf   0.021402550091074682realconf   0.11realsupf   0.022540983606557378
rule2:  item   8*11 item   17*14conf   0.11190913646233505supf   0.022882513661202183realconf   0.1realsupf   0.020491803278688523
rule3:  item   9*11 item   8*11conf   0.17034883720930233supf   0.02501707650273224realconf   0.16923076923076924realsupf   0.022540983606557378
rule4:  item   7*11 item   8*11conf   0.11504854368932041supf   0.02023565573770492realconf   0.10588235294117647realsupf   0.018442622950819672
rule5:  item   7*11 item   14*9conf   0.14271844660194175supf   0.025102459016393443realconf   0.10588235294117647realsupf   0.018442622950819672
rule6:  item   14*9 item   8*11conf   0.1313018149226977supf   0.02001366120218579realconf   0.14666666666666667realsupf   0.022540983606557378
rule7:  item   4*9 item   8*11conf   0.32159138002486526supf   0.026502732240437154realconf   0.2903225806451613realsupf   0.018442622950819672
rule8:  item   10*12 item   8*11conf   0.22155688622754488supf   0.025273224043715844realconf   0.22807017543859648realsupf   0.02663934426229508
rule9:  item   13*10 item   7*11conf   0.14524280377938914supf   0.022575136612021856realconf   0.16417910447761194realsupf   0.022540983606557378
rule10:  item   13*10 item   7*12conf   0.13337727971874314supf   0.02073087431693989realconf   0.1044776119402985realsupf   0.014344262295081968
rule11:  item   13*10 item   14*9conf   0.13392660953636565supf   0.020816256830601093realconf   0.1044776119402985realsupf   0.014344262295081968
rule12:  item   13*10 item   18*11conf   0.1626016260162602supf   0.025273224043715847realconf   0.16417910447761194realsupf   0.022540983606557378
rule13:  item   18*13 item   18*11conf   0.1792604501607717supf   0.022848360655737702realconf   0.20689655172413793realsupf   0.02459016393442623
rule14:  item   18*13 item   17*14conf   0.2335878885316184supf   0.029772882513661197realconf   0.20689655172413793realsupf   0.02459016393442623
rule15:  item   18*11 item   17*14conf   0.11604453176162406supf   0.02017304189435337realconf   0.10843373493975904realsupf   0.018442622950819672
rule16:  item   17*14 item   8*11conf   0.1201388888888889supf   0.023633879781420765realconf   0.10989010989010989realsupf   0.020491803278688523
rule17:  item   17*14 item   9*11conf   0.1545138888888889supf   0.030396174863387977realconf   0.15384615384615385realsupf   0.028688524590163935
rule18:  item   17*14 item   14*9conf   0.10503472222222225supf   0.02066256830601093realconf   0.0989010989010989realsupf   0.018442622950819672
rule19:  item   17*14 item   13*10conf   0.1107638888888889supf   0.021789617486338796realconf   0.08791208791208792realsupf   0.01639344262295082
rule20:  item   17*14 item   18*11conf   0.13281250000000003supf   0.02612704918032787realconf   0.12087912087912088realsupf   0.022540983606557378
