# Supplementary material for: A novel on-line spatial-temporal k-anonymity method for location privacy protection from sequence rules-based inference attacks
Source: PLoS One. 2017 Aug 2;12(8):e0182232. doi: 10.1371/journal.pone.0182232 (PMC5540611; doi:10.1371/journal.pone.0182232)
Supplement: S2 Dataset — (ZIP) [file pone.0182232.s002.zip › S2 Dataset/dataset/1 orginal/rule/k=16/Batch No 3.txt]

rule1:  item   8*10 item   8*12conf   0.20177756425654575supf   0.020449897750511245realconf   0.18867924528301888realsupf   0.02044989775051125
rule2:  item   8*10 item   8*11conf   0.2141084154055569supf   0.0216996137241536realconf   0.18867924528301888realsupf   0.02044989775051125
rule3:  item   8*12 item   8*11conf   0.1361383108935128supf   0.021662284545720126realconf   0.15714285714285714realsupf   0.022494887525562373
rule4:  item   8*11 item   8*12conf   0.12809745982374288supf   0.028073165189729608realconf   0.13761467889908258realsupf   0.03067484662576687
rule5:  item   8*11 item   9*11conf   0.10653188180404355supf   0.023346966598500343realconf   0.11009174311926606realsupf   0.024539877300613498
rule6:  item   8*11 item   7*12conf   0.11223431829963712supf   0.024596682572142696realconf   0.09174311926605505realsupf   0.02044989775051125
rule7:  item   8*11 item   18*11conf   0.13094867807153965supf   0.028698023176550784realconf   0.12844036697247707realsupf   0.028629856850715747
rule8:  item   8*11 item   17*14conf   0.12778641783307412supf   0.028004998863894567realconf   0.10091743119266056realsupf   0.022494887525562373
rule9:  item   9*13 item   8*11conf   0.29941736535455454supf   0.020518064076346286realconf   0.2553191489361702realsupf   0.024539877300613498
rule10:  item   9*11 item   8*12conf   0.1807311115624788supf   0.028160807608660368realconf   0.2054794520547945realsupf   0.03067484662576687
rule11:  item   9*11 item   8*11conf   0.16067996812649404supf   0.025036517674554483realconf   0.1780821917808219realsupf   0.026584867075664622
rule12:  item   9*11 item   7*11conf   0.1437120134993672supf   0.022392638036809815realconf   0.1232876712328767realsupf   0.018404907975460124
rule13:  item   9*11 item   18*11conf   0.1325719106916863supf   0.020656831239653325realconf   0.1232876712328767realsupf   0.018404907975460124
rule14:  item   7*11 item   8*11conf   0.16870596959584724supf   0.03101567825494206realconf   0.16279069767441862realsupf   0.028629856850715747
rule15:  item   7*11 item   9*11conf   0.11818687430478306supf   0.021728016359918195realconf   0.06976744186046512realsupf   0.012269938650306749
rule16:  item   7*11 item   14*9conf   0.11818687430478311supf   0.021728016359918206realconf   0.09302325581395349realsupf   0.016359918200409
rule17:  item   7*11 item   18*11conf   0.12374860956618465supf   0.022750511247443764realconf   0.10465116279069768realsupf   0.018404907975460124
rule18:  item   7*11 item   8*8conf   0.11775429489556297supf   0.021648488979777322realconf   0.12790697674418605realsupf   0.022494887525562373
rule19:  item   14*9 item   8*11conf   0.15403702996755106supf   0.027505112474437626realconf   0.1518987341772152realsupf   0.024539877300613498
rule20:  item   14*9 item   7*11conf   0.12559648787936634supf   0.02242672119972734realconf   0.1518987341772152realsupf   0.024539877300613498
rule21:  item   4*9 item   8*11conf   0.3507810359002468supf   0.021813224267211995realconf   0.25925925925925924realsupf   0.014314928425357873
rule22:  item   13*10 item   9*11conf   0.17471319311663483supf   0.024914792092706202realconf   0.15873015873015872realsupf   0.02044989775051125
rule23:  item   13*10 item   7*11conf   0.16586998087954116supf   0.02365371506475801realconf   0.15873015873015872realsupf   0.02044989775051125
rule24:  item   13*10 item   18*11conf   0.16539196940726583supf   0.023585548738922976realconf   0.1746031746031746realsupf   0.022494887525562373
rule25:  item   18*13 item   18*11conf   0.19417053364269135supf   0.0228186775732788realconf   0.18181818181818182realsupf   0.02044989775051125
rule26:  item   18*11 item   8*12conf   0.11761630946157867supf   0.023006134969325152realconf   0.09195402298850575realsupf   0.016359918200409
rule27:  item   18*11 item   8*11conf   0.18452692106638785supf   0.03609406952965235realconf   0.1724137931034483realsupf   0.03067484662576687
rule28:  item   18*11 item   14*9conf   0.10350235232618923supf   0.020245398773006136realconf   0.11494252873563218realsupf   0.02044989775051125
rule29:  item   8*8 item   8*11conf   0.1693376068376068supf   0.021608725289706886realconf   0.16981132075471697realsupf   0.018404907975460124
rule30:  item   17*14 item   8*11conf   0.18216188348513487supf   0.036128152692569866realconf   0.17777777777777778realsupf   0.032719836400818
rule31:  item   17*14 item   7*12conf   0.13232514177693763supf   0.026244035446489435realconf   0.12222222222222222realsupf   0.022494887525562373
rule32:  item   17*14 item   14*9conf   0.11599931259666608supf   0.023006134969325152realconf   0.12222222222222222realsupf   0.022494887525562373
rule33:  item   17*14 item   18*11conf   0.21086097267571746supf   0.0418200408997955realconf   0.2realsupf   0.03680981595092025
