# Supplementary material for: A novel on-line spatial-temporal k-anonymity method for location privacy protection from sequence rules-based inference attacks
Source: PLoS One. 2017 Aug 2;12(8):e0182232. doi: 10.1371/journal.pone.0182232 (PMC5540611; doi:10.1371/journal.pone.0182232)
Supplement: S2 Dataset — (ZIP) [file pone.0182232.s002.zip › S2 Dataset/dataset/1 orginal/rule/k=16/Batch No 4.txt]

rule1:  item   8*12 item   8*11conf   0.14810090702947848supf   0.023842117271275384realconf   0.16216216216216217realsupf   0.024640657084188913
rule2:  item   8*12 item   9*11conf   0.13640873015873017supf   0.021959844855122063realconf   0.10810810810810811realsupf   0.01642710472279261
rule3:  item   8*11 item   8*10conf   0.13685463200292933supf   0.02558179329226557realconf   0.15730337078651685realsupf   0.028747433264887063
rule4:  item   8*11 item   8*12conf   0.12907359941413402supf   0.024127310061601643realconf   0.1348314606741573realsupf   0.024640657084188913
rule5:  item   8*11 item   9*11conf   0.11168070303917978supf   0.02087611225188227realconf   0.1348314606741573realsupf   0.024640657084188913
rule6:  item   8*11 item   7*11conf   0.12522885389967045supf   0.023408624229979465realconf   0.12359550561797752realsupf   0.022587268993839837
rule7:  item   8*11 item   7*12conf   0.124496521420725supf   0.023271731690622858realconf   0.11235955056179775realsupf   0.02053388090349076
rule8:  item   8*11 item   13*10conf   0.13181984621017942supf   0.024640657084188913realconf   0.11235955056179775realsupf   0.02053388090349076
rule9:  item   9*11 item   8*11conf   0.15983791085096805supf   0.0242984257357974realconf   0.16417910447761194realsupf   0.022587268993839837
rule10:  item   7*11 item   8*11conf   0.14268099348247315supf   0.027720739219712527realconf   0.14893617021276595realsupf   0.028747433264887063
rule11:  item   7*11 item   9*11conf   0.10304738418178615supf   0.02002053388090349realconf   0.0851063829787234realsupf   0.01642710472279261
rule12:  item   7*12 item   7*11conf   0.13940478854329827supf   0.021321013004791237realconf   0.12121212121212122realsupf   0.01642710472279261
rule13:  item   14*9 item   18*11conf   0.1394550034348523supf   0.020841889117043117realconf   0.13432835820895522realsupf   0.018480492813141684
rule14:  item   13*10 item   8*11conf   0.16884531590413945supf   0.021218343600273786realconf   0.18518518518518517realsupf   0.02053388090349076
rule15:  item   18*11 item   8*11conf   0.1299561988192725supf   0.02335386721423682realconf   0.13580246913580246realsupf   0.022587268993839837
rule16:  item   18*11 item   9*12conf   0.12424300133307939supf   0.02232717316906228realconf   0.13580246913580246realsupf   0.022587268993839837
rule17:  item   18*11 item   9*11conf   0.1318605979813369supf   0.023696098562628335realconf   0.13580246913580246realsupf   0.022587268993839837
rule18:  item   18*11 item   7*11conf   0.1693963054656256supf   0.03044147843942505realconf   0.16049382716049382realsupf   0.026694045174537988
rule19:  item   18*11 item   7*12conf   0.12797562369072557supf   0.02299794661190965realconf   0.13580246913580246realsupf   0.022587268993839837
rule20:  item   8*8 item   13*10conf   0.1576633015918474supf   0.02153205566963267realconf   0.1206896551724138realsupf   0.014373716632443531
rule21:  item   8*8 item   17*14conf   0.15035440681606638supf   0.020533880903490755realconf   0.13793103448275862realsupf   0.01642710472279261
rule22:  item   17*14 item   8*12conf   0.10782347041123375supf   0.022073921971252568realconf   0.09183673469387756realsupf   0.018480492813141684
rule23:  item   17*14 item   8*11conf   0.13624205951186902supf   0.027891854893908285realconf   0.15306122448979592realsupf   0.030800821355236138
rule24:  item   17*14 item   9*11conf   0.12286860581745242supf   0.025154004106776182realconf   0.12244897959183673realsupf   0.024640657084188913
rule25:  item   17*14 item   7*11conf   0.18722835172183225supf   0.03832991101984942realconf   0.19387755102040816realsupf   0.039014373716632446
rule26:  item   17*14 item   18*13conf   0.10063523905048483supf   0.020602327173169063realconf   0.09183673469387756realsupf   0.018480492813141684
rule27:  item   17*14 item   18*11conf   0.16599799398194587supf   0.0339835728952772realconf   0.16326530612244897realsupf   0.03285420944558522
