# Supplementary material for: A novel on-line spatial-temporal k-anonymity method for location privacy protection from sequence rules-based inference attacks
Source: PLoS One. 2017 Aug 2;12(8):e0182232. doi: 10.1371/journal.pone.0182232 (PMC5540611; doi:10.1371/journal.pone.0182232)
Supplement: S2 Dataset — (ZIP) [file pone.0182232.s002.zip › S2 Dataset/dataset/1 orginal/rule/k=16/Batch No 5.txt]

rule1:  item   8*11 item   8*10conf   0.1090909090909091supf   0.02268041237113402realconf   0.10309278350515463realsupf   0.020618556701030927
rule2:  item   8*11 item   8*8conf   0.11074380165289258supf   0.02302405498281787realconf   0.10309278350515463realsupf   0.020618556701030927
rule3:  item   8*11 item   8*7conf   0.10782369146005508supf   0.02241695303550973realconf   0.061855670103092786realsupf   0.012371134020618556
rule4:  item   8*11 item   17*14conf   0.10743801652892564supf   0.022336769759450172realconf   0.1134020618556701realsupf   0.02268041237113402
rule5:  item   9*12 item   8*11conf   0.23979591836734696supf   0.024226804123711344realconf   0.2549019607843137realsupf   0.026804123711340205
rule6:  item   9*11 item   8*11conf   0.20621391256530108supf   0.02577319587628866realconf   0.20689655172413793realsupf   0.024742268041237112
rule7:  item   7*11 item   8*11conf   0.12058032282859336supf   0.02156357388316151realconf   0.12048192771084337realsupf   0.020618556701030927
rule8:  item   14*9 item   8*11conf   0.14169805853375833supf   0.024005891016200293realconf   0.1095890410958904realsupf   0.016494845360824743
rule9:  item   14*9 item   7*11conf   0.17883705206220418supf   0.030297823596792665realconf   0.1780821917808219realsupf   0.026804123711340205
rule10:  item   14*9 item   18*11conf   0.11825557809330628supf   0.02003436426116838realconf   0.1232876712328767realsupf   0.018556701030927835
rule11:  item   18*11 item   8*11conf   0.1461333333333333supf   0.02824742268041237realconf   0.16483516483516483realsupf   0.030927835051546393
rule12:  item   18*11 item   9*11conf   0.11262222222222219supf   0.02176975945017182realconf   0.0989010989010989realsupf   0.018556701030927835
rule13:  item   18*11 item   7*11conf   0.1621333333333333supf   0.03134020618556701realconf   0.16483516483516483realsupf   0.030927835051546393
rule14:  item   18*11 item   17*14conf   0.12154074074074071supf   0.02349369988545246realconf   0.0989010989010989realsupf   0.018556701030927835
rule15:  item   8*8 item   8*11conf   0.16452255843449892supf   0.02228767795778105realconf   0.11864406779661017realsupf   0.01443298969072165
rule16:  item   8*8 item   13*10conf   0.15313160596726452supf   0.020744558991981674realconf   0.11864406779661017realsupf   0.01443298969072165
rule17:  item   17*14 item   8*10conf   0.1039630353652035supf   0.020103092783505156realconf   0.10638297872340426realsupf   0.020618556701030927
rule18:  item   17*14 item   8*12conf   0.11551448373911498supf   0.02233676975945017realconf   0.09574468085106383realsupf   0.018556701030927835
rule19:  item   17*14 item   8*11conf   0.15372312066820687supf   0.02972508591065292realconf   0.1595744680851064realsupf   0.030927835051546393
rule20:  item   17*14 item   7*11conf   0.11906877554647237supf   0.023024054982817867realconf   0.11702127659574468realsupf   0.02268041237113402
rule21:  item   17*14 item   13*10conf   0.10425922634914994supf   0.02016036655211913realconf   0.07446808510638298realsupf   0.01443298969072165
rule22:  item   17*14 item   18*11conf   0.15212368935489606supf   0.02941580756013746realconf   0.13829787234042554realsupf   0.026804123711340205
