# Supplementary material for: A novel on-line spatial-temporal k-anonymity method for location privacy protection from sequence rules-based inference attacks
Source: PLoS One. 2017 Aug 2;12(8):e0182232. doi: 10.1371/journal.pone.0182232 (PMC5540611; doi:10.1371/journal.pone.0182232)
Supplement: S2 Dataset — (ZIP) [file pone.0182232.s002.zip › S2 Dataset/dataset/1 orginal/rule/k=16/Batch No 6.txt]

rule1:  item   8*11 item   7*11conf   0.13270547945205477supf   0.02668732782369146realconf   0.14285714285714285realsupf   0.028925619834710745
rule2:  item   8*11 item   13*10conf   0.10633561643835615supf   0.021384297520661157realconf   0.09183673469387756realsupf   0.01859504132231405
rule3:  item   8*11 item   18*11conf   0.12363013698630135supf   0.024862258953168043realconf   0.12244897959183673realsupf   0.024793388429752067
rule4:  item   8*11 item   8*8conf   0.11934931506849314supf   0.02400137741046832realconf   0.10204081632653061realsupf   0.02066115702479339
rule5:  item   8*11 item   17*14conf   0.14212328767123283supf   0.02858126721763085realconf   0.1326530612244898realsupf   0.026859504132231406
rule6:  item   9*11 item   8*12conf   0.1323916146968217supf   0.02166961826052735realconf   0.14102564102564102realsupf   0.022727272727272728
rule7:  item   9*11 item   8*11conf   0.1613945450447066supf   0.026416765053128687realconf   0.1794871794871795realsupf   0.028925619834710745
rule8:  item   9*11 item   18*11conf   0.14013073859794126supf   0.022936343959071234realconf   0.11538461538461539realsupf   0.01859504132231405
rule9:  item   9*11 item   17*14conf   0.13085881734164853supf   0.021418732782369148realconf   0.10256410256410256realsupf   0.01652892561983471
rule10:  item   7*11 item   8*12conf   0.12437381240283295supf   0.024793388429752063realconf   0.0989010989010989realsupf   0.01859504132231405
rule11:  item   7*11 item   8*11conf   0.15892209362584211supf   0.03168044077134986realconf   0.15384615384615385realsupf   0.028925619834710745
rule12:  item   7*11 item   9*12conf   0.1045085506996027supf   0.020833333333333336realconf   0.0989010989010989realsupf   0.01859504132231405
rule13:  item   7*11 item   14*9conf   0.10321299015373983supf   0.020575068870523412realconf   0.0989010989010989realsupf   0.01859504132231405
rule14:  item   7*11 item   18*11conf   0.17023665572637758supf   0.033935950413223136realconf   0.15384615384615385realsupf   0.028925619834710745
rule15:  item   7*11 item   8*8conf   0.10799216905625611supf   0.021527777777777778realconf   0.13186813186813187realsupf   0.024793388429752067
rule16:  item   7*11 item   17*14conf   0.10882708585247884supf   0.02169421487603306realconf   0.08791208791208792realsupf   0.01652892561983471
rule17:  item   7*12 item   7*11conf   0.15548098434004476supf   0.023932506887052344realconf   0.15714285714285714realsupf   0.022727272727272728
rule18:  item   14*9 item   8*11conf   0.1331582137805617supf   0.022692837465564736realconf   0.15853658536585366realsupf   0.026859504132231406
rule19:  item   14*9 item   7*11conf   0.17296423519903006supf   0.029476584022038566realconf   0.1951219512195122realsupf   0.03305785123966942
rule20:  item   14*9 item   18*11conf   0.14518084461507372supf   0.024741735537190085realconf   0.13414634146341464realsupf   0.022727272727272728
rule21:  item   13*10 item   7*11conf   0.21999999999999995supf   0.031818181818181815realconf   0.20967741935483872realsupf   0.026859504132231406
rule22:  item   13*10 item   7*12conf   0.1576190476190476supf   0.022796143250688704realconf   0.14516129032258066realsupf   0.01859504132231405
rule23:  item   13*10 item   14*9conf   0.16809523809523805supf   0.02431129476584022realconf   0.1935483870967742realsupf   0.024793388429752067
rule24:  item   13*10 item   18*11conf   0.16190476190476188supf   0.023415977961432508realconf   0.16129032258064516realsupf   0.02066115702479339
rule25:  item   18*13 item   8*11conf   0.17777463993222248supf   0.021676997245179064realconf   0.15384615384615385realsupf   0.01652892561983471
rule26:  item   18*13 item   7*11conf   0.1835639649816435supf   0.022382920110192835realconf   0.19230769230769232realsupf   0.02066115702479339
rule27:  item   18*13 item   18*11conf   0.19436599830556334supf   0.023700068870523415realconf   0.21153846153846154realsupf   0.022727272727272728
rule28:  item   18*11 item   8*11conf   0.13397170462387853supf   0.026738980716253444realconf   0.12087912087912088realsupf   0.022727272727272728
rule29:  item   18*11 item   9*12conf   0.10259538598047913supf   0.020476682408500587realconf   0.06593406593406594realsupf   0.012396694214876033
rule30:  item   18*11 item   14*9conf   0.10912698412698413supf   0.021780303030303032realconf   0.10989010989010989realsupf   0.02066115702479339
rule31:  item   18*11 item   17*14conf   0.1188750862663906supf   0.023725895316804406realconf   0.13186813186813187realsupf   0.024793388429752067
rule32:  item   17*14 item   8*11conf   0.106058063433462supf   0.021763085399449034realconf   0.10416666666666667realsupf   0.02066115702479339
rule33:  item   17*14 item   7*11conf   0.10404430273535831supf   0.02134986225895317realconf   0.09375realsupf   0.01859504132231405
rule34:  item   17*14 item   7*12conf   0.12921631146165466supf   0.026515151515151512realconf   0.11458333333333333realsupf   0.022727272727272728
rule35:  item   17*14 item   14*9conf   0.12837724450411145supf   0.02634297520661157realconf   0.13541666666666666realsupf   0.026859504132231406
rule36:  item   17*14 item   18*11conf   0.2243665044470549supf   0.046039944903581265realconf   0.21875realsupf   0.04338842975206612
