# Supplementary material for: A novel on-line spatial-temporal k-anonymity method for location privacy protection from sequence rules-based inference attacks
Source: PLoS One. 2017 Aug 2;12(8):e0182232. doi: 10.1371/journal.pone.0182232 (PMC5540611; doi:10.1371/journal.pone.0182232)
Supplement: S2 Dataset — (ZIP) [file pone.0182232.s002.zip › S2 Dataset/dataset/1 orginal/rule/k=16/Batch No 7.txt]

rule1:  item   8*11 item   8*12conf   0.11272381637423894supf   0.021234998064266354realconf   0.1realsupf   0.018292682926829267
rule2:  item   8*11 item   7*11conf   0.16220104297788165supf   0.030555555555555555realconf   0.16666666666666666realsupf   0.03048780487804878
rule3:  item   8*11 item   14*9conf   0.10708505664448839supf   0.020172764227642276realconf   0.1realsupf   0.018292682926829267
rule4:  item   8*11 item   13*10conf   0.11724509980219383supf   0.02208672086720867realconf   0.1realsupf   0.018292682926829267
rule5:  item   8*11 item   17*14conf   0.10645567344002875supf   0.020054200542005417realconf   0.1realsupf   0.018292682926829267
rule6:  item   9*11 item   8*11conf   0.16529787099627263supf   0.025324235385210992realconf   0.16176470588235295realsupf   0.022357723577235773
rule7:  item   7*11 item   8*11conf   0.11278195488721805supf   0.02032520325203252realconf   0.10227272727272728realsupf   0.018292682926829267
rule8:  item   7*11 item   7*12conf   0.1400375939849624supf   0.02523712737127371realconf   0.13636363636363635realsupf   0.024390243902439025
rule9:  item   7*11 item   14*9conf   0.14943609022556392supf   0.02693089430894309realconf   0.14772727272727273realsupf   0.026422764227642278
rule10:  item   7*11 item   13*10conf   0.12030075187969926supf   0.02168021680216802realconf   0.10227272727272728realsupf   0.018292682926829267
rule11:  item   7*11 item   17*14conf   0.1635338345864662supf   0.029471544715447155realconf   0.1590909090909091realsupf   0.028455284552845527
rule12:  item   7*12 item   8*11conf   0.14472177696359056supf   0.021409214092140923realconf   0.13636363636363635realsupf   0.018292682926829267
rule13:  item   13*10 item   7*11conf   0.2050447518307567supf   0.03414634146341463realconf   0.22972972972972974realsupf   0.034552845528455285
rule14:  item   13*10 item   14*9conf   0.14218877135882832supf   0.023678861788617885realconf   0.16216216216216217realsupf   0.024390243902439025
rule15:  item   13*10 item   18*11conf   0.14930838079739625supf   0.02486449864498645realconf   0.14864864864864866realsupf   0.022357723577235773
rule16:  item   18*13 item   18*11conf   0.20264404104183104supf   0.026092479674796745realconf   0.2459016393442623realsupf   0.03048780487804878
rule17:  item   18*13 item   17*14conf   0.2864377795317022supf   0.036881775067750686realconf   0.26229508196721313realsupf   0.032520325203252036
rule18:  item   18*11 item   8*11conf   0.12241627655743605supf   0.02303184281842818realconf   0.11627906976744186realsupf   0.02032520325203252
rule19:  item   18*11 item   9*11conf   0.11415967899583308supf   0.02147841656987998realconf   0.10465116279069768realsupf   0.018292682926829267
rule20:  item   17*14 item   8*11conf   0.11461723503608326supf   0.027439024390243903realconf   0.1016949152542373realsupf   0.024390243902439025
rule21:  item   17*14 item   9*11conf   0.12310740059431165supf   0.029471544715447155realconf   0.1271186440677966realsupf   0.03048780487804878
rule22:  item   17*14 item   7*11conf   0.1330125937455781supf   0.03184281842818428realconf   0.1271186440677966realsupf   0.03048780487804878
rule23:  item   17*14 item   7*12conf   0.10711758879298151supf   0.025643631436314363realconf   0.09322033898305085realsupf   0.022357723577235773
rule24:  item   17*14 item   14*9conf   0.12664496957690682supf   0.030318428184281845realconf   0.11864406779661017realsupf   0.028455284552845527
rule25:  item   17*14 item   13*10conf   0.12310740059431166supf   0.02947154471544716realconf   0.11864406779661017realsupf   0.028455284552845527
rule26:  item   17*14 item   18*11conf   0.17263336635064394supf   0.041327913279132794realconf   0.1694915254237288realsupf   0.04065040650406504
