# Supplementary material for: A novel on-line spatial-temporal k-anonymity method for location privacy protection from sequence rules-based inference attacks
Source: PLoS One. 2017 Aug 2;12(8):e0182232. doi: 10.1371/journal.pone.0182232 (PMC5540611; doi:10.1371/journal.pone.0182232)
Supplement: S2 Dataset — (ZIP) [file pone.0182232.s002.zip › S2 Dataset/dataset/1 orginal/rule/k=16/Batch No 8.txt]

rule1:  item   8*10 item   8*11conf   0.19593075539568341supf   0.021260245901639344realconf   0.2033898305084746realsupf   0.02459016393442623
rule2:  item   8*12 item   8*11conf   0.12718593726322172supf   0.020474726775956284realconf   0.14666666666666667realsupf   0.022540983606557378
rule3:  item   8*12 item   7*11conf   0.13865737232914083supf   0.022321428571428575realconf   0.13333333333333333realsupf   0.020491803278688523
rule4:  item   8*11 item   8*12conf   0.1027958740499457supf   0.021556238615664844realconf   0.10784313725490197realsupf   0.022540983606557378
rule5:  item   8*11 item   7*11conf   0.1034201954397394supf   0.021687158469945355realconf   0.10784313725490197realsupf   0.022540983606557378
rule6:  item   8*11 item   13*10conf   0.13192182410423453supf   0.027663934426229508realconf   0.12745098039215685realsupf   0.02663934426229508
rule7:  item   8*11 item   18*11conf   0.11359934853420194supf   0.02382172131147541realconf   0.08823529411764706realsupf   0.018442622950819672
rule8:  item   8*11 item   8*8conf   0.15985342019543972supf   0.03352117486338797realconf   0.13725490196078433realsupf   0.028688524590163935
rule9:  item   8*11 item   8*7conf   0.1255971769815418supf   0.026337659380692168realconf   0.08823529411764706realsupf   0.018442622950819672
rule10:  item   8*11 item   17*14conf   0.14332247557003255supf   0.030054644808743168realconf   0.13725490196078433realsupf   0.028688524590163935
rule11:  item   9*12 item   8*11conf   0.21832105569982513supf   0.020099043715846997realconf   0.21951219512195122realsupf   0.018442622950819672
rule12:  item   9*11 item   8*12conf   0.19212899854598325supf   0.027506993234452257realconf   0.2191780821917808realsupf   0.03278688524590164
rule13:  item   9*11 item   8*11conf   0.20360209923664116supf   0.029149590163934425realconf   0.1780821917808219realsupf   0.02663934426229508
rule14:  item   9*11 item   7*11conf   0.17620865139949105supf   0.02522768670309654realconf   0.1643835616438356realsupf   0.02459016393442623
rule15:  item   9*11 item   18*11conf   0.18129770992366406supf   0.025956284153005462realconf   0.1643835616438356realsupf   0.02459016393442623
rule16:  item   7*11 item   8*11conf   0.15306995040191554supf   0.030566939890710385realconf   0.16129032258064516realsupf   0.030737704918032786
rule17:  item   7*11 item   13*10conf   0.10518214468958441supf   0.021004098360655737realconf   0.08602150537634409realsupf   0.01639344262295082
rule18:  item   14*9 item   8*11conf   0.17824459234608978supf   0.02926912568306011realconf   0.17142857142857143realsupf   0.02459016393442623
rule19:  item   14*9 item   7*11conf   0.14829450915141426supf   0.024351092896174865realconf   0.14285714285714285realsupf   0.020491803278688523
rule20:  item   14*9 item   18*11conf   0.13987104825291174supf   0.02296789617486339realconf   0.15714285714285714realsupf   0.022540983606557378
rule21:  item   4*9 item   8*11conf   0.2836738742313033supf   0.024419398907103824realconf   0.1956521739130435realsupf   0.018442622950819672
rule22:  item   4*9 item   7*11conf   0.31752959068967795supf   0.027333788706739526realconf   0.30434782608695654realsupf   0.028688524590163935
rule23:  item   13*10 item   8*12conf   0.15574726043366754supf   0.022814207650273227realconf   0.171875realsupf   0.022540983606557378
rule24:  item   13*10 item   7*11conf   0.16414082536721847supf   0.024043715846994534realconf   0.140625realsupf   0.018442622950819672
rule25:  item   13*10 item   14*9conf   0.147120540918629supf   0.021550546448087425realconf   0.140625realsupf   0.018442622950819672
rule26:  item   18*11 item   8*11conf   0.14082644628099172supf   0.029098360655737704realconf   0.13402061855670103realsupf   0.02663934426229508
rule27:  item   18*11 item   7*11conf   0.10991735537190082supf   0.022711748633879782realconf   0.13402061855670103realsupf   0.02663934426229508
rule28:  item   18*11 item   17*14conf   0.15096418732782368supf   0.031193078324225867realconf   0.14432989690721648realsupf   0.028688524590163935
rule29:  item   8*8 item   13*10conf   0.15409516287307626supf   0.02094148451730419realconf   0.12962962962962962realsupf   0.014344262295081968
rule30:  item   17*14 item   8*12conf   0.10195758564437195supf   0.021345628415300546realconf   0.1realsupf   0.020491803278688523
rule31:  item   17*14 item   8*11conf   0.12561174551386625supf   0.026297814207650275realconf   0.13realsupf   0.02663934426229508
rule32:  item   17*14 item   9*11conf   0.12357259380097882supf   0.025870901639344263realconf   0.12realsupf   0.02459016393442623
rule33:  item   17*14 item   7*12conf   0.13213703099510604supf   0.027663934426229508realconf   0.12realsupf   0.02459016393442623
rule34:  item   17*14 item   13*10conf   0.15334420880913543supf   0.03210382513661202realconf   0.13realsupf   0.02663934426229508
rule35:  item   17*14 item   18*11conf   0.18548123980424147supf   0.03883196721311476realconf   0.16realsupf   0.03278688524590164
rule36:  item   17*14 item   8*8conf   0.10630777596519848supf   0.0222563752276867realconf   0.09realsupf   0.018442622950819672
