# Supplementary material for: A novel on-line spatial-temporal k-anonymity method for location privacy protection from sequence rules-based inference attacks
Source: PLoS One. 2017 Aug 2;12(8):e0182232. doi: 10.1371/journal.pone.0182232 (PMC5540611; doi:10.1371/journal.pone.0182232)
Supplement: S2 Dataset — (ZIP) [file pone.0182232.s002.zip › S2 Dataset/dataset/1 orginal/rule/k=16/Batch No 9.txt]

rule1:  item   16*7 item   7*11conf   0.2979797979797982supf   0.020150273224043717realconf   0.2692307692307692realsupf   0.014344262295081968
rule2:  item   8*12 item   7*12conf   0.13606608646888174supf   0.020519450949778816realconf   0.125realsupf   0.018442622950819672
rule3:  item   8*11 item   8*10conf   0.1267713846679187supf   0.02535860655737705realconf   0.13541666666666666realsupf   0.02663934426229508
rule4:  item   8*11 item   7*11conf   0.11814922315178417supf   0.023633879781420765realconf   0.11458333333333333realsupf   0.022540983606557378
rule5:  item   8*11 item   14*9conf   0.1085880143418132supf   0.021721311475409837realconf   0.09375realsupf   0.018442622950819672
rule6:  item   9*11 item   8*11conf   0.18428927680798002supf   0.025239071038251366realconf   0.2222222222222222realsupf   0.028688524590163935
rule7:  item   9*11 item   7*11conf   0.15552784704904402supf   0.021300091074681237realconf   0.15873015873015872realsupf   0.020491803278688523
rule8:  item   7*11 item   8*11conf   0.13350147851800312supf   0.02621243169398907realconf   0.13186813186813187realsupf   0.02459016393442623
rule9:  item   7*11 item   18*11conf   0.11262828317968344supf   0.02211407103825137realconf   0.10989010989010989realsupf   0.020491803278688523
rule10:  item   7*11 item   17*14conf   0.11393285788832844supf   0.022370218579234977realconf   0.13186813186813187realsupf   0.02459016393442623
rule11:  item   7*12 item   7*11conf   0.16276346604215455supf   0.02373633879781421realconf   0.18461538461538463realsupf   0.02459016393442623
rule12:  item   14*9 item   7*11conf   0.19248921251348433supf   0.032502276867030964realconf   0.17721518987341772realsupf   0.028688524590163935
rule13:  item   14*9 item   18*11conf   0.12328074433656958supf   0.020816256830601093realconf   0.11392405063291139realsupf   0.018442622950819672
rule14:  item   13*10 item   7*11conf   0.13932477413219205supf   0.02001366120218579realconf   0.11666666666666667realsupf   0.014344262295081968
rule15:  item   13*10 item   18*11conf   0.15858297669995242supf   0.022780054644808746realconf   0.15realsupf   0.018442622950819672
rule16:  item   18*11 item   8*11conf   0.1697316569712891supf   0.03089139344262295realconf   0.18292682926829268realsupf   0.030737704918032786
rule17:  item   18*11 item   9*11conf   0.11465565772189901supf   0.020867486338797814realconf   0.12195121951219512realsupf   0.020491803278688523
rule18:  item   18*11 item   7*11conf   0.11352974291611931supf   0.020662568306010928realconf   0.14634146341463414realsupf   0.02459016393442623
rule19:  item   18*11 item   17*14conf   0.12134859573403385supf   0.022085610200364297realconf   0.13414634146341464realsupf   0.022540983606557378
rule20:  item   8*8 item   14*9conf   0.15535907614579567supf   0.021004098360655737realconf   0.13793103448275862realsupf   0.01639344262295082
rule21:  item   17*14 item   8*11conf   0.10771840542832914supf   0.021687158469945355realconf   0.11458333333333333realsupf   0.022540983606557378
rule22:  item   17*14 item   9*11conf   0.11407972858354541supf   0.022967896174863386realconf   0.125realsupf   0.02459016393442623
rule23:  item   17*14 item   7*11conf   0.14418999151823586supf   0.029030054644808744realconf   0.125realsupf   0.02459016393442623
rule24:  item   17*14 item   14*9conf   0.15606446140797292supf   0.031420765027322405realconf   0.14583333333333334realsupf   0.028688524590163935
rule25:  item   17*14 item   13*10conf   0.1340118744698898supf   0.02698087431693989realconf   0.10416666666666667realsupf   0.020491803278688523
rule26:  item   17*14 item   18*11conf   0.13146734520780326supf   0.026468579234972676realconf   0.11458333333333333realsupf   0.022540983606557378
