# Supplementary material for: A novel on-line spatial-temporal k-anonymity method for location privacy protection from sequence rules-based inference attacks
Source: PLoS One. 2017 Aug 2;12(8):e0182232. doi: 10.1371/journal.pone.0182232 (PMC5540611; doi:10.1371/journal.pone.0182232)
Supplement: S2 Dataset — (ZIP) [file pone.0182232.s002.zip › S2 Dataset/dataset/1 orginal/rule/k=17/Batch No 1.txt]

rule1:  item   8*12 item   8*11conf   0.10505270810614321supf   0.0201534170153417realconf   0.12048192771084337realsupf   0.02092050209205021
rule2:  item   8*12 item   7*12conf   0.13585968738640497supf   0.026063458856345888realconf   0.10843373493975904realsupf   0.01882845188284519
rule3:  item   8*11 item   8*12conf   0.11472602739726026supf   0.023361227336122732realconf   0.12121212121212122realsupf   0.02510460251046025
rule4:  item   8*11 item   9*11conf   0.11763698630136986supf   0.023953974895397488realconf   0.10101010101010101realsupf   0.02092050209205021
rule5:  item   8*11 item   7*11conf   0.11849315068493148supf   0.024128312412831237realconf   0.12121212121212122realsupf   0.02510460251046025
rule6:  item   8*11 item   7*12conf   0.12243150684931507supf   0.024930264993026502realconf   0.1111111111111111realsupf   0.02301255230125523
rule7:  item   8*11 item   14*9conf   0.113013698630137supf   0.02301255230125523realconf   0.1111111111111111realsupf   0.02301255230125523
rule8:  item   9*13 item   7*11conf   0.3539949838767467supf   0.02296606229660623realconf   0.34210526315789475realsupf   0.027196652719665274
rule9:  item   9*11 item   8*11conf   0.18250563938334946supf   0.02592647937836222realconf   0.16393442622950818realsupf   0.02092050209205021
rule10:  item   9*11 item   7*11conf   0.20479902757161725supf   0.02909344490934449realconf   0.22950819672131148realsupf   0.029288702928870293
rule11:  item   7*11 item   8*12conf   0.1364499288087328supf   0.030073221757322174realconf   0.09900990099009901realsupf   0.02092050209205021
rule12:  item   7*11 item   8*11conf   0.12846068660022147supf   0.02831241283124128realconf   0.12871287128712872realsupf   0.027196652719665274
rule13:  item   7*11 item   7*12conf   0.10942361440700311supf   0.02411668991166899realconf   0.10891089108910891realsupf   0.02301255230125523
rule14:  item   7*12 item   8*12conf   0.13747099767981438supf   0.02065899581589958realconf   0.13432835820895522realsupf   0.01882845188284519
rule15:  item   7*12 item   7*11conf   0.18967517401392114supf   0.02850418410041841realconf   0.22388059701492538realsupf   0.03138075313807531
rule16:  item   14*9 item   8*11conf   0.17187026371627764supf   0.025418410041841002realconf   0.15384615384615385realsupf   0.02092050209205021
rule17:  item   14*9 item   7*11conf   0.1956990333771176supf   0.028942518429966122realconf   0.18461538461538463realsupf   0.02510460251046025
rule18:  item   13*10 item   7*11conf   0.17334341143864954supf   0.023988842398884245realconf   0.17857142857142858realsupf   0.02092050209205021
rule19:  item   18*13 item   8*12conf   0.1852423587527014supf   0.02092050209205021realconf   0.12727272727272726realsupf   0.014644351464435146
rule20:  item   18*13 item   8*11conf   0.22784810126582272supf   0.025732217573221756realconf   0.2realsupf   0.02301255230125523
rule21:  item   18*11 item   8*11conf   0.15454195535026938supf   0.027998605299860528realconf   0.17721518987341772realsupf   0.029288702928870293
rule22:  item   18*11 item   9*11conf   0.1261547344110854supf   0.022855648535564852realconf   0.12658227848101267realsupf   0.02092050209205021
rule23:  item   18*11 item   7*11conf   0.13818321785989218supf   0.025034867503486748realconf   0.1518987341772152realsupf   0.02510460251046025
rule24:  item   18*11 item   17*14conf   0.1535796766743648supf   0.027824267782426772realconf   0.13924050632911392realsupf   0.02301255230125523
rule25:  item   8*8 item   8*11conf   0.20581295179594736supf   0.027370990237099022realconf   0.17857142857142858realsupf   0.02092050209205021
rule26:  item   8*8 item   7*11conf   0.16729090977190153supf   0.022247957760510063realconf   0.125realsupf   0.014644351464435146
rule27:  item   8*8 item   7*12conf   0.18680474924154458supf   0.024843096234309622realconf   0.19642857142857142realsupf   0.02301255230125523
rule28:  item   17*14 item   8*12conf   0.11785653722231644supf   0.02423291492329149realconf   0.11578947368421053realsupf   0.02301255230125523
rule29:  item   17*14 item   8*11conf   0.13566220111921318supf   0.027894002789400275realconf   0.14736842105263157realsupf   0.029288702928870293
rule30:  item   17*14 item   9*11conf   0.11531287095133122supf   0.02370990237099024realconf   0.10526315789473684realsupf   0.02092050209205021
rule31:  item   17*14 item   7*11conf   0.13396642360522304supf   0.027545327754532778realconf   0.1368421052631579realsupf   0.027196652719665274
rule32:  item   17*14 item   14*9conf   0.14142784466677974supf   0.02907949790794979realconf   0.1368421052631579realsupf   0.027196652719665274
rule33:  item   17*14 item   13*10conf   0.11658470408682382supf   0.023971408647140865realconf   0.12631578947368421realsupf   0.02510460251046025
rule34:  item   17*14 item   18*11conf   0.1789045277259624supf   0.036785216178521624realconf   0.14736842105263157realsupf   0.029288702928870293
