# Supplementary material for: A novel on-line spatial-temporal k-anonymity method for location privacy protection from sequence rules-based inference attacks
Source: PLoS One. 2017 Aug 2;12(8):e0182232. doi: 10.1371/journal.pone.0182232 (PMC5540611; doi:10.1371/journal.pone.0182232)
Supplement: S2 Dataset — (ZIP) [file pone.0182232.s002.zip › S2 Dataset/dataset/1 orginal/rule/k=17/Batch No 2.txt]

rule1:  item   18*13 item   18*11conf   0.18575261225642473supf   0.022464139344262297realconf   0.20689655172413793realsupf   0.02459016393442623
rule2:  item   18*13 item   17*14conf   0.23912736515108718supf   0.028919057377049175realconf   0.20689655172413793realsupf   0.02459016393442623
rule3:  item   8*11 item   8*12conf   0.10312105753935602supf   0.02140255009107468realconf   0.11realsupf   0.022540983606557378
rule4:  item   8*11 item   17*14conf   0.1102517689649498supf   0.022882513661202183realconf   0.1realsupf   0.020491803278688523
rule5:  item   9*11 item   8*11conf   0.1676211453744494supf   0.025990437158469947realconf   0.16923076923076924realsupf   0.022540983606557378
rule6:  item   9*11 item   7*11conf   0.13370044052863436supf   0.020730874316939887realconf   0.13846153846153847realsupf   0.018442622950819672
rule7:  item   7*11 item   8*11conf   0.11783681214421253supf   0.021209016393442623realconf   0.10588235294117647realsupf   0.018442622950819672
rule8:  item   7*11 item   14*9conf   0.14516129032258066supf   0.02612704918032787realconf   0.10588235294117647realsupf   0.018442622950819672
rule9:  item   14*9 item   8*11conf   0.13288758880066864supf   0.021721311475409837realconf   0.14666666666666667realsupf   0.022540983606557378
rule10:  item   14*9 item   7*11conf   0.13455913079816134supf   0.021994535519125686realconf   0.13333333333333333realsupf   0.020491803278688523
rule11:  item   4*9 item   8*11conf   0.3379548306148056supf   0.026283177205308348realconf   0.2903225806451613realsupf   0.018442622950819672
rule12:  item   10*12 item   8*11conf   0.22292993630573246supf   0.02390710382513661realconf   0.22807017543859648realsupf   0.02663934426229508
rule13:  item   17*14 item   18*11conf   0.13281250000000003supf   0.02612704918032787realconf   0.12087912087912088realsupf   0.022540983606557378
rule14:  item   17*14 item   8*11conf   0.11493055555555556supf   0.022609289617486338realconf   0.10989010989010989realsupf   0.020491803278688523
rule15:  item   17*14 item   9*11conf   0.16493055555555555supf   0.032445355191256825realconf   0.15384615384615385realsupf   0.028688524590163935
rule16:  item   17*14 item   14*9conf   0.12065972222222225supf   0.02373633879781421realconf   0.0989010989010989realsupf   0.018442622950819672
rule17:  item   17*14 item   13*10conf   0.11336805555555557supf   0.02230191256830601realconf   0.08791208791208792realsupf   0.01639344262295082
rule18:  item   13*10 item   18*11conf   0.16947686986597493supf   0.026775956284153003realconf   0.16417910447761194realsupf   0.022540983606557378
rule19:  item   13*10 item   7*11conf   0.14396887159533073supf   0.022745901639344257realconf   0.16417910447761194realsupf   0.022540983606557378
rule20:  item   13*10 item   7*12conf   0.13914108661190375supf   0.021983151183970855realconf   0.1044776119402985realsupf   0.014344262295081968
rule21:  item   13*10 item   14*9conf   0.14076235768842774supf   0.022239298724954462realconf   0.1044776119402985realsupf   0.014344262295081968
