# Supplementary material for: A novel on-line spatial-temporal k-anonymity method for location privacy protection from sequence rules-based inference attacks
Source: PLoS One. 2017 Aug 2;12(8):e0182232. doi: 10.1371/journal.pone.0182232 (PMC5540611; doi:10.1371/journal.pone.0182232)
Supplement: S2 Dataset — (ZIP) [file pone.0182232.s002.zip › S2 Dataset/dataset/1 orginal/rule/k=17/Batch No 3.txt]

rule1:  item   8*10 item   8*11conf   0.21716526037671527supf   0.02067711883662804realconf   0.18867924528301888realsupf   0.02044989775051125
rule2:  item   8*12 item   8*11conf   0.1322173185207731supf   0.021151037101957346realconf   0.15714285714285714realsupf   0.022494887525562373
rule3:  item   8*11 item   8*12conf   0.1190549563430919supf   0.026334923880936147realconf   0.13761467889908258realsupf   0.03067484662576687
rule4:  item   8*11 item   9*11conf   0.10554699537750384supf   0.02334696659850034realconf   0.11009174311926606realsupf   0.024539877300613498
rule5:  item   8*11 item   7*12conf   0.11350796096558809supf   0.02510793001590548realconf   0.09174311926605505realsupf   0.02044989775051125
rule6:  item   8*11 item   14*9conf   0.10231124807395994supf   0.022631220177232448realconf   0.08256880733944955realsupf   0.018404907975460124
rule7:  item   8*11 item   18*11conf   0.12973805855161788supf   0.028698023176550784realconf   0.12844036697247707realsupf   0.028629856850715747
rule8:  item   8*11 item   17*14conf   0.13122752953261427supf   0.02902749375142013realconf   0.10091743119266056realsupf   0.022494887525562373
rule9:  item   9*13 item   8*11conf   0.29538483657624853supf   0.020006816632583503realconf   0.2553191489361702realsupf   0.024539877300613498
rule10:  item   9*11 item   8*12conf   0.1807640618000354supf   0.028160807608660368realconf   0.2054794520547945realsupf   0.03067484662576687
rule11:  item   9*11 item   8*11conf   0.16070926271265898supf   0.025036517674554483realconf   0.1780821917808219realsupf   0.026584867075664622
rule12:  item   9*11 item   7*11conf   0.14373821454988694supf   0.022392638036809815realconf   0.1232876712328767realsupf   0.018404907975460124
rule13:  item   9*11 item   18*11conf   0.13259608071926404supf   0.020656831239653325realconf   0.1232876712328767realsupf   0.018404907975460124
rule14:  item   7*11 item   8*11conf   0.16850878782388115supf   0.03169734151329243realconf   0.16279069767441862realsupf   0.028629856850715747
rule15:  item   7*11 item   9*11conf   0.11551005616959592supf   0.021728016359918195realconf   0.06976744186046512realsupf   0.012269938650306749
rule16:  item   7*11 item   14*9conf   0.11732197861931509supf   0.022068847989093386realconf   0.09302325581395349realsupf   0.016359918200409
rule17:  item   7*11 item   18*11conf   0.12909947454248957supf   0.024284253578732103realconf   0.10465116279069768realsupf   0.018404907975460124
rule18:  item   7*11 item   8*8conf   0.12052304161381891supf   0.02267098386730288realconf   0.12790697674418605realsupf   0.022494887525562373
rule19:  item   14*9 item   8*11conf   0.15290739411342422supf   0.02903885480572597realconf   0.1518987341772152realsupf   0.024539877300613498
rule20:  item   14*9 item   7*11conf   0.13222361809045222supf   0.025110770279481935realconf   0.1518987341772152realsupf   0.024539877300613498
rule21:  item   14*9 item   18*11conf   0.10660445082555634supf   0.020245398773006136realconf   0.13924050632911392realsupf   0.022494887525562373
rule22:  item   4*9 item   8*11conf   0.3553400373623754supf   0.021764534034472687realconf   0.25925925925925924realsupf   0.014314928425357873
rule23:  item   13*10 item   9*11conf   0.17846750727449076supf   0.025085207907293797realconf   0.15873015873015872realsupf   0.02044989775051125
rule24:  item   13*10 item   7*11conf   0.16464597478176524supf   0.023142467620995227realconf   0.15873015873015872realsupf   0.02044989775051125
rule25:  item   13*10 item   14*9conf   0.15062237310054954supf   0.021171324698932053realconf   0.1746031746031746realsupf   0.022494887525562373
rule26:  item   13*10 item   18*11conf   0.17386032977691562supf   0.024437627811860946realconf   0.1746031746031746realsupf   0.022494887525562373
rule27:  item   18*13 item   18*11conf   0.1906279142057817supf   0.02090149965916837realconf   0.18181818181818182realsupf   0.02044989775051125
rule28:  item   18*11 item   8*12conf   0.12305812532728225supf   0.024028629856850715realconf   0.09195402298850575realsupf   0.016359918200409
rule29:  item   18*11 item   8*11conf   0.1831035084657008supf   0.03575323790047716realconf   0.1724137931034483realsupf   0.03067484662576687
rule30:  item   18*11 item   14*9conf   0.11241054285215571supf   0.021949556918882073realconf   0.11494252873563218realsupf   0.02044989775051125
rule31:  item   17*14 item   8*11conf   0.17725004302185507supf   0.0351056578050443realconf   0.17777777777777778realsupf   0.032719836400818
rule32:  item   17*14 item   7*12conf   0.13250731371536742supf   0.026244035446489435realconf   0.12222222222222222realsupf   0.022494887525562373
rule33:  item   17*14 item   14*9conf   0.12648425400103253supf   0.025051124744376277realconf   0.12222222222222222realsupf   0.022494887525562373
rule34:  item   17*14 item   18*11conf   0.21115126484254002supf   0.0418200408997955realconf   0.2realsupf   0.03680981595092025
