# Supplementary material for: A novel on-line spatial-temporal k-anonymity method for location privacy protection from sequence rules-based inference attacks
Source: PLoS One. 2017 Aug 2;12(8):e0182232. doi: 10.1371/journal.pone.0182232 (PMC5540611; doi:10.1371/journal.pone.0182232)
Supplement: S2 Dataset — (ZIP) [file pone.0182232.s002.zip › S2 Dataset/dataset/1 orginal/rule/k=17/Batch No 4.txt]

rule1:  item   18*11 item   8*11conf   0.12897372897372894supf   0.02335386721423682realconf   0.13580246913580246realsupf   0.022587268993839837
rule2:  item   18*11 item   9*11conf   0.1592137592137592supf   0.028829568788501025realconf   0.13580246913580246realsupf   0.022587268993839837
rule3:  item   18*11 item   7*11conf   0.16811566811566808supf   0.03044147843942505realconf   0.16049382716049382realsupf   0.026694045174537988
rule4:  item   18*11 item   7*12conf   0.13267813267813267supf   0.02402464065708419realconf   0.13580246913580246realsupf   0.022587268993839837
rule5:  item   8*12 item   8*11conf   0.1278480108563674supf   0.020419803787360257realconf   0.16216216216216217realsupf   0.024640657084188913
rule6:  item   8*12 item   9*11conf   0.1385615313191915supf   0.02213096052931782realconf   0.10810810810810811realsupf   0.01642710472279261
rule7:  item   8*11 item   8*10conf   0.1309480566654558supf   0.024674880219028056realconf   0.15730337078651685realsupf   0.028747433264887063
rule8:  item   8*11 item   8*12conf   0.1289502361060661supf   0.024298425735797397realconf   0.1348314606741573realsupf   0.024640657084188913
rule9:  item   8*11 item   9*11conf   0.11478387213948418supf   0.0216290212183436realconf   0.1348314606741573realsupf   0.024640657084188913
rule10:  item   8*11 item   7*11conf   0.1236832546313113supf   0.023305954825462015realconf   0.12359550561797752realsupf   0.022587268993839837
rule11:  item   8*11 item   7*12conf   0.12440973483472575supf   0.02344284736481862realconf   0.11235955056179775realsupf   0.02053388090349076
rule12:  item   8*11 item   13*10conf   0.1253178350889938supf   0.023613963039014373realconf   0.11235955056179775realsupf   0.02053388090349076
rule13:  item   9*11 item   8*11conf   0.16381888082016233supf   0.026249144421629022realconf   0.16417910447761194realsupf   0.022587268993839837
rule14:  item   7*11 item   8*11conf   0.14339237057220708supf   0.028815879534565367realconf   0.14893617021276595realsupf   0.028747433264887063
rule15:  item   7*11 item   14*9conf   0.10005108991825612supf   0.02010609171800137realconf   0.10638297872340426realsupf   0.02053388090349076
rule16:  item   7*12 item   7*11conf   0.14359861591695505supf   0.021303901437371663realconf   0.12121212121212122realsupf   0.01642710472279261
rule17:  item   14*9 item   18*11conf   0.14117902980204486supf   0.022210814510609172realconf   0.13432835820895522realsupf   0.018480492813141684
rule18:  item   8*8 item   17*14conf   0.1569045344308076supf   0.020876112251882267realconf   0.13793103448275862realsupf   0.01642710472279261
rule19:  item   17*14 item   18*13conf   0.10063523905048481supf   0.020602327173169063realconf   0.09183673469387756realsupf   0.018480492813141684
rule20:  item   17*14 item   18*11conf   0.16265463055834173supf   0.03329911019849418realconf   0.16326530612244897realsupf   0.03285420944558522
rule21:  item   17*14 item   8*12conf   0.10782347041123373supf   0.022073921971252568realconf   0.09183673469387756realsupf   0.018480492813141684
rule22:  item   17*14 item   8*11conf   0.13574055499832835supf   0.027789185489390827realconf   0.15306122448979592realsupf   0.030800821355236138
rule23:  item   17*14 item   9*11conf   0.12905382815112007supf   0.02642026009582478realconf   0.12244897959183673realsupf   0.024640657084188913
rule24:  item   17*14 item   7*11conf   0.1805416248746239supf   0.03696098562628337realconf   0.19387755102040816realsupf   0.039014373716632446
rule25:  item   17*14 item   14*9conf   0.10782347041123373supf   0.022073921971252568realconf   0.061224489795918366realsupf   0.012320328542094456
rule26:  item   13*10 item   8*11conf   0.1717198819425811supf   0.02190280629705681realconf   0.18518518518518517realsupf   0.02053388090349076
