# Supplementary material for: A novel on-line spatial-temporal k-anonymity method for location privacy protection from sequence rules-based inference attacks
Source: PLoS One. 2017 Aug 2;12(8):e0182232. doi: 10.1371/journal.pone.0182232 (PMC5540611; doi:10.1371/journal.pone.0182232)
Supplement: S2 Dataset — (ZIP) [file pone.0182232.s002.zip › S2 Dataset/dataset/1 orginal/rule/k=17/Batch No 5.txt]

rule1:  item   8*12 item   14*9conf   0.14793577981651373supf   0.02216494845360825realconf   0.09230769230769231realsupf   0.012371134020618556
rule2:  item   8*11 item   8*10conf   0.10139293812763202supf   0.021512027491408934realconf   0.10309278350515463realsupf   0.020618556701030927
rule3:  item   8*11 item   14*9conf   0.1004211208292841supf   0.021305841924398626realconf   0.061855670103092786realsupf   0.012371134020618556
rule4:  item   8*11 item   8*8conf   0.11499838030450278supf   0.024398625429553268realconf   0.10309278350515463realsupf   0.020618556701030927
rule5:  item   8*11 item   8*7conf   0.1007990497786416supf   0.021386025200458184realconf   0.061855670103092786realsupf   0.012371134020618556
rule6:  item   8*11 item   17*14conf   0.11337868480725624supf   0.024054982817869414realconf   0.1134020618556701realsupf   0.02268041237113402
rule7:  item   9*12 item   8*11conf   0.23258845437616377supf   0.021460481099656356realconf   0.2549019607843137realsupf   0.026804123711340205
rule8:  item   9*11 item   8*11conf   0.21423086767340666supf   0.028762886597938145realconf   0.20689655172413793realsupf   0.024742268041237112
rule9:  item   7*11 item   8*11conf   0.11496521902613274supf   0.021013745704467353realconf   0.12048192771084337realsupf   0.020618556701030927
rule10:  item   14*9 item   8*11conf   0.13772616797191464supf   0.02503681885125184realconf   0.1095890410958904realsupf   0.016494845360824743
rule11:  item   14*9 item   7*11conf   0.1695022054190296supf   0.030813287514318444realconf   0.1780821917808219realsupf   0.026804123711340205
rule12:  item   14*9 item   7*12conf   0.1275992438563327supf   0.023195876288659795realconf   0.136986301369863realsupf   0.020618556701030927
rule13:  item   14*9 item   18*11conf   0.12230623818525516supf   0.022233676975945013realconf   0.1232876712328767realsupf   0.018556701030927835
rule14:  item   18*11 item   8*11conf   0.14929701230228465supf   0.02919243986254295realconf   0.16483516483516483realsupf   0.030927835051546393
rule15:  item   18*11 item   9*11conf   0.12363796133567659supf   0.024175257731958763realconf   0.0989010989010989realsupf   0.018556701030927835
rule16:  item   18*11 item   7*11conf   0.16028119507908606supf   0.03134020618556701realconf   0.16483516483516483realsupf   0.030927835051546393
rule17:  item   18*11 item   17*14conf   0.1201523140011716supf   0.02349369988545246realconf   0.0989010989010989realsupf   0.018556701030927835
rule18:  item   8*8 item   8*11conf   0.16959282779230475supf   0.02228767795778105realconf   0.11864406779661017realsupf   0.01443298969072165
rule19:  item   17*14 item   8*12conf   0.11018304602807892supf   0.021305841924398626realconf   0.09574468085106383realsupf   0.018556701030927835
rule20:  item   17*14 item   8*11conf   0.15852141460813932supf   0.03065292096219931realconf   0.1595744680851064realsupf   0.030927835051546393
rule21:  item   17*14 item   7*11conf   0.11995734849831173supf   0.023195876288659795realconf   0.11702127659574468realsupf   0.02268041237113402
rule22:  item   17*14 item   14*9conf   0.10769504176292874supf   0.020824742268041235realconf   0.07446808510638298realsupf   0.01443298969072165
rule23:  item   17*14 item   13*10conf   0.11136780996386471supf   0.021534936998854524realconf   0.07446808510638298realsupf   0.01443298969072165
rule24:  item   17*14 item   18*11conf   0.15034654345121737supf   0.02907216494845361realconf   0.13829787234042554realsupf   0.026804123711340205
