# Supplementary material for: A novel on-line spatial-temporal k-anonymity method for location privacy protection from sequence rules-based inference attacks
Source: PLoS One. 2017 Aug 2;12(8):e0182232. doi: 10.1371/journal.pone.0182232 (PMC5540611; doi:10.1371/journal.pone.0182232)
Supplement: S2 Dataset — (ZIP) [file pone.0182232.s002.zip › S2 Dataset/dataset/1 orginal/rule/k=17/Batch No 6.txt]

rule1:  item   8*12 item   9*11conf   0.13343371564041778supf   0.020488980716253446realconf   0.10144927536231885realsupf   0.014462809917355372
rule2:  item   8*11 item   7*11conf   0.12691652470187392supf   0.025654269972451793realconf   0.14285714285714285realsupf   0.028925619834710745
rule3:  item   8*11 item   7*12conf   0.10051107325383304supf   0.0203168044077135realconf   0.08163265306122448realsupf   0.01652892561983471
rule4:  item   8*11 item   13*10conf   0.10919931856899487supf   0.022073002754820936realconf   0.09183673469387756realsupf   0.01859504132231405
rule5:  item   8*11 item   18*11conf   0.1229982964224872supf   0.024862258953168043realconf   0.12244897959183673realsupf   0.024793388429752067
rule6:  item   8*11 item   8*8conf   0.1110732538330494supf   0.022451790633608817realconf   0.10204081632653061realsupf   0.02066115702479339
rule7:  item   8*11 item   17*14conf   0.14650766609880747supf   0.02961432506887052realconf   0.1326530612244898realsupf   0.026859504132231406
rule8:  item   9*11 item   8*12conf   0.13614908053889271supf   0.02270267611176702realconf   0.14102564102564102realsupf   0.022727272727272728
rule9:  item   9*11 item   8*11conf   0.16939718753073066supf   0.028246753246753246realconf   0.1794871794871795realsupf   0.028925619834710745
rule10:  item   9*11 item   18*11conf   0.14374569770872261supf   0.023969401810310903realconf   0.11538461538461539realsupf   0.01859504132231405
rule11:  item   9*11 item   17*14conf   0.12844920837840498supf   0.021418732782369148realconf   0.10256410256410256realsupf   0.01652892561983471
rule12:  item   7*11 item   8*12conf   0.11988354170234626supf   0.024104683195592284realconf   0.0989010989010989realsupf   0.01859504132231405
rule13:  item   7*11 item   8*11conf   0.15413598218873092supf   0.030991735537190084realconf   0.15384615384615385realsupf   0.028925619834710745
rule14:  item   7*11 item   14*9conf   0.10232916595307412supf   0.020575068870523412realconf   0.0989010989010989realsupf   0.01859504132231405
rule15:  item   7*11 item   18*11conf   0.1764856996060969supf   0.03548553719008264realconf   0.15384615384615385realsupf   0.028925619834710745
rule16:  item   7*11 item   8*8conf   0.11220528629331504supf   0.022560835629017447realconf   0.13186813186813187realsupf   0.024793388429752067
rule17:  item   7*11 item   17*14conf   0.11303305360506935supf   0.022727272727272728realconf   0.08791208791208792realsupf   0.01652892561983471
rule18:  item   7*12 item   7*11conf   0.1487695749440716supf   0.02289944903581267realconf   0.15714285714285714realsupf   0.022727272727272728
rule19:  item   14*9 item   8*11conf   0.1304430140098447supf   0.023725895316804406realconf   0.15853658536585366realsupf   0.026859504132231406
rule20:  item   14*9 item   7*11conf   0.17341915940931463supf   0.03154269972451791realconf   0.1951219512195122realsupf   0.03305785123966942
rule21:  item   14*9 item   7*12conf   0.11415228719280211supf   0.02076282303555031realconf   0.10975609756097561realsupf   0.01859504132231405
rule22:  item   14*9 item   18*11conf   0.14312760318061338supf   0.02603305785123967realconf   0.13414634146341464realsupf   0.022727272727272728
rule23:  item   13*10 item   7*11conf   0.22447058823529403supf   0.03285123966942149realconf   0.20967741935483872realsupf   0.026859504132231406
rule24:  item   13*10 item   7*12conf   0.15027450980392154supf   0.021992653810835632realconf   0.14516129032258066realsupf   0.01859504132231405
rule25:  item   13*10 item   14*9conf   0.1590588235294117supf   0.02327823691460055realconf   0.1935483870967742realsupf   0.024793388429752067
rule26:  item   13*10 item   18*11conf   0.17999999999999994supf   0.02634297520661157realconf   0.16129032258064516realsupf   0.02066115702479339
rule27:  item   18*13 item   8*11conf   0.18869904076738603supf   0.021676997245179064realconf   0.15384615384615385realsupf   0.01652892561983471
rule28:  item   18*13 item   7*11conf   0.18060551558752988supf   0.02074724517906336realconf   0.19230769230769232realsupf   0.02066115702479339
rule29:  item   18*13 item   18*11conf   0.19731714628297353supf   0.022667011019283746realconf   0.21153846153846154realsupf   0.022727272727272728
rule30:  item   18*11 item   8*11conf   0.1323278800272665supf   0.02673898071625344realconf   0.12087912087912088realsupf   0.022727272727272728
rule31:  item   18*11 item   9*12conf   0.10644902132632192supf   0.021509740259740256realconf   0.06593406593406594realsupf   0.012396694214876033
rule32:  item   18*11 item   14*9conf   0.11221881390593048supf   0.022675619834710746realconf   0.10989010989010989realsupf   0.02066115702479339
rule33:  item   18*11 item   17*14conf   0.11639400136332652supf   0.023519283746556475realconf   0.13186813186813187realsupf   0.024793388429752067
rule34:  item   17*14 item   8*11conf   0.10605806343346198supf   0.021763085399449034realconf   0.10416666666666667realsupf   0.02066115702479339
rule35:  item   17*14 item   7*11conf   0.10404430273535827supf   0.021349862258953165realconf   0.09375realsupf   0.01859504132231405
rule36:  item   17*14 item   7*12conf   0.12921631146165463supf   0.026515151515151512realconf   0.11458333333333333realsupf   0.022727272727272728
rule37:  item   17*14 item   14*9conf   0.14348044973988924supf   0.029442148760330578realconf   0.13541666666666666realsupf   0.026859504132231406
rule38:  item   17*14 item   18*11conf   0.22268837053196844supf   0.04569559228650137realconf   0.21875realsupf   0.04338842975206612
