# Supplementary material for: A novel on-line spatial-temporal k-anonymity method for location privacy protection from sequence rules-based inference attacks
Source: PLoS One. 2017 Aug 2;12(8):e0182232. doi: 10.1371/journal.pone.0182232 (PMC5540611; doi:10.1371/journal.pone.0182232)
Supplement: S2 Dataset — (ZIP) [file pone.0182232.s002.zip › S2 Dataset/dataset/1 orginal/rule/k=17/Batch No 7.txt]

rule1:  item   18*13 item   18*11conf   0.19408705173829724supf   0.02401761517615176realconf   0.2459016393442623realsupf   0.03048780487804878
rule2:  item   18*13 item   17*14conf   0.29941144264987674supf   0.03705115176151761realconf   0.26229508196721313realsupf   0.032520325203252036
rule3:  item   18*11 item   8*11conf   0.12015659140568098supf   0.02235433604336043realconf   0.11627906976744186realsupf   0.02032520325203252
rule4:  item   18*11 item   9*11conf   0.12637342628238477supf   0.023510936895083233realconf   0.10465116279069768realsupf   0.018292682926829267
rule5:  item   8*11 item   8*12conf   0.12081588614586274supf   0.02275938830816879realconf   0.1realsupf   0.018292682926829267
rule6:  item   8*11 item   7*11conf   0.15680632979679912supf   0.029539295392953926realconf   0.16666666666666666realsupf   0.03048780487804878
rule7:  item   8*11 item   14*9conf   0.10738476293232628supf   0.020229223125564584realconf   0.1realsupf   0.018292682926829267
rule8:  item   8*11 item   17*14conf   0.10645567344002876supf   0.02005420054200542realconf   0.1realsupf   0.018292682926829267
rule9:  item   8*11 item   13*10conf   0.11754480609003179supf   0.02214317976513099realconf   0.1realsupf   0.018292682926829267
rule10:  item   9*11 item   8*12conf   0.1242075952366846supf   0.02029132791327913realconf   0.11764705882352941realsupf   0.016260162601626018
rule11:  item   9*11 item   8*11conf   0.15359322234729544supf   0.02509194734804491realconf   0.16176470588235295realsupf   0.022357723577235773
rule12:  item   7*11 item   8*11conf   0.11612903225806451supf   0.021341463414634148realconf   0.10227272727272728realsupf   0.018292682926829267
rule13:  item   7*11 item   7*12conf   0.1539170506912442supf   0.02828590785907859realconf   0.13636363636363635realsupf   0.024390243902439025
rule14:  item   7*11 item   14*9conf   0.152073732718894supf   0.027947154471544715realconf   0.14772727272727273realsupf   0.026422764227642278
rule15:  item   7*11 item   17*14conf   0.1714285714285714supf   0.031504065040650404realconf   0.1590909090909091realsupf   0.028455284552845527
rule16:  item   7*11 item   13*10conf   0.1216589861751152supf   0.022357723577235773realconf   0.10227272727272728realsupf   0.018292682926829267
rule17:  item   7*12 item   8*11conf   0.1373801916932907supf   0.020392953929539295realconf   0.13636363636363635realsupf   0.018292682926829267
rule18:  item   14*9 item   18*11conf   0.1225966303270565supf   0.02095189701897019realconf   0.10126582278481013realsupf   0.016260162601626018
rule19:  item   14*9 item   8*11conf   0.12229930624380575supf   0.020901084010840107realconf   0.13924050632911392realsupf   0.022357723577235773
rule20:  item   14*9 item   9*11conf   0.12229930624380575supf   0.020901084010840107realconf   0.10126582278481013realsupf   0.016260162601626018
rule21:  item   17*14 item   18*11conf   0.16697325597849164supf   0.03997289972899729realconf   0.1694915254237288realsupf   0.04065040650406504
rule22:  item   17*14 item   8*11conf   0.11461723503608323supf   0.027439024390243903realconf   0.1016949152542373realsupf   0.024390243902439025
rule23:  item   17*14 item   9*11conf   0.13159756615254supf   0.031504065040650404realconf   0.1271186440677966realsupf   0.03048780487804878
rule24:  item   17*14 item   7*11conf   0.13301259374557808supf   0.03184281842818428realconf   0.1271186440677966realsupf   0.03048780487804878
rule25:  item   17*14 item   7*12conf   0.10711758879298149supf   0.025643631436314363realconf   0.09322033898305085realsupf   0.022357723577235773
rule26:  item   17*14 item   14*9conf   0.14504032828640162supf   0.034722222222222224realconf   0.11864406779661017realsupf   0.028455284552845527
rule27:  item   17*14 item   13*10conf   0.12027734540823551supf   0.028794037940379408realconf   0.11864406779661017realsupf   0.028455284552845527
rule28:  item   13*10 item   18*11conf   0.15441176470588241supf   0.02560975609756097realconf   0.14864864864864866realsupf   0.022357723577235773
rule29:  item   13*10 item   7*11conf   0.21303104575163412supf   0.0353319783197832realconf   0.22972972972972974realsupf   0.034552845528455285
rule30:  item   13*10 item   14*9conf   0.14379084967320271supf   0.023848238482384824realconf   0.16216216216216217realsupf   0.024390243902439025
