# Supplementary material for: A novel on-line spatial-temporal k-anonymity method for location privacy protection from sequence rules-based inference attacks
Source: PLoS One. 2017 Aug 2;12(8):e0182232. doi: 10.1371/journal.pone.0182232 (PMC5540611; doi:10.1371/journal.pone.0182232)
Supplement: S2 Dataset — (ZIP) [file pone.0182232.s002.zip › S2 Dataset/dataset/1 orginal/rule/k=17/Batch No 8.txt]

rule1:  item   8*10 item   8*11conf   0.20183889943952937supf   0.021260245901639344realconf   0.2033898305084746realsupf   0.02459016393442623
rule2:  item   8*12 item   7*11conf   0.12606189320388353supf   0.02027224824355972realconf   0.13333333333333333realsupf   0.020491803278688523
rule3:  item   8*11 item   7*11conf   0.10238632699129313supf   0.021687158469945355realconf   0.10784313725490197realsupf   0.022540983606557378
rule4:  item   8*11 item   13*10conf   0.12576588197355693supf   0.02663934426229508realconf   0.12745098039215685realsupf   0.02663934426229508
rule5:  item   8*11 item   18*11conf   0.12213801999355048supf   0.025870901639344263realconf   0.08823529411764706realsupf   0.018442622950819672
rule6:  item   8*11 item   8*8conf   0.1572879716220574supf   0.03331625683060109realconf   0.13725490196078433realsupf   0.028688524590163935
rule7:  item   8*11 item   8*7conf   0.11885950768569277supf   0.025176457194899814realconf   0.08823529411764706realsupf   0.018442622950819672
rule8:  item   8*11 item   17*14conf   0.145114479200258supf   0.030737704918032786realconf   0.13725490196078433realsupf   0.028688524590163935
rule9:  item   9*11 item   8*12conf   0.17917721382055776supf   0.026937776476710907realconf   0.2191780821917808realsupf   0.03278688524590164
rule10:  item   9*11 item   8*11conf   0.20751930940481597supf   0.03119877049180328realconf   0.1780821917808219realsupf   0.02663934426229508
rule11:  item   9*11 item   7*11conf   0.16780251400878388supf   0.02522768670309654realconf   0.1643835616438356realsupf   0.02459016393442623
rule12:  item   9*11 item   18*11conf   0.17264879600181732supf   0.025956284153005462realconf   0.1643835616438356realsupf   0.02459016393442623
rule13:  item   7*11 item   8*11conf   0.15007528860632424supf   0.03063524590163934realconf   0.16129032258064516realsupf   0.030737704918032786
rule14:  item   7*11 item   13*10conf   0.10400981540349119supf   0.02123178506375228realconf   0.08602150537634409realsupf   0.01639344262295082
rule15:  item   14*9 item   8*11conf   0.17717540758200737supf   0.030806010928961753realconf   0.17142857142857143realsupf   0.02459016393442623
rule16:  item   14*9 item   7*11conf   0.15257316833627962supf   0.02652834699453552realconf   0.14285714285714285realsupf   0.020491803278688523
rule17:  item   14*9 item   13*10conf   0.11605447521770436supf   0.02017873406193078realconf   0.1realsupf   0.014344262295081968
rule18:  item   14*9 item   18*11conf   0.1415897335166633supf   0.024618624772313295realconf   0.15714285714285714realsupf   0.022540983606557378
rule19:  item   4*9 item   8*11conf   0.28258243215369644supf   0.023394808743169397realconf   0.1956521739130435realsupf   0.018442622950819672
rule20:  item   4*9 item   7*11conf   0.3260354971466736supf   0.026992258652094717realconf   0.30434782608695654realsupf   0.028688524590163935
rule21:  item   13*10 item   8*12conf   0.14331234942099944supf   0.020992714025500913realconf   0.171875realsupf   0.022540983606557378
rule22:  item   13*10 item   7*11conf   0.1629750524597808supf   0.023872950819672133realconf   0.140625realsupf   0.018442622950819672
rule23:  item   13*10 item   14*9conf   0.15955545193129703supf   0.02337204007285974realconf   0.140625realsupf   0.018442622950819672
rule24:  item   13*10 item   18*11conf   0.151550477966892supf   0.02219945355191257realconf   0.125realsupf   0.01639344262295082
rule25:  item   18*11 item   8*11conf   0.1415980230642504supf   0.02935450819672131realconf   0.13402061855670103realsupf   0.02663934426229508
rule26:  item   18*11 item   7*11conf   0.1112026359143328supf   0.02305327868852459realconf   0.13402061855670103realsupf   0.02663934426229508
rule27:  item   18*11 item   17*14conf   0.14881933003844042supf   0.03085154826958106realconf   0.14432989690721648realsupf   0.028688524590163935
rule28:  item   8*8 item   13*10conf   0.14818806735168016supf   0.02012425188654697realconf   0.12962962962962962realsupf   0.014344262295081968
rule29:  item   17*14 item   8*12conf   0.10209081999346621supf   0.021345628415300546realconf   0.1realsupf   0.020491803278688523
rule30:  item   17*14 item   8*11conf   0.12577589023195038supf   0.026297814207650275realconf   0.13realsupf   0.02663934426229508
rule31:  item   17*14 item   9*11conf   0.1335347925514538supf   0.027920081967213115realconf   0.12realsupf   0.02459016393442623
rule32:  item   17*14 item   7*12conf   0.14211042143090497supf   0.02971311475409836realconf   0.12realsupf   0.02459016393442623
rule33:  item   17*14 item   14*9conf   0.10290754655341394supf   0.02151639344262295realconf   0.09realsupf   0.018442622950819672
rule34:  item   17*14 item   13*10conf   0.14864423391048684supf   0.0310792349726776realconf   0.13realsupf   0.02663934426229508
rule35:  item   17*14 item   18*11conf   0.1840901666122183supf   0.03849043715846995realconf   0.16realsupf   0.03278688524590164
rule36:  item   17*14 item   8*8conf   0.10884242622236746supf   0.02275728597449909realconf   0.09realsupf   0.018442622950819672
