# Supplementary material for: A novel on-line spatial-temporal k-anonymity method for location privacy protection from sequence rules-based inference attacks
Source: PLoS One. 2017 Aug 2;12(8):e0182232. doi: 10.1371/journal.pone.0182232 (PMC5540611; doi:10.1371/journal.pone.0182232)
Supplement: S2 Dataset — (ZIP) [file pone.0182232.s002.zip › S2 Dataset/dataset/1 orginal/rule/k=17/Batch No 9.txt]

rule1:  item   18*11 item   8*11conf   0.16413063648172202supf   0.030208333333333334realconf   0.18292682926829268realsupf   0.030737704918032786
rule2:  item   18*11 item   9*11conf   0.11152347374280942supf   0.020525956284153005realconf   0.12195121951219512realsupf   0.020491803278688523
rule3:  item   18*11 item   7*11conf   0.11041009463722397supf   0.02032103825136612realconf   0.14634146341463414realsupf   0.02459016393442623
rule4:  item   18*11 item   17*14conf   0.11999752582420979supf   0.022085610200364297realconf   0.13414634146341464realsupf   0.022540983606557378
rule5:  item   8*11 item   18*11conf   0.10035300050428643supf   0.02038934426229508realconf   0.07291666666666667realsupf   0.014344262295081968
rule6:  item   8*11 item   8*10conf   0.11917969406622961supf   0.02421448087431694realconf   0.13541666666666666realsupf   0.02663934426229508
rule7:  item   8*11 item   7*11conf   0.12136493528324091supf   0.024658469945355196realconf   0.11458333333333333realsupf   0.022540983606557378
rule8:  item   8*11 item   14*9conf   0.12708018154311648supf   0.02581967213114754realconf   0.09375realsupf   0.018442622950819672
rule9:  item   9*11 item   8*11conf   0.1886255924170616supf   0.027185792349726776realconf   0.2222222222222222realsupf   0.028688524590163935
rule10:  item   9*11 item   7*11conf   0.14921011058451814supf   0.021505009107468123realconf   0.15873015873015872realsupf   0.020491803278688523
rule11:  item   7*11 item   18*11conf   0.11338161752026212supf   0.022455601092896176realconf   0.10989010989010989realsupf   0.020491803278688523
rule12:  item   7*11 item   8*11conf   0.12924642179686152supf   0.025597677595628417realconf   0.13186813186813187realsupf   0.02459016393442623
rule13:  item   7*11 item   7*12conf   0.10260389722365924supf   0.02032103825136612realconf   0.06593406593406594realsupf   0.012295081967213115
rule14:  item   7*11 item   17*14conf   0.11295050870839798supf   0.02237021857923497realconf   0.13186813186813187realsupf   0.02459016393442623
rule15:  item   7*12 item   7*11conf   0.15130830489192265supf   0.02271174863387978realconf   0.18461538461538463realsupf   0.02459016393442623
rule16:  item   14*9 item   18*11conf   0.12266592715843962supf   0.022660519125683058realconf   0.11392405063291139realsupf   0.018442622950819672
rule17:  item   14*9 item   7*11conf   0.1842607999013989supf   0.034039162112932606realconf   0.17721518987341772realsupf   0.028688524590163935
rule18:  item   8*8 item   14*9conf   0.16036199780377894supf   0.02066256830601093realconf   0.13793103448275862realsupf   0.01639344262295082
rule19:  item   17*14 item   18*11conf   0.12977099236641224supf   0.02612704918032787realconf   0.11458333333333333realsupf   0.022540983606557378
rule20:  item   17*14 item   8*11conf   0.10720949957591182supf   0.021584699453551914realconf   0.11458333333333333realsupf   0.022540983606557378
rule21:  item   17*14 item   9*11conf   0.12544529262086515supf   0.025256147540983605realconf   0.125realsupf   0.02459016393442623
rule22:  item   17*14 item   7*11conf   0.14418999151823583supf   0.029030054644808744realconf   0.125realsupf   0.02459016393442623
rule23:  item   17*14 item   14*9conf   0.17472434266327402supf   0.035177595628415305realconf   0.14583333333333334realsupf   0.028688524590163935
rule24:  item   17*14 item   13*10conf   0.13231552162849872supf   0.026639344262295077realconf   0.10416666666666667realsupf   0.020491803278688523
rule25:  item   13*10 item   18*11conf   0.17135489920300043supf   0.024965846994535516realconf   0.15realsupf   0.018442622950819672
rule26:  item   13*10 item   7*11conf   0.14439756211908109supf   0.02103825136612022realconf   0.11666666666666667realsupf   0.014344262295081968
