# Supplementary material for: A novel on-line spatial-temporal k-anonymity method for location privacy protection from sequence rules-based inference attacks
Source: PLoS One. 2017 Aug 2;12(8):e0182232. doi: 10.1371/journal.pone.0182232 (PMC5540611; doi:10.1371/journal.pone.0182232)
Supplement: S2 Dataset — (ZIP) [file pone.0182232.s002.zip › S2 Dataset/dataset/1 orginal/rule/k=18/Batch No 1.txt]

rule1:  item   8*12 item   7*12conf   0.11464113947465776supf   0.021609135285913527realconf   0.10843373493975904realsupf   0.01882845188284519
rule2:  item   8*11 item   8*12conf   0.11526794742163801supf   0.02384937238493724realconf   0.12121212121212122realsupf   0.02510460251046025
rule3:  item   8*11 item   9*11conf   0.1127401415571284supf   0.023326359832635982realconf   0.10101010101010101realsupf   0.02092050209205021
rule4:  item   8*11 item   7*11conf   0.12251432423323223supf   0.025348675034867506realconf   0.12121212121212122realsupf   0.02510460251046025
rule5:  item   8*11 item   7*12conf   0.12301988540613414supf   0.025453277545327755realconf   0.1111111111111111realsupf   0.02301255230125523
rule6:  item   8*11 item   14*9conf   0.11661611054937647supf   0.02412831241283124realconf   0.1111111111111111realsupf   0.02301255230125523
rule7:  item   9*13 item   7*11conf   0.3294480630785053supf   0.022338447233844726realconf   0.34210526315789475realsupf   0.027196652719665274
rule8:  item   9*11 item   8*11conf   0.18660842048198087supf   0.02457577870757787realconf   0.16393442622950818realsupf   0.02092050209205021
rule9:  item   9*11 item   7*11conf   0.1824164602205034supf   0.024023709902370988realconf   0.22950819672131148realsupf   0.029288702928870293
rule10:  item   7*11 item   8*12conf   0.13429368029739777supf   0.03023012552301255realconf   0.09900990099009901realsupf   0.02092050209205021
rule11:  item   7*11 item   8*11conf   0.12422552664188354supf   0.02796373779637378realconf   0.12871287128712872realsupf   0.027196652719665274
rule12:  item   7*12 item   8*12conf   0.14657534246575335supf   0.020519525801952578realconf   0.13432835820895522realsupf   0.01882845188284519
rule13:  item   7*12 item   7*11conf   0.1774595267745952supf   0.024843096234309622realconf   0.22388059701492538realsupf   0.03138075313807531
rule14:  item   14*9 item   8*11conf   0.17408839810567325supf   0.02529886431560072realconf   0.15384615384615385realsupf   0.02092050209205021
rule15:  item   14*9 item   7*11conf   0.18910705002599268supf   0.027481403998140398realconf   0.18461538461538463realsupf   0.02510460251046025
rule16:  item   13*10 item   7*11conf   0.16921865430046368supf   0.022477917247791725realconf   0.17857142857142858realsupf   0.02092050209205021
rule17:  item   18*13 item   8*11conf   0.20626631853785896supf   0.02203626220362622realconf   0.2realsupf   0.02301255230125523
rule18:  item   18*11 item   8*11conf   0.1534492642843493supf   0.027998605299860528realconf   0.17721518987341772realsupf   0.029288702928870293
rule19:  item   18*11 item   9*11conf   0.11551691190521686supf   0.021077405857740584realconf   0.12658227848101267realsupf   0.02092050209205021
rule20:  item   18*11 item   7*11conf   0.14580546531626215supf   0.026603905160390517realconf   0.1518987341772152realsupf   0.02510460251046025
rule21:  item   18*11 item   17*14conf   0.14484999044525124supf   0.026429567642956762realconf   0.13924050632911392realsupf   0.02301255230125523
rule22:  item   8*8 item   8*11conf   0.18731825219985643supf   0.02470611675632596realconf   0.17857142857142858realsupf   0.02092050209205021
rule23:  item   8*8 item   7*11conf   0.17840552890970202supf   0.02353058378162981realconf   0.125realsupf   0.014644351464435146
rule24:  item   8*8 item   7*12conf   0.17957626798595105supf   0.023684997011356842realconf   0.19642857142857142realsupf   0.02301255230125523
rule25:  item   17*14 item   8*12conf   0.11578221915920055supf   0.02343096234309623realconf   0.11578947368421053realsupf   0.02301255230125523
rule26:  item   17*14 item   8*11conf   0.14042039972432807supf   0.028417015341701535realconf   0.14736842105263157realsupf   0.029288702928870293
rule27:  item   17*14 item   9*11conf   0.11199172984148863supf   0.022663877266387723realconf   0.10526315789473684realsupf   0.02092050209205021
rule28:  item   17*14 item   7*11conf   0.13869745003445902supf   0.028068340306834035realconf   0.1368421052631579realsupf   0.027196652719665274
rule29:  item   17*14 item   14*9conf   0.14920744314266024supf   0.0301952580195258realconf   0.1368421052631579realsupf   0.027196652719665274
rule30:  item   17*14 item   13*10conf   0.10242935906271536supf   0.02072873082287308realconf   0.12631578947368421realsupf   0.02510460251046025
rule31:  item   17*14 item   18*11conf   0.18177119228118543supf   0.036785216178521624realconf   0.14736842105263157realsupf   0.029288702928870293
