# Supplementary material for: A novel on-line spatial-temporal k-anonymity method for location privacy protection from sequence rules-based inference attacks
Source: PLoS One. 2017 Aug 2;12(8):e0182232. doi: 10.1371/journal.pone.0182232 (PMC5540611; doi:10.1371/journal.pone.0182232)
Supplement: S2 Dataset — (ZIP) [file pone.0182232.s002.zip › S2 Dataset/dataset/1 orginal/rule/k=18/Batch No 2.txt]

rule1:  item   18*13 item   17*14conf   0.2088468309859155supf   0.024308401639344265realconf   0.20689655172413793realsupf   0.02459016393442623
rule2:  item   8*11 item   8*12conf   0.10670566569169104supf   0.022427140255009106realconf   0.11realsupf   0.022540983606557378
rule3:  item   8*11 item   7*11conf   0.1048098797530062supf   0.022028688524590168realconf   0.1realsupf   0.020491803278688523
rule4:  item   8*11 item   17*14conf   0.10887227819304518supf   0.022882513661202187realconf   0.1realsupf   0.020491803278688523
rule5:  item   9*11 item   8*11conf   0.16149338460834137supf   0.022947567004944058realconf   0.16923076923076924realsupf   0.022540983606557378
rule6:  item   7*11 item   7*12conf   0.11210762331838565supf   0.020491803278688523realconf   0.09411764705882353realsupf   0.01639344262295082
rule7:  item   7*11 item   14*9conf   0.14145802192326856supf   0.025856671220400727realconf   0.10588235294117647realsupf   0.018442622950819672
rule8:  item   14*9 item   8*11conf   0.13279689886056614supf   0.022062841530054642realconf   0.14666666666666667realsupf   0.022540983606557378
rule9:  item   14*9 item   7*11conf   0.13135792317631853supf   0.021823770491803278realconf   0.13333333333333333realsupf   0.020491803278688523
rule10:  item   4*9 item   8*11conf   0.34352967676540147supf   0.024803213635180846realconf   0.2903225806451613realsupf   0.018442622950819672
rule11:  item   10*12 item   8*11conf   0.21785160171579807supf   0.023292349726775956realconf   0.22807017543859648realsupf   0.02663934426229508
rule12:  item   17*14 item   18*11conf   0.13660714285714287supf   0.02612704918032787realconf   0.12087912087912088realsupf   0.022540983606557378
rule13:  item   17*14 item   8*11conf   0.11821428571428572supf   0.022609289617486338realconf   0.10989010989010989realsupf   0.020491803278688523
rule14:  item   17*14 item   9*11conf   0.1625supf   0.031079234972677595realconf   0.15384615384615385realsupf   0.028688524590163935
rule15:  item   17*14 item   14*9conf   0.12410714285714287supf   0.02373633879781421realconf   0.0989010989010989realsupf   0.018442622950819672
rule16:  item   13*10 item   18*11conf   0.16810344827586213supf   0.025307377049180336realconf   0.16417910447761194realsupf   0.022540983606557378
rule17:  item   13*10 item   7*11conf   0.14314882032667875supf   0.02155054644808743realconf   0.16417910447761194realsupf   0.022540983606557378
rule18:  item   13*10 item   7*12conf   0.13354506957047793supf   0.02010473588342441realconf   0.1044776119402985realsupf   0.014344262295081968
rule19:  item   13*10 item   14*9conf   0.1397837265577737supf   0.021043943533697627realconf   0.1044776119402985realsupf   0.014344262295081968
