# Supplementary material for: A novel on-line spatial-temporal k-anonymity method for location privacy protection from sequence rules-based inference attacks
Source: PLoS One. 2017 Aug 2;12(8):e0182232. doi: 10.1371/journal.pone.0182232 (PMC5540611; doi:10.1371/journal.pone.0182232)
Supplement: S2 Dataset — (ZIP) [file pone.0182232.s002.zip › S2 Dataset/dataset/1 orginal/rule/k=18/Batch No 3.txt]

rule1:  item   8*10 item   8*11conf   0.21884094121559824supf   0.021358782094978414realconf   0.18867924528301888realsupf   0.02044989775051125
rule2:  item   8*12 item   8*11conf   0.13568639700140558supf   0.021151037101957346realconf   0.15714285714285714realsupf   0.022494887525562373
rule3:  item   8*11 item   8*12conf   0.12483854942871335supf   0.028550329470574867realconf   0.13761467889908258realsupf   0.03067484662576687
rule4:  item   8*11 item   7*12conf   0.1194734227521113supf   0.0273233356055442realconf   0.09174311926605505realsupf   0.02044989775051125
rule5:  item   8*11 item   18*11conf   0.1262295081967213supf   0.028868438991138376realconf   0.12844036697247707realsupf   0.028629856850715747
rule6:  item   8*11 item   17*14conf   0.12096373571783409supf   0.027664167234719383realconf   0.10091743119266056realsupf   0.022494887525562373
rule7:  item   9*11 item   8*12conf   0.18125491127204066supf   0.026018437368130618realconf   0.2054794520547945realsupf   0.03067484662576687
rule8:  item   9*11 item   8*11conf   0.16110102945915236supf   0.02312542603953647realconf   0.1780821917808219realsupf   0.026584867075664622
rule9:  item   9*11 item   7*11conf   0.144124281328969supf   0.020688479890933878realconf   0.1232876712328767realsupf   0.018404907975460124
rule10:  item   7*11 item   8*11conf   0.15683814303638643supf   0.0298227675528289realconf   0.16279069767441862realsupf   0.028629856850715747
rule11:  item   7*11 item   7*12conf   0.11606022584692596supf   0.022068847989093386realconf   0.08139534883720931realsupf   0.014314928425357873
rule12:  item   7*11 item   14*9conf   0.12031726115791362supf   0.02287832310838446realconf   0.09302325581395349realsupf   0.016359918200409
rule13:  item   7*11 item   18*11conf   0.12457429646890125supf   0.02368779822767553realconf   0.10465116279069768realsupf   0.018404907975460124
rule14:  item   7*11 item   8*8conf   0.1102646830375814supf   0.020966825721426947realconf   0.12790697674418605realsupf   0.022494887525562373
rule15:  item   14*9 item   8*11conf   0.14923785891527827supf   0.028698023176550784realconf   0.1518987341772152realsupf   0.024539877300613498
rule16:  item   14*9 item   7*11conf   0.13040588443814252supf   0.025076687116564418realconf   0.1518987341772152realsupf   0.024539877300613498
rule17:  item   14*9 item   18*11conf   0.10528181495923433supf   0.020245398773006136realconf   0.13924050632911392realsupf   0.022494887525562373
rule18:  item   4*9 item   8*11conf   0.3498594747262181supf   0.020506703022040447realconf   0.25925925925925924realsupf   0.014314928425357873
rule19:  item   13*10 item   9*11conf   0.1633537206931702supf   0.021847307430129515realconf   0.15873015873015872realsupf   0.02044989775051125
rule20:  item   13*10 item   14*9conf   0.15065409446143388supf   0.020148829811406498realconf   0.1746031746031746realsupf   0.022494887525562373
rule21:  item   13*10 item   18*11conf   0.16666666666666663supf   0.02229038854805726realconf   0.1746031746031746realsupf   0.022494887525562373
rule22:  item   18*11 item   8*12conf   0.12150026413100899supf   0.023517382413087935realconf   0.09195402298850575realsupf   0.016359918200409
rule23:  item   18*11 item   8*11conf   0.1847156189469977supf   0.03575323790047716realconf   0.1724137931034483realsupf   0.03067484662576687
rule24:  item   18*11 item   14*9conf   0.10670892762810354supf   0.020654396728016357realconf   0.11494252873563218realsupf   0.02044989775051125
rule25:  item   8*8 item   8*11conf   0.16101601730015025supf   0.021389619242379976realconf   0.16981132075471697realsupf   0.018404907975460124
rule26:  item   17*14 item   8*11conf   0.18149779735682814supf   0.0351056578050443realconf   0.17777777777777778realsupf   0.032719836400818
rule27:  item   17*14 item   7*12conf   0.1356828193832599supf   0.026244035446489435realconf   0.12222222222222222realsupf   0.022494887525562373
rule28:  item   17*14 item   14*9conf   0.13162995594713653supf   0.025460122699386502realconf   0.12222222222222222realsupf   0.022494887525562373
rule29:  item   17*14 item   18*11conf   0.21621145374449338supf   0.041820040899795505realconf   0.2realsupf   0.03680981595092025
