# Supplementary material for: A novel on-line spatial-temporal k-anonymity method for location privacy protection from sequence rules-based inference attacks
Source: PLoS One. 2017 Aug 2;12(8):e0182232. doi: 10.1371/journal.pone.0182232 (PMC5540611; doi:10.1371/journal.pone.0182232)
Supplement: S2 Dataset — (ZIP) [file pone.0182232.s002.zip › S2 Dataset/dataset/1 orginal/rule/k=18/Batch No 4.txt]

rule1:  item   8*12 item   8*11conf   0.1348725995666144supf   0.020590919461556015realconf   0.16216216216216217realsupf   0.024640657084188913
rule2:  item   8*11 item   8*10conf   0.1352380952380952supf   0.025918320784850554realconf   0.15730337078651685realsupf   0.028747433264887063
rule3:  item   8*11 item   8*12conf   0.11589285714285713supf   0.022210814510609172realconf   0.1348314606741573realsupf   0.024640657084188913
rule4:  item   8*11 item   7*11conf   0.12815476190476188supf   0.024560803102897558realconf   0.12359550561797752realsupf   0.022587268993839837
rule5:  item   8*11 item   7*12conf   0.11696428571428573supf   0.022416153319644083realconf   0.11235955056179775realsupf   0.02053388090349076
rule6:  item   8*11 item   13*10conf   0.11339285714285713supf   0.021731690622861052realconf   0.11235955056179775realsupf   0.02053388090349076
rule7:  item   9*11 item   8*11conf   0.16421217255310827supf   0.02464065708418891realconf   0.16417910447761194realsupf   0.022587268993839837
rule8:  item   7*11 item   8*11conf   0.14958176152206007supf   0.031211498973305957realconf   0.14893617021276595realsupf   0.028747433264887063
rule9:  item   7*11 item   14*9conf   0.10127931769722816supf   0.021132785763175906realconf   0.10638297872340426realsupf   0.02053388090349076
rule10:  item   7*12 item   7*11conf   0.14571173800259402supf   0.020505361624458138realconf   0.12121212121212122realsupf   0.01642710472279261
rule11:  item   14*9 item   8*11conf   0.1320897131766228supf   0.02096167008898015realconf   0.07462686567164178realsupf   0.01026694045174538
rule12:  item   14*9 item   18*11conf   0.13888289842570622supf   0.022039698836413414realconf   0.13432835820895522realsupf   0.018480492813141684
rule13:  item   13*10 item   8*11conf   0.16363156505674312supf   0.021218343600273786realconf   0.18518518518518517realsupf   0.02053388090349076
rule14:  item   18*11 item   8*11conf   0.1311395261376457supf   0.023867214236824093realconf   0.13580246913580246realsupf   0.022587268993839837
rule15:  item   18*11 item   9*11conf   0.13584054155697628supf   0.024722792607802874realconf   0.13580246913580246realsupf   0.022587268993839837
rule16:  item   18*11 item   7*11conf   0.17807446408424216supf   0.03240930869267625realconf   0.16049382716049382realsupf   0.026694045174537988
rule17:  item   18*11 item   7*12conf   0.12072207596840914supf   0.02197125256673511realconf   0.13580246913580246realsupf   0.022587268993839837
rule18:  item   17*14 item   8*12conf   0.1094951521230358supf   0.02241615331964408realconf   0.09183673469387756realsupf   0.018480492813141684
rule19:  item   17*14 item   8*11conf   0.13540621865596794supf   0.027720739219712524realconf   0.15306122448979592realsupf   0.030800821355236138
rule20:  item   17*14 item   9*11conf   0.11868940153794721supf   0.0242984257357974realconf   0.12244897959183673realsupf   0.024640657084188913
rule21:  item   17*14 item   7*11conf   0.1805416248746239supf   0.03696098562628337realconf   0.19387755102040816realsupf   0.039014373716632446
rule22:  item   17*14 item   14*9conf   0.11367435640254099supf   0.02327173169062286realconf   0.061224489795918366realsupf   0.012320328542094456
rule23:  item   17*14 item   18*11conf   0.16466064861250423supf   0.033709787816564realconf   0.16326530612244897realsupf   0.03285420944558522
