# Supplementary material for: A novel on-line spatial-temporal k-anonymity method for location privacy protection from sequence rules-based inference attacks
Source: PLoS One. 2017 Aug 2;12(8):e0182232. doi: 10.1371/journal.pone.0182232 (PMC5540611; doi:10.1371/journal.pone.0182232)
Supplement: S2 Dataset — (ZIP) [file pone.0182232.s002.zip › S2 Dataset/dataset/1 orginal/rule/k=18/Batch No 5.txt]

rule1:  item   8*12 item   14*9conf   0.14498806682577564supf   0.020876288659793813realconf   0.09230769230769231realsupf   0.012371134020618556
rule2:  item   8*11 item   8*10conf   0.10105196047178835supf   0.021786941580756017realconf   0.10309278350515463realsupf   0.020618556701030927
rule3:  item   8*11 item   7*11conf   0.11029646158750399supf   0.023780068728522338realconf   0.09278350515463918realsupf   0.018556701030927835
rule4:  item   8*11 item   14*9conf   0.10272553394963341supf   0.022147766323024055realconf   0.061855670103092786realsupf   0.012371134020618556
rule5:  item   8*11 item   8*8conf   0.1070555732653278supf   0.023081328751431842realconf   0.10309278350515463realsupf   0.020618556701030927
rule6:  item   8*11 item   8*7conf   0.10795877165019657supf   0.023276059564719356realconf   0.061855670103092786realsupf   0.012371134020618556
rule7:  item   8*11 item   17*14conf   0.10360216767612368supf   0.02233676975945017realconf   0.1134020618556701realsupf   0.02268041237113402
rule8:  item   9*12 item   8*11conf   0.22784169596250128supf   0.02099901816396662realconf   0.2549019607843137realsupf   0.026804123711340205
rule9:  item   9*11 item   8*11conf   0.21113878726550947supf   0.026632302405498284realconf   0.20689655172413793realsupf   0.024742268041237112
rule10:  item   7*11 item   8*11conf   0.12129696531791909supf   0.023075601374570445realconf   0.12048192771084337realsupf   0.020618556701030927
rule11:  item   14*9 item   8*11conf   0.14540287168987906supf   0.026497299950908198realconf   0.1095890410958904realsupf   0.016494845360824743
rule12:  item   14*9 item   7*11conf   0.1904582311898925supf   0.03470790378006872realconf   0.1780821917808219realsupf   0.026804123711340205
rule13:  item   14*9 item   18*11conf   0.12257212898359418supf   0.02233676975945017realconf   0.1232876712328767realsupf   0.018556701030927835
rule14:  item   18*11 item   8*11conf   0.14877408056042027supf   0.029192439862542954realconf   0.16483516483516483realsupf   0.030927835051546393
rule15:  item   18*11 item   9*11conf   0.10612959719789838supf   0.020824742268041235realconf   0.0989010989010989realsupf   0.018556701030927835
rule16:  item   18*11 item   7*11conf   0.15971978984238175supf   0.03134020618556701realconf   0.16483516483516483realsupf   0.030927835051546393
rule17:  item   18*11 item   17*14conf   0.11973146526561584supf   0.02349369988545246realconf   0.0989010989010989realsupf   0.018556701030927835
rule18:  item   8*8 item   8*11conf   0.1645693084455324supf   0.021121747668139422realconf   0.11864406779661017realsupf   0.01443298969072165
rule19:  item   17*14 item   8*12conf   0.11087074094104925supf   0.021134020618556702realconf   0.09574468085106383realsupf   0.018556701030927835
rule20:  item   17*14 item   8*11conf   0.1631512529295115supf   0.031099656357388317realconf   0.1595744680851064realsupf   0.030927835051546393
rule21:  item   17*14 item   7*11conf   0.12168739859383455supf   0.023195876288659798realconf   0.11702127659574468realsupf   0.02268041237113402
rule22:  item   17*14 item   14*9conf   0.11826212367045251supf   0.02254295532646048realconf   0.07446808510638298realsupf   0.01443298969072165
rule23:  item   17*14 item   13*10conf   0.10792620635779103supf   0.02057273768613975realconf   0.07446808510638298realsupf   0.01443298969072165
rule24:  item   17*14 item   18*11conf   0.15431764917973684supf   0.02941580756013746realconf   0.13829787234042554realsupf   0.026804123711340205
