# Supplementary material for: A novel on-line spatial-temporal k-anonymity method for location privacy protection from sequence rules-based inference attacks
Source: PLoS One. 2017 Aug 2;12(8):e0182232. doi: 10.1371/journal.pone.0182232 (PMC5540611; doi:10.1371/journal.pone.0182232)
Supplement: S2 Dataset — (ZIP) [file pone.0182232.s002.zip › S2 Dataset/dataset/1 orginal/rule/k=18/Batch No 6.txt]

rule1:  item   18*11 item   8*11conf   0.13313304721030045supf   0.026704545454545457realconf   0.12087912087912088realsupf   0.022727272727272728
rule2:  item   18*11 item   9*12conf   0.10716125076640101supf   0.021494982290436837realconf   0.06593406593406594realsupf   0.012396694214876033
rule3:  item   18*11 item   14*9conf   0.11227467811158798supf   0.02252066115702479realconf   0.10989010989010989realsupf   0.02066115702479339
rule4:  item   18*11 item   17*14conf   0.11055793991416313supf   0.022176308539944907realconf   0.13186813186813187realsupf   0.024793388429752067
rule5:  item   8*11 item   18*11conf   0.12042483660130719supf   0.02537878787878788realconf   0.12244897959183673realsupf   0.024793388429752067
rule6:  item   8*11 item   7*11conf   0.12663398692810457supf   0.02668732782369146realconf   0.14285714285714285realsupf   0.028925619834710745
rule7:  item   8*11 item   8*8conf   0.1122549019607843supf   0.023657024793388427realconf   0.10204081632653061realsupf   0.02066115702479339
rule8:  item   8*11 item   17*14conf   0.14052287581699346supf   0.02961432506887052realconf   0.1326530612244898realsupf   0.026859504132231406
rule9:  item   8*11 item   13*10conf   0.10800653594771244supf   0.02276170798898072realconf   0.09183673469387756realsupf   0.01859504132231405
rule10:  item   9*11 item   18*11conf   0.14182971154589744supf   0.02255509641873278realconf   0.11538461538461539realsupf   0.01859504132231405
rule11:  item   9*11 item   8*12conf   0.1287345655143969supf   0.020472582972582972realconf   0.14102564102564102realsupf   0.022727272727272728
rule12:  item   9*11 item   8*11conf   0.17413966437243833supf   0.027693329397874854realconf   0.1794871794871795realsupf   0.028925619834710745
rule13:  item   9*11 item   17*14conf   0.12602273606062947supf   0.020041322314049585realconf   0.10256410256410256realsupf   0.01652892561983471
rule14:  item   7*11 item   18*11conf   0.17379105462947678supf   0.03626033057851239realconf   0.15384615384615385realsupf   0.028925619834710745
rule15:  item   7*11 item   8*12conf   0.10661825383726686supf   0.02224517906336088realconf   0.0989010989010989realsupf   0.01859504132231405
rule16:  item   7*11 item   8*11conf   0.1430379050448369supf   0.02984389348025712realconf   0.15384615384615385realsupf   0.028925619834710745
rule17:  item   7*11 item   7*12conf   0.11266985751224076supf   0.023507805325987147realconf   0.06593406593406594realsupf   0.012396694214876033
rule18:  item   7*11 item   14*9conf   0.10803487924299937supf   0.022540748393021115realconf   0.0989010989010989realsupf   0.01859504132231405
rule19:  item   7*11 item   8*8conf   0.10763602354623975supf   0.02245752984389348realconf   0.13186813186813187realsupf   0.024793388429752067
rule20:  item   7*11 item   17*14conf   0.1155306156131375supf   0.02410468319559229realconf   0.08791208791208792realsupf   0.01652892561983471
rule21:  item   7*12 item   7*11conf   0.1398104265402843supf   0.020316804407713496realconf   0.15714285714285714realsupf   0.022727272727272728
rule22:  item   14*9 item   18*11conf   0.1425608146332265supf   0.02603305785123967realconf   0.13414634146341464realsupf   0.022727272727272728
rule23:  item   14*9 item   8*11conf   0.1280407316613238supf   0.023381542699724516realconf   0.15853658536585366realsupf   0.026859504132231406
rule24:  item   14*9 item   7*11conf   0.17160098057703188supf   0.03133608815426997realconf   0.1951219512195122realsupf   0.03305785123966942
rule25:  item   17*14 item   18*11conf   0.22618846218913896supf   0.046039944903581265realconf   0.21875realsupf   0.04338842975206612
rule26:  item   17*14 item   8*11conf   0.10691930299441722supf   0.021763085399449034realconf   0.10416666666666667realsupf   0.02066115702479339
rule27:  item   17*14 item   7*11conf   0.1099644730164101supf   0.022382920110192835realconf   0.09375realsupf   0.01859504132231405
rule28:  item   17*14 item   7*12conf   0.1251903231263746supf   0.025482093663911843realconf   0.11458333333333333realsupf   0.022727272727272728
rule29:  item   17*14 item   14*9conf   0.1509050922009813supf   0.030716253443526177realconf   0.13541666666666666realsupf   0.026859504132231406
rule30:  item   13*10 item   18*11conf   0.17198067632850236supf   0.024517906336088156realconf   0.16129032258064516realsupf   0.02066115702479339
rule31:  item   13*10 item   7*11conf   0.20144927536231874supf   0.028719008264462807realconf   0.20967741935483872realsupf   0.026859504132231406
rule32:  item   13*10 item   14*9conf   0.14396135265700477supf   0.02052341597796143realconf   0.1935483870967742realsupf   0.024793388429752067
