# Supplementary material for: A novel on-line spatial-temporal k-anonymity method for location privacy protection from sequence rules-based inference attacks
Source: PLoS One. 2017 Aug 2;12(8):e0182232. doi: 10.1371/journal.pone.0182232 (PMC5540611; doi:10.1371/journal.pone.0182232)
Supplement: S2 Dataset — (ZIP) [file pone.0182232.s002.zip › S2 Dataset/dataset/1 orginal/rule/k=18/Batch No 7.txt]

rule1:  item   18*13 item   18*11conf   0.19372325249643355supf   0.02300135501355013realconf   0.2459016393442623realsupf   0.03048780487804878
rule2:  item   18*13 item   17*14conf   0.2820970042796005supf   0.03349424119241193realconf   0.26229508196721313realsupf   0.032520325203252036
rule3:  item   18*11 item   8*11conf   0.11999635767619743supf   0.022320460704607043realconf   0.11627906976744186realsupf   0.02032520325203252
rule4:  item   18*11 item   9*11conf   0.11265967687384554supf   0.020955768486256292realconf   0.10465116279069768realsupf   0.018292682926829267
rule5:  item   8*11 item   8*12conf   0.12171355028497885supf   0.023493353981158857realconf   0.1realsupf   0.018292682926829267
rule6:  item   8*11 item   7*11conf   0.16444366444366443supf   0.031741192411924114realconf   0.16666666666666666realsupf   0.03048780487804878
rule7:  item   8*11 item   14*9conf   0.11357786357786359supf   0.021922990063233967realconf   0.1realsupf   0.018292682926829267
rule8:  item   8*11 item   17*14conf   0.10916110916110915supf   0.021070460704607042realconf   0.1realsupf   0.018292682926829267
rule9:  item   8*11 item   13*10conf   0.1127881127881128supf   0.021770551038843722realconf   0.1realsupf   0.018292682926829267
rule10:  item   9*11 item   8*11conf   0.15700019204916457supf   0.023736933797909407realconf   0.16176470588235295realsupf   0.022357723577235773
rule11:  item   7*11 item   8*11conf   0.12009890498057223supf   0.02303523035230352realconf   0.10227272727272728realsupf   0.018292682926829267
rule12:  item   7*11 item   7*12conf   0.1580713528788414supf   0.03031842818428184realconf   0.13636363636363635realsupf   0.024390243902439025
rule13:  item   7*11 item   14*9conf   0.1604998233839633supf   0.030784214092140924realconf   0.14772727272727273realsupf   0.026422764227642278
rule14:  item   7*11 item   17*14conf   0.16778523489932887supf   0.03218157181571816realconf   0.1590909090909091realsupf   0.028455284552845527
rule15:  item   7*11 item   13*10conf   0.11038502296008476supf   0.021172086720867206realconf   0.10227272727272728realsupf   0.018292682926829267
rule16:  item   7*12 item   8*11conf   0.1422495274102079supf   0.02039295392953929realconf   0.13636363636363635realsupf   0.018292682926829267
rule17:  item   14*9 item   18*11conf   0.12204977628635344supf   0.021121273712737126realconf   0.10126582278481013realsupf   0.016260162601626018
rule18:  item   14*9 item   8*11conf   0.11881991051454137supf   0.020562330623306233realconf   0.13924050632911392realsupf   0.022357723577235773
rule19:  item   17*14 item   18*11conf   0.17084117561893736supf   0.03997289972899729realconf   0.1694915254237288realsupf   0.04065040650406504
rule20:  item   17*14 item   8*11conf   0.11727233241638921supf   0.027439024390243903realconf   0.1016949152542373realsupf   0.024390243902439025
rule21:  item   17*14 item   9*11conf   0.12595917185464026supf   0.029471544715447155realconf   0.1271186440677966realsupf   0.03048780487804878
rule22:  item   17*14 item   7*11conf   0.13609381786593314supf   0.03184281842818428realconf   0.1271186440677966realsupf   0.03048780487804878
rule23:  item   17*14 item   7*12conf   0.11394237729839297supf   0.02665989159891599realconf   0.09322033898305085realsupf   0.022357723577235773
rule24:  item   17*14 item   14*9conf   0.15057188359635157supf   0.03523035230352303realconf   0.11864406779661017realsupf   0.028455284552845527
rule25:  item   17*14 item   13*10conf   0.10134646011292896supf   0.023712737127371278realconf   0.11864406779661017realsupf   0.028455284552845527
rule26:  item   13*10 item   18*11conf   0.1514360313315926supf   0.02357723577235772realconf   0.14864864864864866realsupf   0.022357723577235773
rule27:  item   13*10 item   7*11conf   0.20953002610966046supf   0.03262195121951219realconf   0.22972972972972974realsupf   0.034552845528455285
rule28:  item   13*10 item   14*9conf   0.14099216710182763supf   0.021951219512195124realconf   0.16216216216216217realsupf   0.024390243902439025
