# Supplementary material for: A novel on-line spatial-temporal k-anonymity method for location privacy protection from sequence rules-based inference attacks
Source: PLoS One. 2017 Aug 2;12(8):e0182232. doi: 10.1371/journal.pone.0182232 (PMC5540611; doi:10.1371/journal.pone.0182232)
Supplement: S2 Dataset — (ZIP) [file pone.0182232.s002.zip › S2 Dataset/dataset/1 orginal/rule/k=18/Batch No 8.txt]

rule1:  item   8*10 item   8*11conf   0.20598607676101488supf   0.02194330601092896realconf   0.2033898305084746realsupf   0.02459016393442623
rule2:  item   8*11 item   7*11conf   0.10265319014529375supf   0.022199453551912565realconf   0.10784313725490197realsupf   0.022540983606557378
rule3:  item   8*11 item   13*10conf   0.11133922931143399supf   0.024077868852459012realconf   0.12745098039215685realsupf   0.02663934426229508
rule4:  item   8*11 item   18*11conf   0.12436828806064434supf   0.026895491803278684realconf   0.08823529411764706realsupf   0.018442622950819672
rule5:  item   8*11 item   8*8conf   0.1517161507685829supf   0.032809653916211295realconf   0.13725490196078433realsupf   0.028688524590163935
rule6:  item   8*11 item   8*7conf   0.12960623289113501supf   0.028028233151183975realconf   0.08823529411764706realsupf   0.018442622950819672
rule7:  item   8*11 item   17*14conf   0.1358180669614656supf   0.02937158469945355realconf   0.13725490196078433realsupf   0.028688524590163935
rule8:  item   9*11 item   8*12conf   0.17307315272924378supf   0.024406388238355455realconf   0.2191780821917808realsupf   0.03278688524590164
rule9:  item   9*11 item   8*11conf   0.2063453620731412supf   0.029098360655737707realconf   0.1780821917808219realsupf   0.02663934426229508
rule10:  item   9*11 item   7*11conf   0.16497134092193425supf   0.023263888888888886realconf   0.1643835616438356realsupf   0.02459016393442623
rule11:  item   9*11 item   18*11conf   0.17679825623637682supf   0.024931693989071038realconf   0.1643835616438356realsupf   0.02459016393442623
rule12:  item   7*11 item   8*11conf   0.14688062878663827supf   0.03063524590163934realconf   0.16129032258064516realsupf   0.030737704918032786
rule13:  item   14*9 item   8*11conf   0.1758305809209248supf   0.03090846994535519realconf   0.17142857142857143realsupf   0.02459016393442623
rule14:  item   14*9 item   7*11conf   0.1546046240528463supf   0.027177254098360654realconf   0.14285714285714285realsupf   0.020491803278688523
rule15:  item   14*9 item   13*10conf   0.1171664184098612supf   0.020596159684274442realconf   0.1realsupf   0.014344262295081968
rule16:  item   14*9 item   18*11conf   0.14160352308788288supf   0.02489184881602914realconf   0.15714285714285714realsupf   0.022540983606557378
rule17:  item   4*9 item   8*11conf   0.30071160762108795supf   0.022370218579234966realconf   0.1956521739130435realsupf   0.018442622950819672
rule18:  item   4*9 item   7*11conf   0.3548090902134823supf   0.026394581056466304realconf   0.30434782608695654realsupf   0.028688524590163935
rule19:  item   13*10 item   7*11conf   0.15201782619460255supf   0.02096994535519126realconf   0.140625realsupf   0.018442622950819672
rule20:  item   13*10 item   14*9conf   0.15333828505405617supf   0.021152094717668483realconf   0.140625realsupf   0.018442622950819672
rule21:  item   18*11 item   8*11conf   0.1408554572271386supf   0.02935450819672131realconf   0.13402061855670103realsupf   0.02663934426229508
rule22:  item   18*11 item   7*11conf   0.11307767944936083supf   0.0235655737704918realconf   0.13402061855670103realsupf   0.02663934426229508
rule23:  item   18*11 item   17*14conf   0.13804217196547577supf   0.028768214936247722realconf   0.14432989690721648realsupf   0.028688524590163935
rule24:  item   17*14 item   8*12conf   0.10095994703740485supf   0.020833333333333332realconf   0.1realsupf   0.020491803278688523
rule25:  item   17*14 item   8*11conf   0.12992386626944724supf   0.02681010928961749realconf   0.13realsupf   0.02663934426229508
rule26:  item   17*14 item   9*11conf   0.12206223104932146supf   0.02518784153005465realconf   0.12realsupf   0.02459016393442623
rule27:  item   17*14 item   7*11conf   0.10675273088381333supf   0.022028688524590164realconf   0.1realsupf   0.020491803278688523
rule28:  item   17*14 item   7*12conf   0.1390268123138034supf   0.028688524590163935realconf   0.12realsupf   0.02459016393442623
rule29:  item   17*14 item   14*9conf   0.10923535253227411supf   0.022540983606557378realconf   0.09realsupf   0.018442622950819672
rule30:  item   17*14 item   13*10conf   0.1290963257199603supf   0.02663934426229508realconf   0.13realsupf   0.02663934426229508
rule31:  item   17*14 item   18*11conf   0.18818272095332672supf   0.03883196721311475realconf   0.16realsupf   0.03278688524590164
rule32:  item   17*14 item   8*8conf   0.11170221150360177supf   0.023050026021337492realconf   0.09realsupf   0.018442622950819672
