# Supplementary material for: A novel on-line spatial-temporal k-anonymity method for location privacy protection from sequence rules-based inference attacks
Source: PLoS One. 2017 Aug 2;12(8):e0182232. doi: 10.1371/journal.pone.0182232 (PMC5540611; doi:10.1371/journal.pone.0182232)
Supplement: S2 Dataset — (ZIP) [file pone.0182232.s002.zip › S2 Dataset/dataset/1 orginal/rule/k=18/Batch No 9.txt]

rule1:  item   18*11 item   8*11conf   0.16382663456195587supf   0.03020833333333333realconf   0.18292682926829268realsupf   0.030737704918032786
rule2:  item   18*11 item   7*11conf   0.11090016669753655supf   0.020449112021857924realconf   0.14634146341463414realsupf   0.02459016393442623
rule3:  item   18*11 item   17*14conf   0.1219979008458356supf   0.022495446265938066realconf   0.13414634146341464realsupf   0.022540983606557378
rule4:  item   8*11 item   8*10conf   0.11314584695879662supf   0.023633879781420765realconf   0.13541666666666666realsupf   0.02663934426229508
rule5:  item   8*11 item   7*11conf   0.12295618051013736supf   0.025683060109289616realconf   0.11458333333333333realsupf   0.022540983606557378
rule6:  item   8*11 item   14*9conf   0.12238391105297582supf   0.025563524590163932realconf   0.09375realsupf   0.018442622950819672
rule7:  item   9*11 item   8*11conf   0.1873609743645845supf   0.025068306010928965realconf   0.2222222222222222realsupf   0.028688524590163935
rule8:  item   7*11 item   18*11conf   0.10928776856707831supf   0.022062841530054642realconf   0.10989010989010989realsupf   0.020491803278688523
rule9:  item   7*11 item   8*11conf   0.13187277956352564supf   0.02662226775956284realconf   0.13186813186813187realsupf   0.02459016393442623
rule10:  item   7*11 item   7*12conf   0.10150566739976315supf   0.020491803278688523realconf   0.06593406593406594realsupf   0.012295081967213115
rule11:  item   7*11 item   17*14conf   0.10601703039530819supf   0.021402550091074682realconf   0.13186813186813187realsupf   0.02459016393442623
rule12:  item   7*12 item   7*11conf   0.15076560659599533supf   0.021857923497267763realconf   0.18461538461538463realsupf   0.02459016393442623
rule13:  item   14*9 item   18*11conf   0.12264729323769238supf   0.02277436247723133realconf   0.11392405063291139realsupf   0.018442622950819672
rule14:  item   14*9 item   7*11conf   0.1885230825823065supf   0.0350068306010929realconf   0.17721518987341772realsupf   0.028688524590163935
rule15:  item   17*14 item   18*11conf   0.12915446874461858supf   0.025614754098360656realconf   0.11458333333333333realsupf   0.022540983606557378
rule16:  item   17*14 item   8*11conf   0.1084897537454796supf   0.021516393442622947realconf   0.11458333333333333realsupf   0.022540983606557378
rule17:  item   17*14 item   9*11conf   0.11666953676597214supf   0.023138661202185794realconf   0.125realsupf   0.02459016393442623
rule18:  item   17*14 item   7*11conf   0.14895815395212678supf   0.029542349726775958realconf   0.125realsupf   0.02459016393442623
rule19:  item   17*14 item   14*9conf   0.1825383158257276supf   0.036202185792349725realconf   0.14583333333333334realsupf   0.028688524590163935
rule20:  item   17*14 item   13*10conf   0.1188221112450491supf   0.0235655737704918realconf   0.10416666666666667realsupf   0.020491803278688523
rule21:  item   13*10 item   18*11conf   0.16872123602892816supf   0.02337204007285974realconf   0.15realsupf   0.018442622950819672
