# Supplementary material for: A novel on-line spatial-temporal k-anonymity method for location privacy protection from sequence rules-based inference attacks
Source: PLoS One. 2017 Aug 2;12(8):e0182232. doi: 10.1371/journal.pone.0182232 (PMC5540611; doi:10.1371/journal.pone.0182232)
Supplement: S3 Dataset — (ZIP) [file pone.0182232.s003.zip]

Archive with 330 entries (272 files):
- S3 Dataset/
- S3 Dataset/dataset/
- S3 Dataset/dataset/2 expansion/
- S3 Dataset/dataset/2 expansion/sequence/
- S3 Dataset/dataset/2 expansion/sequence/Data expansion using NOSTK/
- S3 Dataset/dataset/2 expansion/sequence/Data expansion using NOSTK/k=10/
- S3 Dataset/dataset/2 expansion/sequence/Data expansion using NOSTK/k=10/For SeR 1/
- S3 Dataset/dataset/2 expansion/sequence/Data expansion using NOSTK/k=10/For SeR 1/1_1.txt
- S3 Dataset/dataset/2 expansion/sequence/Data expansion using NOSTK/k=10/For SeR 1/1_2.txt
- S3 Dataset/dataset/2 expansion/sequence/Data expansion using NOSTK/k=10/For SeR 1/1_3.txt
- S3 Dataset/dataset/2 expansion/sequence/Data expansion using NOSTK/k=10/For SeR 1/1_4.txt
- S3 Dataset/dataset/2 expansion/sequence/Data expansion using NOSTK/k=10/For SeR 1/1_5.txt
- S3 Dataset/dataset/2 expansion/sequence/Data expansion using NOSTK/k=10/For SeR 1/1_6.txt
- S3 Dataset/dataset/2 expansion/sequence/Data expansion using NOSTK/k=10/For SeR 1/1_7.txt
- S3 Dataset/dataset/2 expansion/sequence/Data expansion using NOSTK/k=10/For SeR 1/1_8.txt
- S3 Dataset/dataset/2 expansion/sequence/Data expansion using NOSTK/k=10/For SeR 2/
- S3 Dataset/dataset/2 expansion/sequence/Data expansion using NOSTK/k=10/For SeR 2/2_1.txt
- S3 Dataset/dataset/2 expansion/sequence/Data expansion using NOSTK/k=10/For SeR 2/2_2.txt
- S3 Dataset/dataset/2 expansion/sequence/Data expansion using NOSTK/k=10/For SeR 2/2_3.txt
- S3 Dataset/dataset/2 expansion/sequence/Data expansion using NOSTK/k=10/For SeR 2/2_4.txt
- S3 Dataset/dataset/2 expansion/sequence/Data expansion using NOSTK/k=10/For SeR 2/2_5.txt
- S3 Dataset/dataset/2 expansion/sequence/Data expansion using NOSTK/k=10/For SeR 2/2_6.txt
- S3 Dataset/dataset/2 expansion/sequence/Data expansion using NOSTK/k=10/For SeR 2/2_7.txt
- S3 Dataset/dataset/2 expansion/sequence/Data expansion using NOSTK/k=10/For SeR 2/2_8.txt
- S3 Dataset/dataset/2 expansion/sequence/Data expansion using NOSTK/k=10/For SeR 3/
- S3 Dataset/dataset/2 expansion/sequence/Data expansion using NOSTK/k=10/For SeR 3/3_1.txt
- S3 Dataset/dataset/2 expansion/sequence/Data expansion using NOSTK/k=10/For SeR 3/3_2.txt
- S3 Dataset/dataset/2 expansion/sequence/Data expansion using NOSTK/k=10/For SeR 3/3_3.txt
- S3 Dataset/dataset/2 expansion/sequence/Data expansion using NOSTK/k=10/For SeR 3/3_4.txt
- S3 Dataset/dataset/2 expansion/sequence/Data expansion using NOSTK/k=10/For SeR 3/3_5.txt
- S3 Dataset/dataset/2 expansion/sequence/Data expansion using NOSTK/k=10/For SeR 3/3_6.txt
- S3 Dataset/dataset/2 expansion/sequence/Data expansion using NOSTK/k=10/For SeR 3/3_7.txt
- S3 Dataset/dataset/2 expansion/sequence/Data expansion using NOSTK/k=10/For SeR 3/3_8.txt
- S3 Dataset/dataset/2 expansion/sequence/Data expansion using NOSTK/k=10/For SeR 4/
- S3 Dataset/dataset/2 expansion/sequence/Data expansion using NOSTK/k=10/For SeR 4/4_1.txt
- S3 Dataset/dataset/2 expansion/sequence/Data expansion using NOSTK/k=10/For SeR 4/4_2.txt
- S3 Dataset/dataset/2 expansion/sequence/Data expansion using NOSTK/k=10/For SeR 4/4_3.txt
- S3 Dataset/dataset/2 expansion/sequence/Data expansion using NOSTK/k=10/For SeR 4/4_4.txt
- S3 Dataset/dataset/2 expansion/sequence/Data expansion using NOSTK/k=10/For SeR 4/4_5.txt
- S3 Dataset/dataset/2 expansion/sequence/Data expansion using NOSTK/k=10/For SeR 4/4_6.txt
- S3 Dataset/dataset/2 expansion/sequence/Data expansion using NOSTK/k=10/For SeR 4/4_7.txt
- S3 Dataset/dataset/2 expansion/sequence/Data expansion using NOSTK/k=10/For SeR 4/4_8.txt
- S3 Dataset/dataset/2 expansion/sequence/Data expansion using NOSTK/k=10/For SeR 5/
- S3 Dataset/dataset/2 expansion/sequence/Data expansion using NOSTK/k=10/For SeR 5/5_1.txt
- S3 Dataset/dataset/2 expansion/sequence/Data expansion using NOSTK/k=10/For SeR 5/5_2.txt
- S3 Dataset/dataset/2 expansion/sequence/Data expansion using NOSTK/k=10/For SeR 5/5_3.txt
- S3 Dataset/dataset/2 expansion/sequence/Data expansion using NOSTK/k=10/For SeR 5/5_4.txt
- S3 Dataset/dataset/2 expansion/sequence/Data expansion using NOSTK/k=10/For SeR 5/5_5.txt
- S3 Dataset/dataset/2 expansion/sequence/Data expansion using NOSTK/k=10/For SeR 5/5_6.txt
- S3 Dataset/dataset/2 expansion/sequence/Data expansion using NOSTK/k=10/For SeR 5/5_7.txt
- S3 Dataset/dataset/2 expansion/sequence/Data expansion using NOSTK/k=10/For SeR 5/5_8.txt
- S3 Dataset/dataset/2 expansion/sequence/Data expansion using NOSTK/k=10/For SeR 6/
- S3 Dataset/dataset/2 expansion/sequence/Data expansion using NOSTK/k=10/For SeR 6/6_1.txt
- S3 Dataset/dataset/2 expansion/sequence/Data expansion using NOSTK/k=10/For SeR 6/6_2.txt
- S3 Dataset/dataset/2 expansion/sequence/Data expansion using NOSTK/k=10/For SeR 6/6_3.txt
- S3 Dataset/dataset/2 expansion/sequence/Data expansion using NOSTK/k=10/For SeR 6/6_4.txt
- S3 Dataset/dataset/2 expansion/sequence/Data expansion using NOSTK/k=10/For SeR 6/6_5.txt
- S3 Dataset/dataset/2 expansion/sequence/Data expansion using NOSTK/k=10/For SeR 6/6_6.txt
- S3 Dataset/dataset/2 expansion/sequence/Data expansion using NOSTK/k=10/For SeR 6/6_7.txt
- S3 Dataset/dataset/2 expansion/sequence/Data expansion using NOSTK/k=10/For SeR 6/6_8.txt
- S3 Dataset/dataset/2 expansion/sequence/Data expansion using NOSTK/k=10/For SeR 7/
- S3 Dataset/dataset/2 expansion/sequence/Data expansion using NOSTK/k=10/For SeR 7/7_1.txt
- S3 Dataset/dataset/2 expansion/sequence/Data expansion using NOSTK/k=10/For SeR 7/7_2.txt
- S3 Dataset/dataset/2 expansion/sequence/Data expansion using NOSTK/k=10/For SeR 7/7_3.txt
- S3 Dataset/dataset/2 expansion/sequence/Data expansion using NOSTK/k=10/For SeR 7/7_4.txt
- S3 Dataset/dataset/2 expansion/sequence/Data expansion using NOSTK/k=10/For SeR 7/7_5.txt
- S3 Dataset/dataset/2 expansion/sequence/Data expansion using NOSTK/k=10/For SeR 7/7_6.txt
- S3 Dataset/dataset/2 expansion/sequence/Data expansion using NOSTK/k=10/For SeR 7/7_7.txt
- S3 Dataset/dataset/2 expansion/sequence/Data expansion using NOSTK/k=10/For SeR 7/7_8.txt
- S3 Dataset/dataset/2 expansion/sequence/Data expansion using NOSTK/k=10/For SeR 8/
- S3 Dataset/dataset/2 expansion/sequence/Data expansion using NOSTK/k=10/For SeR 8/8_1.txt
- S3 Dataset/dataset/2 expansion/sequence/Data expansion using NOSTK/k=10/For SeR 8/8_2.txt
- S3 Dataset/dataset/2 expansion/sequence/Data expansion using NOSTK/k=10/For SeR 8/8_3.txt
- S3 Dataset/dataset/2 expansion/sequence/Data expansion using NOSTK/k=10/For SeR 8/8_4.txt
- S3 Dataset/dataset/2 expansion/sequence/Data expansion using NOSTK/k=10/For SeR 8/8_5.txt
- S3 Dataset/dataset/2 expansion/sequence/Data expansion using NOSTK/k=10/For SeR 8/8_6.txt
- S3 Dataset/dataset/2 expansion/sequence/Data expansion using NOSTK/k=10/For SeR 8/8_7.txt
- S3 Dataset/dataset/2 expansion/sequence/Data expansion using NOSTK/k=10/For SeR 8/8_8.txt
- S3 Dataset/dataset/2 expansion/sequence/Data expansion using NOSTK/k=10/For SeR 9/
- S3 Dataset/dataset/2 expansion/sequence/Data expansion using NOSTK/k=10/For SeR 9/9_1.txt
- S3 Dataset/dataset/2 expansion/sequence/Data expansion using NOSTK/k=10/For SeR 9/9_2.txt
- S3 Dataset/dataset/2 expansion/sequence/Data expansion using NOSTK/k=10/For SeR 9/9_3.txt
- S3 Dataset/dataset/2 expansion/sequence/Data expansion using NOSTK/k=10/For SeR 9/9_4.txt
- S3 Dataset/dataset/2 expansion/sequence/Data expansion using NOSTK/k=10/For SeR 9/9_5.txt
- S3 Dataset/dataset/2 expansion/sequence/Data expansion using NOSTK/k=10/For SeR 9/9_6.txt
- S3 Dataset/dataset/2 expansion/sequence/Data expansion using NOSTK/k=10/For SeR 9/9_7.txt
- S3 Dataset/dataset/2 expansion/sequence/Data expansion using NOSTK/k=10/For SeR 9/9_8.txt
- S3 Dataset/dataset/2 expansion/sequence/Data expansion using NOSTK/k=11/
- S3 Dataset/dataset/2 expansion/sequence/Data expansion using NOSTK/k=11/For SeR 1/
- S3 Dataset/dataset/2 expansion/sequence/Data expansion using NOSTK/k=11/For SeR 1/Combinations/
- S3 Dataset/dataset/2 expansion/sequence/Data expansion using NOSTK/k=11/For SeR 1/Combinations/1_1.txt
- S3 Dataset/dataset/2 expansion/sequence/Data expansion using NOSTK/k=11/For SeR 1/Combinations/1_2.txt
- S3 Dataset/dataset/2 expansion/sequence/Data expansion using NOSTK/k=11/For SeR 1/Combinations/1_3.txt
- S3 Dataset/dataset/2 expansion/sequence/Data expansion using NOSTK/k=11/For SeR 1/Combinations/1_4.txt
- S3 Dataset/dataset/2 expansion/sequence/Data expansion using NOSTK/k=11/For SeR 1/Combinations/1_5.txt
- S3 Dataset/dataset/2 expansion/sequence/Data expansion using NOSTK/k=11/For SeR 1/Combinations/1_6.txt
- S3 Dataset/dataset/2 expansion/sequence/Data expansion using NOSTK/k=11/For SeR 1/Combinations/1_7.txt
- S3 Dataset/dataset/2 expansion/sequence/Data expansion using NOSTK/k=11/For SeR 1/Combinations/1_8.txt
- S3 Dataset/dataset/2 expansion/sequence/Data expansion using NOSTK/k=11/For SeR 1/New/
- S3 Dataset/dataset/2 expansion/sequence/Data expansion using NOSTK/k=11/For SeR 1/New/Batch No 2.txt
- S3 Dataset/dataset/2 expansion/sequence/Data expansion using NOSTK/k=11/For SeR 1/New/Batch No 3.txt
- S3 Dataset/dataset/2 expansion/sequence/Data expansion using NOSTK/k=11/For SeR 1/New/Batch No 4.txt
- S3 Dataset/dataset/2 expansion/sequence/Data expansion using NOSTK/k=11/For SeR 1/New/Batch No 5.txt
- S3 Dataset/dataset/2 expansion/sequence/Data expansion using NOSTK/k=11/For SeR 1/New/Batch No 6.txt
- S3 Dataset/dataset/2 expansion/sequence/Data expansion using NOSTK/k=11/For SeR 1/New/Batch No 7.txt
- S3 Dataset/dataset/2 expansion/sequence/Data expansion using NOSTK/k=11/For SeR 1/New/Batch No 8.txt
- S3 Dataset/dataset/2 expansion/sequence/Data expansion using NOSTK/k=11/For SeR 1/New/Batch No 9.txt
- S3 Dataset/dataset/2 expansion/sequence/Data expansion using NOSTK/k=12/
- S3 Dataset/dataset/2 expansion/sequence/Data expansion using NOSTK/k=12/For SeR 1/
- S3 Dataset/dataset/2 expansion/sequence/Data expansion using NOSTK/k=12/For SeR 1/Combinations/
- S3 Dataset/dataset/2 expansion/sequence/Data expansion using NOSTK/k=12/For SeR 1/Combinations/1_1.txt
- S3 Dataset/dataset/2 expansion/sequence/Data expansion using NOSTK/k=12/For SeR 1/Combinations/1_2.txt
- S3 Dataset/dataset/2 expansion/sequence/Data expansion using NOSTK/k=12/For SeR 1/Combinations/1_3.txt
- S3 Dataset/dataset/2 expansion/sequence/Data expansion using NOSTK/k=12/For SeR 1/Combinations/1_4.txt
- S3 Dataset/dataset/2 expansion/sequence/Data expansion using NOSTK/k=12/For SeR 1/Combinations/1_5.txt
- S3 Dataset/dataset/2 expansion/sequence/Data expansion using NOSTK/k=12/For SeR 1/Combinations/1_6.txt
- S3 Dataset/dataset/2 expansion/sequence/Data expansion using NOSTK/k=12/For SeR 1/Combinations/1_7.txt
- S3 Dataset/dataset/2 expansion/sequence/Data expansion using NOSTK/k=12/For SeR 1/Combinations/1_8.txt
- S3 Dataset/dataset/2 expansion/sequence/Data expansion using NOSTK/k=12/For SeR 1/New/
- S3 Dataset/dataset/2 expansion/sequence/Data expansion using NOSTK/k=12/For SeR 1/New/Batch No 2.txt
- S3 Dataset/dataset/2 expansion/sequence/Data expansion using NOSTK/k=12/For SeR 1/New/Batch No 3.txt
- S3 Dataset/dataset/2 expansion/sequence/Data expansion using NOSTK/k=12/For SeR 1/New/Batch No 4.txt
- S3 Dataset/dataset/2 expansion/sequence/Data expansion using NOSTK/k=12/For SeR 1/New/Batch No 5.txt
- S3 Dataset/dataset/2 expansion/sequence/Data expansion using NOSTK/k=12/For SeR 1/New/Batch No 6.txt
- S3 Dataset/dataset/2 expansion/sequence/Data expansion using NOSTK/k=12/For SeR 1/New/Batch No 7.txt
- S3 Dataset/dataset/2 expansion/sequence/Data expansion using NOSTK/k=12/For SeR 1/New/Batch No 8.txt
- S3 Dataset/dataset/2 expansion/sequence/Data expansion using NOSTK/k=12/For SeR 1/New/Batch No 9.txt
- S3 Dataset/dataset/2 expansion/sequence/Data expansion using NOSTK/k=13/
- S3 Dataset/dataset/2 expansion/sequence/Data expansion using NOSTK/k=13/For SeR 1/
- S3 Dataset/dataset/2 expansion/sequence/Data expansion using NOSTK/k=13/For SeR 1/Combinations/
- S3 Dataset/dataset/2 expansion/sequence/Data expansion using NOSTK/k=13/For SeR 1/Combinations/1_1.txt
- S3 Dataset/dataset/2 expansion/sequence/Data expansion using NOSTK/k=13/For SeR 1/Combinations/1_2.txt
- S3 Dataset/dataset/2 expansion/sequence/Data expansion using NOSTK/k=13/For SeR 1/Combinations/1_3.txt
- S3 Dataset/dataset/2 expansion/sequence/Data expansion using NOSTK/k=13/For SeR 1/Combinations/1_4.txt
- S3 Dataset/dataset/2 expansion/sequence/Data expansion using NOSTK/k=13/For SeR 1/Combinations/1_5.txt
- S3 Dataset/dataset/2 expansion/sequence/Data expansion using NOSTK/k=13/For SeR 1/Combinations/1_6.txt
- S3 Dataset/dataset/2 expansion/sequence/Data expansion using NOSTK/k=13/For SeR 1/Combinations/1_7.txt
- S3 Dataset/dataset/2 expansion/sequence/Data expansion using NOSTK/k=13/For SeR 1/Combinations/1_8.txt
- S3 Dataset/dataset/2 expansion/sequence/Data expansion using NOSTK/k=13/For SeR 1/New/
- S3 Dataset/dataset/2 expansion/sequence/Data expansion using NOSTK/k=13/For SeR 1/New/Batch No 2.txt
- S3 Dataset/dataset/2 expansion/sequence/Data expansion using NOSTK/k=13/For SeR 1/New/Batch No 3.txt
- S3 Dataset/dataset/2 expansion/sequence/Data expansion using NOSTK/k=13/For SeR 1/New/Batch No 4.txt
- S3 Dataset/dataset/2 expansion/sequence/Data expansion using NOSTK/k=13/For SeR 1/New/Batch No 5.txt
- S3 Dataset/dataset/2 expansion/sequence/Data expansion using NOSTK/k=13/For SeR 1/New/Batch No 6.txt
- S3 Dataset/dataset/2 expansion/sequence/Data expansion using NOSTK/k=13/For SeR 1/New/Batch No 7.txt
- S3 Dataset/dataset/2 expansion/sequence/Data expansion using NOSTK/k=13/For SeR 1/New/Batch No 8.txt
- S3 Dataset/dataset/2 expansion/sequence/Data expansion using NOSTK/k=13/For SeR 1/New/Batch No 9.txt
- S3 Dataset/dataset/2 expansion/sequence/Data expansion using NOSTK/k=14/
- S3 Dataset/dataset/2 expansion/sequence/Data expansion using NOSTK/k=14/For SeR 1/
- S3 Dataset/dataset/2 expansion/sequence/Data expansion using NOSTK/k=14/For SeR 1/Combinations/
- S3 Dataset/dataset/2 expansion/sequence/Data expansion using NOSTK/k=14/For SeR 1/Combinations/1_1.txt
- S3 Dataset/dataset/2 expansion/sequence/Data expansion using NOSTK/k=14/For SeR 1/Combinations/1_2.txt
- S3 Dataset/dataset/2 expansion/sequence/Data expansion using NOSTK/k=14/For SeR 1/Combinations/1_3.txt
- S3 Dataset/dataset/2 expansion/sequence/Data expansion using NOSTK/k=14/For SeR 1/Combinations/1_4.txt
- S3 Dataset/dataset/2 expansion/sequence/Data expansion using NOSTK/k=14/For SeR 1/Combinations/1_5.txt
- S3 Dataset/dataset/2 expansion/sequence/Data expansion using NOSTK/k=14/For SeR 1/Combinations/1_6.txt
- S3 Dataset/dataset/2 expansion/sequence/Data expansion using NOSTK/k=14/For SeR 1/Combinations/1_7.txt
- S3 Dataset/dataset/2 expansion/sequence/Data expansion using NOSTK/k=14/For SeR 1/Combinations/1_8.txt
- S3 Dataset/dataset/2 expansion/sequence/Data expansion using NOSTK/k=14/For SeR 1/New/
- S3 Dataset/dataset/2 expansion/sequence/Data expansion using NOSTK/k=14/For SeR 1/New/Batch No 2.txt
- S3 Dataset/dataset/2 expansion/sequence/Data expansion using NOSTK/k=14/For SeR 1/New/Batch No 3.txt
- S3 Dataset/dataset/2 expansion/sequence/Data expansion using NOSTK/k=14/For SeR 1/New/Batch No 4.txt
- S3 Dataset/dataset/2 expansion/sequence/Data expansion using NOSTK/k=14/For SeR 1/New/Batch No 5.txt
- S3 Dataset/dataset/2 expansion/sequence/Data expansion using NOSTK/k=14/For SeR 1/New/Batch No 6.txt
- S3 Dataset/dataset/2 expansion/sequence/Data expansion using NOSTK/k=14/For SeR 1/New/Batch No 7.txt
- S3 Dataset/dataset/2 expansion/sequence/Data expansion using NOSTK/k=14/For SeR 1/New/Batch No 8.txt
- S3 Dataset/dataset/2 expansion/sequence/Data expansion using NOSTK/k=14/For SeR 1/New/Batch No 9.txt
- S3 Dataset/dataset/2 expansion/sequence/Data expansion using NOSTK/k=15/
- S3 Dataset/dataset/2 expansion/sequence/Data expansion using NOSTK/k=15/For SeR 1/
- S3 Dataset/dataset/2 expansion/sequence/Data expansion using NOSTK/k=15/For SeR 1/Combinations/
- S3 Dataset/dataset/2 expansion/sequence/Data expansion using NOSTK/k=15/For SeR 1/Combinations/1_1.txt
- S3 Dataset/dataset/2 expansion/sequence/Data expansion using NOSTK/k=15/For SeR 1/Combinations/1_2.txt
- S3 Dataset/dataset/2 expansion/sequence/Data expansion using NOSTK/k=15/For SeR 1/Combinations/1_3.txt
- S3 Dataset/dataset/2 expansion/sequence/Data expansion using NOSTK/k=15/For SeR 1/Combinations/1_4.txt
- S3 Dataset/dataset/2 expansion/sequence/Data expansion using NOSTK/k=15/For SeR 1/Combinations/1_5.txt
- S3 Dataset/dataset/2 expansion/sequence/Data expansion using NOSTK/k=15/For SeR 1/Combinations/1_6.txt
- S3 Dataset/dataset/2 expansion/sequence/Data expansion using NOSTK/k=15/For SeR 1/Combinations/1_7.txt
- S3 Dataset/dataset/2 expansion/sequence/Data expansion using NOSTK/k=15/For SeR 1/Combinations/1_8.txt
- S3 Dataset/dataset/2 expansion/sequence/Data expansion using NOSTK/k=15/For SeR 1/New/
- S3 Dataset/dataset/2 expansion/sequence/Data expansion using NOSTK/k=15/For SeR 1/New/Batch No 2.txt
- S3 Dataset/dataset/2 expansion/sequence/Data expansion using NOSTK/k=15/For SeR 1/New/Batch No 3.txt
- S3 Dataset/dataset/2 expansion/sequence/Data expansion using NOSTK/k=15/For SeR 1/New/Batch No 4.txt
- S3 Dataset/dataset/2 expansion/sequence/Data expansion using NOSTK/k=15/For SeR 1/New/Batch No 5.txt
- S3 Dataset/dataset/2 expansion/sequence/Data expansion using NOSTK/k=15/For SeR 1/New/Batch No 6.txt
- S3 Dataset/dataset/2 expansion/sequence/Data expansion using NOSTK/k=15/For SeR 1/New/Batch No 7.txt
- S3 Dataset/dataset/2 expansion/sequence/Data expansion using NOSTK/k=15/For SeR 1/New/Batch No 8.txt
- S3 Dataset/dataset/2 expansion/sequence/Data expansion using NOSTK/k=15/For SeR 1/New/Batch No 9.txt
- S3 Dataset/dataset/2 expansion/sequence/Data expansion using NOSTK/k=16/
- S3 Dataset/dataset/2 expansion/sequence/Data expansion using NOSTK/k=16/For SeR 1/
- S3 Dataset/dataset/2 expansion/sequence/Data expansion using NOSTK/k=16/For SeR 1/Combinations/
- S3 Dataset/dataset/2 expansion/sequence/Data expansion using NOSTK/k=16/For SeR 1/Combinations/1_1.txt
- S3 Dataset/dataset/2 expansion/sequence/Data expansion using NOSTK/k=16/For SeR 1/Combinations/1_2.txt
- S3 Dataset/dataset/2 expansion/sequence/Data expansion using NOSTK/k=16/For SeR 1/Combinations/1_3.txt
- S3 Dataset/dataset/2 expansion/sequence/Data expansion using NOSTK/k=16/For SeR 1/Combinations/1_4.txt
- S3 Dataset/dataset/2 expansion/sequence/Data expansion using NOSTK/k=16/For SeR 1/Combinations/1_5.txt
- S3 Dataset/dataset/2 expansion/sequence/Data expansion using NOSTK/k=16/For SeR 1/Combinations/1_6.txt
- S3 Dataset/dataset/2 expansion/sequence/Data expansion using NOSTK/k=16/For SeR 1/Combinations/1_7.txt
- S3 Dataset/dataset/2 expansion/sequence/Data expansion using NOSTK/k=16/For SeR 1/Combinations/1_8.txt
- S3 Dataset/dataset/2 expansion/sequence/Data expansion using NOSTK/k=16/For SeR 1/New/
- S3 Dataset/dataset/2 expansion/sequence/Data expansion using NOSTK/k=16/For SeR 1/New/Batch No 2.txt
- S3 Dataset/dataset/2 expansion/sequence/Data expansion using NOSTK/k=16/For SeR 1/New/Batch No 3.txt
- S3 Dataset/dataset/2 expansion/sequence/Data expansion using NOSTK/k=16/For SeR 1/New/Batch No 4.txt
- S3 Dataset/dataset/2 expansion/sequence/Data expansion using NOSTK/k=16/For SeR 1/New/Batch No 5.txt
- S3 Dataset/dataset/2 expansion/sequence/Data expansion using NOSTK/k=16/For SeR 1/New/Batch No 6.txt
- S3 Dataset/dataset/2 expansion/sequence/Data expansion using NOSTK/k=16/For SeR 1/New/Batch No 7.txt
- S3 Dataset/dataset/2 expansion/sequence/Data expansion using NOSTK/k=16/For SeR 1/New/Batch No 8.txt
- S3 Dataset/dataset/2 expansion/sequence/Data expansion using NOSTK/k=16/For SeR 1/New/Batch No 9.txt
- S3 Dataset/dataset/2 expansion/sequence/Data expansion using NOSTK/k=17/
- S3 Dataset/dataset/2 expansion/sequence/Data expansion using NOSTK/k=17/For SeR 1/
- S3 Dataset/dataset/2 expansion/sequence/Data expansion using NOSTK/k=17/For SeR 1/Combinations/
- S3 Dataset/dataset/2 expansion/sequence/Data expansion using NOSTK/k=17/For SeR 1/Combinations/1_1.txt
- S3 Dataset/dataset/2 expansion/sequence/Data expansion using NOSTK/k=17/For SeR 1/Combinations/1_2.txt
- S3 Dataset/dataset/2 expansion/sequence/Data expansion using NOSTK/k=17/For SeR 1/Combinations/1_3.txt
- S3 Dataset/dataset/2 expansion/sequence/Data expansion using NOSTK/k=17/For SeR 1/Combinations/1_4.txt
- S3 Dataset/dataset/2 expansion/sequence/Data expansion using NOSTK/k=17/For SeR 1/Combinations/1_5.txt
- S3 Dataset/dataset/2 expansion/sequence/Data expansion using NOSTK/k=17/For SeR 1/Combinations/1_6.txt
- S3 Dataset/dataset/2 expansion/sequence/Data expansion using NOSTK/k=17/For SeR 1/Combinations/1_7.txt
- S3 Dataset/dataset/2 expansion/sequence/Data expansion using NOSTK/k=17/For SeR 1/Combinations/1_8.txt
- S3 Dataset/dataset/2 expansion/sequence/Data expansion using NOSTK/k=17/For SeR 1/New/
- S3 Dataset/dataset/2 expansion/sequence/Data expansion using NOSTK/k=17/For SeR 1/New/Batch No 2.txt
- S3 Dataset/dataset/2 expansion/sequence/Data expansion using NOSTK/k=17/For SeR 1/New/Batch No 3.txt
- S3 Dataset/dataset/2 expansion/sequence/Data expansion using NOSTK/k=17/For SeR 1/New/Batch No 4.txt
- S3 Dataset/dataset/2 expansion/sequence/Data expansion using NOSTK/k=17/For SeR 1/New/Batch No 5.txt
- S3 Dataset/dataset/2 expansion/sequence/Data expansion using NOSTK/k=17/For SeR 1/New/Batch No 6.txt
- S3 Dataset/dataset/2 expansion/sequence/Data expansion using NOSTK/k=17/For SeR 1/New/Batch No 7.txt
- S3 Dataset/dataset/2 expansion/sequence/Data expansion using NOSTK/k=17/For SeR 1/New/Batch No 8.txt
- S3 Dataset/dataset/2 expansion/sequence/Data expansion using NOSTK/k=17/For SeR 1/New/Batch No 9.txt
- S3 Dataset/dataset/2 expansion/sequence/Data expansion using NOSTK/k=18/
- S3 Dataset/dataset/2 expansion/sequence/Data expansion using NOSTK/k=18/For SeR 1/
- S3 Dataset/dataset/2 expansion/sequence/Data expansion using NOSTK/k=18/For SeR 1/Combinations/
- S3 Dataset/dataset/2 expansion/sequence/Data expansion using NOSTK/k=18/For SeR 1/Combinations/1_1.txt
- S3 Dataset/dataset/2 expansion/sequence/Data expansion using NOSTK/k=18/For SeR 1/Combinations/1_2.txt
- S3 Dataset/dataset/2 expansion/sequence/Data expansion using NOSTK/k=18/For SeR 1/Combinations/1_3.txt
- S3 Dataset/dataset/2 expansion/sequence/Data expansion using NOSTK/k=18/For SeR 1/Combinations/1_4.txt
- S3 Dataset/dataset/2 expansion/sequence/Data expansion using NOSTK/k=18/For SeR 1/Combinations/1_5.txt
- S3 Dataset/dataset/2 expansion/sequence/Data expansion using NOSTK/k=18/For SeR 1/Combinations/1_6.txt
- S3 Dataset/dataset/2 expansion/sequence/Data expansion using NOSTK/k=18/For SeR 1/Combinations/1_7.txt
- S3 Dataset/dataset/2 expansion/sequence/Data expansion using NOSTK/k=18/For SeR 1/Combinations/1_8.txt
- S3 Dataset/dataset/2 expansion/sequence/Data expansion using NOSTK/k=18/For SeR 1/New/
- S3 Dataset/dataset/2 expansion/sequence/Data expansion using NOSTK/k=18/For SeR 1/New/Batch No 2.txt
- S3 Dataset/dataset/2 expansion/sequence/Data expansion using NOSTK/k=18/For SeR 1/New/Batch No 3.txt
- S3 Dataset/dataset/2 expansion/sequence/Data expansion using NOSTK/k=18/For SeR 1/New/Batch No 4.txt
- S3 Dataset/dataset/2 expansion/sequence/Data expansion using NOSTK/k=18/For SeR 1/New/Batch No 5.txt
- S3 Dataset/dataset/2 expansion/sequence/Data expansion using NOSTK/k=18/For SeR 1/New/Batch No 6.txt
- S3 Dataset/dataset/2 expansion/sequence/Data expansion using NOSTK/k=18/For SeR 1/New/Batch No 7.txt
- S3 Dataset/dataset/2 expansion/sequence/Data expansion using NOSTK/k=18/For SeR 1/New/Batch No 8.txt
- S3 Dataset/dataset/2 expansion/sequence/Data expansion using NOSTK/k=18/For SeR 1/New/Batch No 9.txt
- S3 Dataset/dataset/2 expansion/sequence/Data expansion using tSTK/
- S3 Dataset/dataset/2 expansion/sequence/Data expansion using tSTK/k=10/
- S3 Dataset/dataset/2 expansion/sequence/Data expansion using tSTK/k=10/For SeR 1/
- S3 Dataset/dataset/2 expansion/sequence/Data expansion using tSTK/k=10/For SeR 1/1_1.txt
- S3 Dataset/dataset/2 expansion/sequence/Data expansion using tSTK/k=10/For SeR 1/1_2.txt
- S3 Dataset/dataset/2 expansion/sequence/Data expansion using tSTK/k=10/For SeR 1/1_3.txt
- S3 Dataset/dataset/2 expansion/sequence/Data expansion using tSTK/k=10/For SeR 1/1_4.txt
- S3 Dataset/dataset/2 expansion/sequence/Data expansion using tSTK/k=10/For SeR 1/1_5.txt
- S3 Dataset/dataset/2 expansion/sequence/Data expansion using tSTK/k=10/For SeR 1/1_6.txt
- S3 Dataset/dataset/2 expansion/sequence/Data expansion using tSTK/k=10/For SeR 1/1_7.txt
- S3 Dataset/dataset/2 expansion/sequence/Data expansion using tSTK/k=10/For SeR 1/1_8.txt
- S3 Dataset/dataset/2 expansion/sequence/Data expansion using tSTK/k=10/For SeR 2/
- S3 Dataset/dataset/2 expansion/sequence/Data expansion using tSTK/k=10/For SeR 2/2_1.txt
- S3 Dataset/dataset/2 expansion/sequence/Data expansion using tSTK/k=10/For SeR 2/2_2.txt
- S3 Dataset/dataset/2 expansion/sequence/Data expansion using tSTK/k=10/For SeR 2/2_3.txt
- S3 Dataset/dataset/2 expansion/sequence/Data expansion using tSTK/k=10/For SeR 2/2_4.txt
- S3 Dataset/dataset/2 expansion/sequence/Data expansion using tSTK/k=10/For SeR 2/2_5.txt
- S3 Dataset/dataset/2 expansion/sequence/Data expansion using tSTK/k=10/For SeR 2/2_6.txt
- S3 Dataset/dataset/2 expansion/sequence/Data expansion using tSTK/k=10/For SeR 2/2_7.txt
- S3 Dataset/dataset/2 expansion/sequence/Data expansion using tSTK/k=10/For SeR 2/2_8.txt
- S3 Dataset/dataset/2 expansion/sequence/Data expansion using tSTK/k=10/For SeR 3/
- S3 Dataset/dataset/2 expansion/sequence/Data expansion using tSTK/k=10/For SeR 3/3_1.txt
- S3 Dataset/dataset/2 expansion/sequence/Data expansion using tSTK/k=10/For SeR 3/3_2.txt
- S3 Dataset/dataset/2 expansion/sequence/Data expansion using tSTK/k=10/For SeR 3/3_3.txt
- S3 Dataset/dataset/2 expansion/sequence/Data expansion using tSTK/k=10/For SeR 3/3_4.txt
- S3 Dataset/dataset/2 expansion/sequence/Data expansion using tSTK/k=10/For SeR 3/3_5.txt
- S3 Dataset/dataset/2 expansion/sequence/Data expansion using tSTK/k=10/For SeR 3/3_6.txt
- S3 Dataset/dataset/2 expansion/sequence/Data expansion using tSTK/k=10/For SeR 3/3_7.txt
- S3 Dataset/dataset/2 expansion/sequence/Data expansion using tSTK/k=10/For SeR 3/3_8.txt
- S3 Dataset/dataset/2 expansion/sequence/Data expansion using tSTK/k=10/For SeR 4/
- S3 Dataset/dataset/2 expansion/sequence/Data expansion using tSTK/k=10/For SeR 4/4_1.txt
- S3 Dataset/dataset/2 expansion/sequence/Data expansion using tSTK/k=10/For SeR 4/4_2.txt
- S3 Dataset/dataset/2 expansion/sequence/Data expansion using tSTK/k=10/For SeR 4/4_3.txt
- S3 Dataset/dataset/2 expansion/sequence/Data expansion using tSTK/k=10/For SeR 4/4_4.txt
- S3 Dataset/dataset/2 expansion/sequence/Data expansion using tSTK/k=10/For SeR 4/4_5.txt
- S3 Dataset/dataset/2 expansion/sequence/Data expansion using tSTK/k=10/For SeR 4/4_6.txt
- S3 Dataset/dataset/2 expansion/sequence/Data expansion using tSTK/k=10/For SeR 4/4_7.txt
- S3 Dataset/dataset/2 expansion/sequence/Data expansion using tSTK/k=10/For SeR 4/4_8.txt
- S3 Dataset/dataset/2 expansion/sequence/Data expansion using tSTK/k=10/For SeR 5/
- S3 Dataset/dataset/2 expansion/sequence/Data expansion using tSTK/k=10/For SeR 5/5_1.txt
- S3 Dataset/dataset/2 expansion/sequence/Data expansion using tSTK/k=10/For SeR 5/5_2.txt
- S3 Dataset/dataset/2 expansion/sequence/Data expansion using tSTK/k=10/For SeR 5/5_3.txt
- S3 Dataset/dataset/2 expansion/sequence/Data expansion using tSTK/k=10/For SeR 5/5_4.txt
- S3 Dataset/dataset/2 expansion/sequence/Data expansion using tSTK/k=10/For SeR 5/5_5.txt
- S3 Dataset/dataset/2 expansion/sequence/Data expansion using tSTK/k=10/For SeR 5/5_6.txt
- S3 Dataset/dataset/2 expansion/sequence/Data expansion using tSTK/k=10/For SeR 5/5_7.txt
- S3 Dataset/dataset/2 expansion/sequence/Data expansion using tSTK/k=10/For SeR 5/5_8.txt
- S3 Dataset/dataset/2 expansion/sequence/Data expansion using tSTK/k=10/For SeR 6/
- S3 Dataset/dataset/2 expansion/sequence/Data expansion using tSTK/k=10/For SeR 6/6_1.txt
- S3 Dataset/dataset/2 expansion/sequence/Data expansion using tSTK/k=10/For SeR 6/6_2.txt
- S3 Dataset/dataset/2 expansion/sequence/Data expansion using tSTK/k=10/For SeR 6/6_3.txt
- S3 Dataset/dataset/2 expansion/sequence/Data expansion using tSTK/k=10/For SeR 6/6_4.txt
- S3 Dataset/dataset/2 expansion/sequence/Data expansion using tSTK/k=10/For SeR 6/6_5.txt
[truncated: 30 more entries]
