# Supplementary material for: A novel on-line spatial-temporal k-anonymity method for location privacy protection from sequence rules-based inference attacks
Source: PLoS One. 2017 Aug 2;12(8):e0182232. doi: 10.1371/journal.pone.0182232 (PMC5540611; doi:10.1371/journal.pone.0182232)
Supplement: S4 Dataset — (ZIP) [file pone.0182232.s004.zip › S4 Dataset/dataset/2 expansion/rule/SeR with NOSTK expansion/k=10/For SeR 1/1_1.txt]

rule1:  item   8*12 item   8*11conf   0.12545931758530182supf   0.020596346087556013realconf   0.1411764705882353realsupf   0.02481902792140641
rule2:  item   8*11 item   8*10conf   0.10299295774647887supf   0.02016546018614271realconf   0.1076923076923077realsupf   0.02171664943123061
rule3:  item   8*11 item   8*12conf   0.13336267605633803supf   0.02611168562564633realconf   0.14358974358974358realsupf   0.028955532574974147
rule4:  item   8*11 item   9*11conf   0.11619718309859156supf   0.022750775594622547realconf   0.12307692307692308realsupf   0.02481902792140641
rule5:  item   8*11 item   7*11conf   0.11619718309859155supf   0.022750775594622543realconf   0.11282051282051282realsupf   0.022750775594622543
rule6:  item   8*11 item   7*12conf   0.10299295774647887supf   0.02016546018614271realconf   0.1076923076923077realsupf   0.02171664943123061
rule7:  item   8*11 item   14*9conf   0.1056338028169014supf   0.020682523267838676realconf   0.1076923076923077realsupf   0.02171664943123061
rule8:  item   9*11 item   7*11conf   0.2061317677756034supf   0.027231988969320928realconf   0.2074074074074074realsupf   0.028955532574974147
rule9:  item   8*15 item   8*11conf   0.21680049413218033supf   0.02016546018614271realconf   0.2realsupf   0.022750775594622543
rule10:  item   7*11 item   8*11conf   0.12708333333333335supf   0.026284039986211653realconf   0.13793103448275862realsupf   0.028955532574974147
rule11:  item   7*12 item   7*11conf   0.21866885335520017supf   0.027576697690451565realconf   0.24242424242424243realsupf   0.033092037228541885
rule12:  item   14*9 item   8*11conf   0.17112785862785865supf   0.022699069286452947realconf   0.18248175182481752realsupf   0.025853154084798345
rule13:  item   14*9 item   7*11conf   0.19386694386694392supf   0.02571527059634609realconf   0.20437956204379562realsupf   0.028955532574974147
rule14:  item   18*13 item   8*11conf   0.199468085106383supf   0.02456049638055843realconf   0.19402985074626866realsupf   0.02688728024819028
rule15:  item   18*11 item   8*11conf   0.13284059129045145supf   0.022923129955187867realconf   0.13559322033898305realsupf   0.02481902792140641
rule16:  item   18*11 item   7*11conf   0.12085497403116259supf   0.020854877628403996realconf   0.11864406779661017realsupf   0.02171664943123061
rule17:  item   17*14 item   8*12conf   0.12147262193982429supf   0.0224060668734919realconf   0.12886597938144329realsupf   0.025853154084798345
rule18:  item   17*14 item   8*11conf   0.15698000373761908supf   0.028955532574974147realconf   0.14948453608247422realsupf   0.02998965873836608
rule19:  item   17*14 item   9*11conf   0.11680059801906183supf   0.021544295070665288realconf   0.12371134020618557realsupf   0.02481902792140641
rule20:  item   17*14 item   7*11conf   0.15043917024855163supf   0.027749052051016892realconf   0.14432989690721648realsupf   0.028955532574974147
rule21:  item   17*14 item   13*10conf   0.11282937768641373supf   0.020811789038262668realconf   0.11855670103092783realsupf   0.023784901758014478
rule22:  item   17*14 item   18*11conf   0.16641749205755926supf   0.0306963116166839realconf   0.18556701030927836realsupf   0.03722854188210962
