# Supplementary material for: A novel on-line spatial-temporal k-anonymity method for location privacy protection from sequence rules-based inference attacks
Source: PLoS One. 2017 Aug 2;12(8):e0182232. doi: 10.1371/journal.pone.0182232 (PMC5540611; doi:10.1371/journal.pone.0182232)
Supplement: S4 Dataset — (ZIP) [file pone.0182232.s004.zip › S4 Dataset/dataset/2 expansion/rule/SeR with NOSTK expansion/k=10/For SeR 1/1_2.txt]

rule1:  item   8*11 item   8*12conf   0.12528801843317974supf   0.02491408934707904realconf   0.13220338983050847realsupf   0.026804123711340205
rule2:  item   8*11 item   7*11conf   0.11059907834101385supf   0.021993127147766325realconf   0.10847457627118644realsupf   0.021993127147766325
rule3:  item   9*11 item   7*11conf   0.18118768964022539supf   0.023940435280641464realconf   0.185realsupf   0.02542955326460481
rule4:  item   7*11 item   8*11conf   0.12076023391812865supf   0.02365406643757159realconf   0.1284722222222222realsupf   0.02542955326460481
rule5:  item   7*12 item   7*11conf   0.19624255952380948supf   0.024169530355097363realconf   0.21761658031088082realsupf   0.0288659793814433
rule6:  item   14*9 item   8*11conf   0.1564936141980428supf   0.02161512027491409realconf   0.16981132075471697realsupf   0.024742268041237112
rule7:  item   14*9 item   7*11conf   0.1734947752529441supf   0.023963344788087055realconf   0.1792452830188679realsupf   0.02611683848797251
rule8:  item   13*10 item   7*11conf   0.1653793730122671supf   0.020847651775486826realconf   0.171875realsupf   0.02268041237113402
rule9:  item   18*11 item   8*11conf   0.12073105656350056supf   0.020733104238258877realconf   0.12307692307692308realsupf   0.021993127147766325
rule10:  item   17*14 item   8*11conf   0.14107164954832324supf   0.02611683848797251realconf   0.1368421052631579realsupf   0.026804123711340205
rule11:  item   17*14 item   9*11conf   0.12931567875262961supf   0.023940435280641464realconf   0.13333333333333333realsupf   0.02611683848797251
rule12:  item   17*14 item   7*11conf   0.12993441405766615supf   0.024054982817869417realconf   0.12982456140350876realsupf   0.02542955326460481
rule13:  item   17*14 item   18*11conf   0.151033287959411supf   0.027961053837342504realconf   0.1649122807017544realsupf   0.03230240549828179
