# Supplementary material for: A novel on-line spatial-temporal k-anonymity method for location privacy protection from sequence rules-based inference attacks
Source: PLoS One. 2017 Aug 2;12(8):e0182232. doi: 10.1371/journal.pone.0182232 (PMC5540611; doi:10.1371/journal.pone.0182232)
Supplement: S4 Dataset — (ZIP) [file pone.0182232.s004.zip › S4 Dataset/dataset/2 expansion/rule/SeR with NOSTK expansion/k=10/For SeR 1/1_3.txt]

rule1:  item   8*11 item   8*12conf   0.1260486577181208supf   0.025763031550068587realconf   0.13366336633663367realsupf   0.027777777777777776
rule2:  item   9*11 item   8*11conf   0.15292553191489358supf   0.020704732510288065realconf   0.16483516483516483realsupf   0.023148148148148147
rule3:  item   9*11 item   7*11conf   0.16464032421479227supf   0.022290809327846363realconf   0.1684981684981685realsupf   0.023662551440329218
rule4:  item   7*11 item   8*11conf   0.13050314465408805supf   0.024905692729766803realconf   0.13636363636363635realsupf   0.026234567901234566
rule5:  item   7*12 item   7*11conf   0.19420228223119995supf   0.023491083676268863realconf   0.2125984251968504realsupf   0.027777777777777776
rule6:  item   14*9 item   8*11conf   0.15336725531278064supf   0.02196502057613169realconf   0.16494845360824742realsupf   0.024691358024691357
rule7:  item   14*9 item   7*11conf   0.16833283448069444supf   0.024108367626886146realconf   0.1718213058419244realsupf   0.0257201646090535
rule8:  item   13*10 item   7*11conf   0.16401219925448998supf   0.020747599451303157realconf   0.16862745098039217realsupf   0.022119341563786008
rule9:  item   18*11 item   8*11conf   0.13434463612928815supf   0.02323388203017833realconf   0.13544668587896252realsupf   0.02417695473251029
rule10:  item   17*14 item   8*11conf   0.1513170184943023supf   0.027777777777777776realconf   0.14666666666666667realsupf   0.028292181069958847
rule11:  item   17*14 item   9*11conf   0.1172239865495984supf   0.02151920438957476realconf   0.12realsupf   0.023148148148148147
rule12:  item   17*14 item   7*11conf   0.10928451335699611supf   0.020061728395061727realconf   0.10933333333333334realsupf   0.02109053497942387
rule13:  item   17*14 item   14*9conf   0.10975154119185507supf   0.020147462277091906realconf   0.112realsupf   0.021604938271604937
rule14:  item   17*14 item   18*11conf   0.16444050065383903supf   0.03018689986282579realconf   0.17333333333333334realsupf   0.03343621399176955
