# Supplementary material for: A novel on-line spatial-temporal k-anonymity method for location privacy protection from sequence rules-based inference attacks
Source: PLoS One. 2017 Aug 2;12(8):e0182232. doi: 10.1371/journal.pone.0182232 (PMC5540611; doi:10.1371/journal.pone.0182232)
Supplement: S4 Dataset — (ZIP) [file pone.0182232.s004.zip › S4 Dataset/dataset/2 expansion/rule/SeR with NOSTK expansion/k=10/For SeR 1/1_4.txt]

rule1:  item   8*11 item   8*10conf   0.10363761153054221supf   0.020696271929824563realconf   0.1075050709939148realsupf   0.021792763157894735
rule2:  item   8*11 item   8*12conf   0.12783115991763896supf   0.02552768640350877realconf   0.13387423935091278realsupf   0.027138157894736843
rule3:  item   8*11 item   9*11conf   0.10260809883321893supf   0.020490679824561403realconf   0.1075050709939148realsupf   0.021792763157894735
rule4:  item   8*11 item   7*11conf   0.1029512697323267supf   0.02055921052631579realconf   0.10141987829614604realsupf   0.02055921052631579
rule5:  item   9*11 item   8*11conf   0.1555623008043709supf   0.021073190789473683realconf   0.16470588235294117realsupf   0.023026315789473683
rule6:  item   9*11 item   7*11conf   0.15277988566803258supf   0.020696271929824563realconf   0.15588235294117647realsupf   0.021792763157894735
rule7:  item   7*11 item   8*11conf   0.13422939068100356supf   0.02566474780701754realconf   0.1388888888888889realsupf   0.026726973684210526
rule8:  item   7*12 item   7*11conf   0.1780233271945979supf   0.021861293859649123realconf   0.19375realsupf   0.02549342105263158
rule9:  item   14*9 item   7*11conf   0.14760361754606569supf   0.020915570175438596realconf   0.15083798882681565realsupf   0.022203947368421052
rule10:  item   18*11 item   8*11conf   0.13484314980793854supf   0.02309484649122807realconf   0.13551401869158877realsupf   0.023848684210526317
rule11:  item   17*14 item   8*11conf   0.1516928037520153supf   0.02837171052631579realconf   0.14799154334038056realsupf   0.028782894736842105
rule12:  item   17*14 item   9*11conf   0.11834969954565445supf   0.022135416666666668realconf   0.12050739957716702realsupf   0.0234375
rule13:  item   17*14 item   7*11conf   0.12750989300894042supf   0.023848684210526317realconf   0.12684989429175475realsupf   0.024671052631578948
rule14:  item   17*14 item   18*11conf   0.16418730763593728supf   0.03070860745614034realconf   0.17124735729386892realsupf   0.03330592105263158
