# Supplementary material for: A novel on-line spatial-temporal k-anonymity method for location privacy protection from sequence rules-based inference attacks
Source: PLoS One. 2017 Aug 2;12(8):e0182232. doi: 10.1371/journal.pone.0182232 (PMC5540611; doi:10.1371/journal.pone.0182232)
Supplement: S4 Dataset — (ZIP) [file pone.0182232.s004.zip › S4 Dataset/dataset/2 expansion/rule/SeR with NOSTK expansion/k=10/For SeR 1/1_5.txt]

rule1:  item   8*11 item   8*10conf   0.10191812195820212supf   0.02034053251057022realconf   0.10508474576271186realsupf   0.02125471374700034
rule2:  item   8*11 item   8*12conf   0.12095619811050672supf   0.024140098274482914realconf   0.1271186440677966realsupf   0.025711347274597188
rule3:  item   8*11 item   7*11conf   0.10134554823933582supf   0.020226259856016456realconf   0.1realsupf   0.020226259856016456
rule4:  item   9*11 item   8*11conf   0.16279673109352705supf   0.021511827219746316realconf   0.1708542713567839realsupf   0.023311621528968117
rule5:  item   7*11 item   8*11conf   0.13214720194647203supf   0.02482573420180551realconf   0.13611615245009073realsupf   0.025711347274597188
rule6:  item   14*9 item   7*11conf   0.1529313165981562supf   0.021894640612501428realconf   0.1554524361948956realsupf   0.02296880356530682
rule7:  item   18*11 item   8*11conf   0.13785370358155793supf   0.02388298480173694realconf   0.14065510597302505realsupf   0.025025711347274597
rule8:  item   18*11 item   7*11conf   0.12202361321812547supf   0.021140441092446578realconf   0.1233140655105973realsupf   0.021940349674322936
rule9:  item   17*14 item   8*11conf   0.15284109233223223supf   0.028625299965718203realconf   0.14991181657848324realsupf   0.029139526911210148
rule10:  item   17*14 item   9*11conf   0.1131817270564035supf   0.02119757741972346realconf   0.1146384479717813realsupf   0.02228316763798423
rule11:  item   17*14 item   7*11conf   0.1262998248014853supf   0.023654439492629412realconf   0.12522045855379188realsupf   0.024340075419952006
rule12:  item   17*14 item   18*11conf   0.16049840055087297supf   0.030059421780367954realconf   0.1657848324514991realsupf   0.03222488858416181
