# Supplementary material for: A novel on-line spatial-temporal k-anonymity method for location privacy protection from sequence rules-based inference attacks
Source: PLoS One. 2017 Aug 2;12(8):e0182232. doi: 10.1371/journal.pone.0182232 (PMC5540611; doi:10.1371/journal.pone.0182232)
Supplement: S4 Dataset — (ZIP) [file pone.0182232.s004.zip › S4 Dataset/dataset/2 expansion/rule/SeR with NOSTK expansion/k=10/For SeR 1/1_6.txt]

rule1:  item   8*11 item   8*12conf   0.11390387444825896supf   0.02276291286876409realconf   0.11918604651162791realsupf   0.024110555718906204
rule2:  item   8*11 item   7*11conf   0.1074055909759686supf   0.021464275213172596realconf   0.10610465116279069realsupf   0.021464275213172596
rule3:  item   9*11 item   8*11conf   0.16281090474638865supf   0.02203763598941488realconf   0.1722689075630252realsupf   0.024110555718906204
rule4:  item   7*11 item   8*11conf   0.13523735002608242supf   0.025409193374497697realconf   0.13862928348909656realsupf   0.026168773890032342
rule5:  item   7*12 item   7*11conf   0.16306498852212462supf   0.020190140154856415realconf   0.17371937639198218realsupf   0.022934431049691267
rule6:  item   14*9 item   7*11conf   0.16033727038511728supf   0.02348328922865824realconf   0.1617933723196881realsupf   0.024404586886209938
rule7:  item   18*11 item   8*11conf   0.1355666349224133supf   0.023718514162501224realconf   0.1377049180327869realsupf   0.02469861805351367
rule8:  item   18*11 item   7*11conf   0.11876085373368438supf   0.02077820248946388realconf   0.11967213114754098realsupf   0.021464275213172596
rule9:  item   17*14 item   8*11conf   0.14614050626316455supf   0.027491914142899147realconf   0.14328808446455504realsupf   0.027932960893854747
rule10:  item   17*14 item   9*11conf   0.11071250474482162supf   0.020827207684014505realconf   0.11161387631975868realsupf   0.02175830638047633
rule11:  item   17*14 item   7*11conf   0.12191400522488591supf   0.022934431049691263realconf   0.12066365007541478realsupf   0.023522493384298737
rule12:  item   17*14 item   18*11conf   0.169872057280231supf   0.03195628736646084realconf   0.17345399698340874realsupf   0.03381358423992943
