# Supplementary material for: A novel on-line spatial-temporal k-anonymity method for location privacy protection from sequence rules-based inference attacks
Source: PLoS One. 2017 Aug 2;12(8):e0182232. doi: 10.1371/journal.pone.0182232 (PMC5540611; doi:10.1371/journal.pone.0182232)
Supplement: S4 Dataset — (ZIP) [file pone.0182232.s004.zip › S4 Dataset/dataset/2 expansion/rule/SeR with NOSTK expansion/k=10/For SeR 1/1_7.txt]

rule1:  item   8*11 item   8*12conf   0.11227804244261583supf   0.02219796215429403realconf   0.11696658097686376realsupf   0.02337528898022091
rule2:  item   8*11 item   7*11conf   0.11433521004763965supf   0.022604675057796043realconf   0.11311053984575835realsupf   0.022604675057796043
rule3:  item   9*11 item   8*11conf   0.16171303769822432supf   0.021872591831492424realconf   0.17095588235294118realsupf   0.02388903159517082
rule4:  item   7*11 item   8*11conf   0.13124713434204494supf   0.024509803921568627realconf   0.13424657534246576realsupf   0.025173388132545594
rule5:  item   14*9 item   7*11conf   0.15112064716286355supf   0.022313554242657765realconf   0.15202702702702703realsupf   0.023118417672745955
rule6:  item   13*10 item   7*11conf   0.16309748158300497supf   0.020378457059679767realconf   0.166realsupf   0.02132031852042127
rule7:  item   18*11 item   8*11conf   0.13313102638147914supf   0.023289665211062592realconf   0.13505747126436782realsupf   0.024145902902645774
rule8:  item   17*14 item   8*11conf   0.13937731587787885supf   0.027099922938607756realconf   0.13700384122919335realsupf   0.02748522989982019
rule9:  item   17*14 item   9*11conf   0.11339544656731061supf   0.022048120558266975realconf   0.11395646606914213realsupf   0.022861546365271
rule10:  item   17*14 item   7*11conf   0.12176248922664613supf   0.02367497217227502realconf   0.12163892445582586realsupf   0.02440277421012073
rule11:  item   17*14 item   18*11conf   0.17000509571770975supf   0.0330550560835688realconf   0.17285531370038412realsupf   0.03467762650911893
