# Supplementary material for: A novel on-line spatial-temporal k-anonymity method for location privacy protection from sequence rules-based inference attacks
Source: PLoS One. 2017 Aug 2;12(8):e0182232. doi: 10.1371/journal.pone.0182232 (PMC5540611; doi:10.1371/journal.pone.0182232)
Supplement: S4 Dataset — (ZIP) [file pone.0182232.s004.zip › S4 Dataset/dataset/2 expansion/rule/SeR with NOSTK expansion/k=10/For SeR 1/1_8.txt]

rule1:  item   8*11 item   8*12conf   0.11131316998468604supf   0.022116993762361172realconf   0.1159090909090909realsupf   0.02327704244637152
rule2:  item   8*11 item   7*11conf   0.11370597243491576supf   0.022592423550890004realconf   0.1125realsupf   0.022592423550890004
rule3:  item   8*11 item   17*14conf   0.10145482388973964supf   0.020158223033622392realconf   0.10454545454545454realsupf   0.020994979461433135
rule4:  item   9*11 item   8*11conf   0.163622654155496supf   0.022284345047923326realconf   0.17179902755267423realsupf   0.024189867640346873
rule5:  item   7*11 item   8*11conf   0.13465447154471546supf   0.025197778792027996realconf   0.13730255164034022realsupf   0.025787311729803742
rule6:  item   14*9 item   7*11conf   0.15057384906344723supf   0.022105583447436485realconf   0.1510574018126888realsupf   0.022820629849383843
rule7:  item   13*10 item   7*11conf   0.16092303021102172supf   0.020158223033622392realconf   0.16312056737588654realsupf   0.020994979461433135
rule8:  item   18*11 item   8*11conf   0.13282691729968674supf   0.023543283127947665realconf   0.13493064312736444realsupf   0.024418073938840712
rule9:  item   18*11 item   7*11conf   0.11587485515643109supf   0.02053856686444546realconf   0.11727616645649433realsupf   0.021223185759926974
rule10:  item   17*14 item   8*11conf   0.13797173750849098supf   0.026928343222272933realconf   0.1362088535754824realsupf   0.02738475581926061
rule11:  item   17*14 item   9*11conf   0.11439182191735056supf   0.022326182869313857realconf   0.11464245175936436realsupf   0.023048836147877682
rule12:  item   17*14 item   7*11conf   0.1194585806394138supf   0.023315076829453826realconf   0.1191827468785471realsupf   0.023961661341853034
rule13:  item   17*14 item   18*11conf   0.16917127871627266supf   0.033017647953750194realconf   0.1713961407491487realsupf   0.0344591510725696
