# Supplementary material for: A novel on-line spatial-temporal k-anonymity method for location privacy protection from sequence rules-based inference attacks
Source: PLoS One. 2017 Aug 2;12(8):e0182232. doi: 10.1371/journal.pone.0182232 (PMC5540611; doi:10.1371/journal.pone.0182232)
Supplement: S4 Dataset — (ZIP) [file pone.0182232.s004.zip › S4 Dataset/dataset/2 expansion/rule/SeR with NOSTK expansion/k=10/For SeR 1/1_9.txt]

rule1:  item   8*11 item   8*12conf   0.10859065033638089supf   0.021543463381245725realconf   0.11270491803278689realsupf   0.022587268993839837
rule2:  item   8*11 item   7*11conf   0.11385199240986717supf   0.022587268993839837realconf   0.11270491803278689realsupf   0.022587268993839837
rule3:  item   8*11 item   17*14conf   0.10177678109366912supf   0.020191649555099247realconf   0.10450819672131148realsupf   0.020944558521560575
rule4:  item   9*11 item   8*11conf   0.16922959805115714supf   0.02282340862422998realconf   0.17647058823529413realsupf   0.024640657084188913
rule5:  item   7*11 item   8*11conf   0.13437614343212584supf   0.025136892539356605realconf   0.13676148796498905realsupf   0.02566735112936345
rule6:  item   14*9 item   7*11conf   0.15364715664988216supf   0.022765229295003422realconf   0.15384615384615385realsupf   0.023408624229979465
rule7:  item   18*11 item   8*11conf   0.13713530942853808supf   0.024161533196440797realconf   0.13942857142857143realsupf   0.02505133470225873
rule8:  item   18*11 item   7*11conf   0.11809952993279199supf   0.02080766598220397realconf   0.12realsupf   0.021560574948665298
rule9:  item   17*14 item   8*11conf   0.13573028303446616supf   0.02648870636550308realconf   0.13408393039918118realsupf   0.026899383983572896
rule10:  item   17*14 item   9*11conf   0.11556363891435813supf   0.022553045859000684realconf   0.11566018423746162realsupf   0.023203285420944558
rule11:  item   17*14 item   7*11conf   0.12012305410673037supf   0.023442847364818616realconf   0.11975435005117707realsupf   0.02402464065708419
rule12:  item   17*14 item   14*9conf   0.10393963534699152supf   0.020284540921091228realconf   0.10747185261003071realsupf   0.021560574948665298
rule13:  item   17*14 item   18*11conf   0.1638057588921122supf   0.0319678302532512realconf   0.16581371545547594realsupf   0.03326488706365503
