# Supplementary material for: A novel on-line spatial-temporal k-anonymity method for location privacy protection from sequence rules-based inference attacks
Source: PLoS One. 2017 Aug 2;12(8):e0182232. doi: 10.1371/journal.pone.0182232 (PMC5540611; doi:10.1371/journal.pone.0182232)
Supplement: S4 Dataset — (ZIP) [file pone.0182232.s004.zip › S4 Dataset/dataset/2 expansion/rule/SeR with NOSTK expansion/k=10/For SeR 2/2_1.txt]

rule1:  item   8*10 item   8*11conf   0.17050359712230218supf   0.02023565573770492realconf   0.19166666666666668realsupf   0.0235655737704918
rule2:  item   8*11 item   8*10conf   0.11418685121107265supf   0.022540983606557378realconf   0.11734693877551021realsupf   0.0235655737704918
rule3:  item   8*11 item   8*12conf   0.13408304498269893supf   0.026468579234972676realconf   0.14285714285714285realsupf   0.028688524590163935
rule4:  item   8*11 item   7*11conf   0.10640138408304496supf   0.021004098360655737realconf   0.10714285714285714realsupf   0.02151639344262295
rule5:  item   8*11 item   8*9conf   0.10640138408304496supf   0.021004098360655737realconf   0.10714285714285714realsupf   0.02151639344262295
rule6:  item   9*11 item   7*11conf   0.17079207920792075supf   0.0235655737704918realconf   0.176056338028169realsupf   0.025614754098360656
rule7:  item   7*11 item   8*11conf   0.11730072463768117supf   0.022114071038251366realconf   0.13829787234042554realsupf   0.02663934426229508
rule8:  item   14*9 item   8*11conf   0.15602055800293688supf   0.021772540983606557realconf   0.16551724137931034realsupf   0.02459016393442623
rule9:  item   14*9 item   7*11conf   0.1615271659324523supf   0.022540983606557378realconf   0.1724137931034483realsupf   0.025614754098360656
rule10:  item   10*12 item   8*11conf   0.2106900452488688supf   0.025443989071038252realconf   0.22137404580152673realsupf   0.02971311475409836
rule11:  item   17*14 item   8*11conf   0.1441947565543071supf   0.02629781420765027realconf   0.14948453608247422realsupf   0.02971311475409836
rule12:  item   17*14 item   9*11conf   0.13389513108614232supf   0.024419398907103824realconf   0.12886597938144329realsupf   0.025614754098360656
rule13:  item   17*14 item   7*11conf   0.1226591760299625supf   0.022370218579234966realconf   0.12886597938144329realsupf   0.025614754098360656
rule14:  item   17*14 item   18*11conf   0.14372659176029962supf   0.02621243169398907realconf   0.14432989690721648realsupf   0.028688524590163935
