# Supplementary material for: A novel on-line spatial-temporal k-anonymity method for location privacy protection from sequence rules-based inference attacks
Source: PLoS One. 2017 Aug 2;12(8):e0182232. doi: 10.1371/journal.pone.0182232 (PMC5540611; doi:10.1371/journal.pone.0182232)
Supplement: S4 Dataset — (ZIP) [file pone.0182232.s004.zip › S4 Dataset/dataset/2 expansion/rule/SeR with NOSTK expansion/k=10/For SeR 2/2_2.txt]

rule1:  item   8*11 item   8*12conf   0.12658227848101264supf   0.02520045819014891realconf   0.13559322033898305realsupf   0.027491408934707903
rule2:  item   8*11 item   7*11conf   0.11219792865362486supf   0.022336769759450172realconf   0.11186440677966102realsupf   0.02268041237113402
rule3:  item   9*11 item   7*11conf   0.18439108061749573supf   0.024627720504009167realconf   0.1921182266009852realsupf   0.026804123711340205
rule4:  item   7*11 item   8*11conf   0.11959064327485379supf   0.02342497136311569realconf   0.13494809688581316realsupf   0.026804123711340205
rule5:  item   14*9 item   8*11conf   0.1558992267398354supf   0.02147766323024055realconf   0.1619047619047619realsupf   0.02336769759450172
rule6:  item   14*9 item   7*11conf   0.1696183586929409supf   0.02336769759450172realconf   0.1761904761904762realsupf   0.02542955326460481
rule7:  item   13*10 item   7*11conf   0.15931927220059744supf   0.02016036655211913realconf   0.15979381443298968realsupf   0.021305841924398626
rule8:  item   18*11 item   8*11conf   0.13099556630390974supf   0.022336769759450172realconf   0.13953488372093023realsupf   0.024742268041237112
rule9:  item   17*14 item   8*11conf   0.14481908618716435supf   0.02691867124856816realconf   0.14878892733564014realsupf   0.029553264604810996
rule10:  item   17*14 item   9*11conf   0.12509904040848663supf   0.023253150057273766realconf   0.12110726643598616realsupf   0.024054982817869417
rule11:  item   17*14 item   7*11conf   0.12879654899198872supf   0.023940435280641468realconf   0.1314878892733564realsupf   0.02611683848797251
rule12:  item   17*14 item   18*11conf   0.14635971476362353supf   0.02720504009163803realconf   0.1453287197231834realsupf   0.0288659793814433
