# Supplementary material for: A novel on-line spatial-temporal k-anonymity method for location privacy protection from sequence rules-based inference attacks
Source: PLoS One. 2017 Aug 2;12(8):e0182232. doi: 10.1371/journal.pone.0182232 (PMC5540611; doi:10.1371/journal.pone.0182232)
Supplement: S4 Dataset — (ZIP) [file pone.0182232.s004.zip › S4 Dataset/dataset/2 expansion/rule/SeR with NOSTK expansion/k=10/For SeR 2/2_3.txt]

rule1:  item   8*11 item   8*12conf   0.1269907795473596supf   0.025977366255144036realconf   0.13613861386138615realsupf   0.028292181069958847
rule2:  item   8*11 item   9*11conf   0.1005867560771165supf   0.020576131687242795realconf   0.10643564356435643realsupf   0.022119341563786008
rule3:  item   9*11 item   8*11conf   0.15133437990580845supf   0.020661865569272974realconf   0.15942028985507245realsupf   0.02263374485596708
rule4:  item   9*11 item   7*11conf   0.16703296703296705supf   0.022805212620027437realconf   0.17391304347826086realsupf   0.024691358024691357
rule5:  item   7*11 item   8*11conf   0.12960467205750226supf   0.024734224965706448realconf   0.14133333333333334realsupf   0.02726337448559671
rule6:  item   14*9 item   8*11conf   0.1529327096077726supf   0.021862139917695474realconf   0.15916955017301038realsupf   0.023662551440329218
rule7:  item   14*9 item   7*11conf   0.16552716804605974supf   0.023662551440329218realconf   0.1695501730103806realsupf   0.025205761316872428
rule8:  item   13*10 item   7*11conf   0.15949178887612347supf   0.020233196159122082realconf   0.15953307392996108realsupf   0.02109053497942387
rule9:  item   18*11 item   8*11conf   0.14203129672082127supf   0.02443415637860082realconf   0.14782608695652175realsupf   0.026234567901234566
rule10:  item   17*14 item   8*11conf   0.15411733404283634supf   0.028377914951989033realconf   0.15567282321899736realsupf   0.030349794238683128
rule11:  item   17*14 item   9*11conf   0.11407476386856463supf   0.02100480109739369realconf   0.11081794195250659realsupf   0.021604938271604937
rule12:  item   17*14 item   14*9conf   0.10895303977650661supf   0.020061728395061727realconf   0.10290237467018469realsupf   0.020061728395061727
rule13:  item   17*14 item   18*11conf   0.16086869761873093supf   0.029621056241426615realconf   0.158311345646438realsupf   0.030864197530864196
