# Supplementary material for: A novel on-line spatial-temporal k-anonymity method for location privacy protection from sequence rules-based inference attacks
Source: PLoS One. 2017 Aug 2;12(8):e0182232. doi: 10.1371/journal.pone.0182232 (PMC5540611; doi:10.1371/journal.pone.0182232)
Supplement: S4 Dataset — (ZIP) [file pone.0182232.s004.zip › S4 Dataset/dataset/2 expansion/rule/SeR with NOSTK expansion/k=10/For SeR 2/2_4.txt]

rule1:  item   8*11 item   8*10conf   0.10236625514403291supf   0.02045641447368421realconf   0.10547667342799188realsupf   0.02138157894736842
rule2:  item   8*11 item   8*12conf   0.1286008230452675supf   0.025699013157894735realconf   0.1359026369168357realsupf   0.027549342105263157
rule3:  item   8*11 item   9*11conf   0.10408093278463648supf   0.020799067982456138realconf   0.11156186612576065realsupf   0.02261513157894737
rule4:  item   8*11 item   7*11conf   0.10390946502057614supf   0.020764802631578948realconf   0.10344827586206896realsupf   0.020970394736842105
rule5:  item   9*11 item   8*11conf   0.15423260487314744supf   0.02103892543859649realconf   0.16034985422740525realsupf   0.02261513157894737
rule6:  item   9*11 item   7*11conf   0.15473499120823914supf   0.021107456140350877realconf   0.16034985422740525realsupf   0.02261513157894737
rule7:  item   7*11 item   8*11conf   0.1335125448028674supf   0.025527686403508772realconf   0.14285714285714285realsupf   0.027549342105263157
rule8:  item   14*9 item   7*11conf   0.14530659691950015supf   0.02055921052631579realconf   0.14887640449438203realsupf   0.021792763157894735
rule9:  item   18*11 item   8*11conf   0.14104315679498514supf   0.024054276315789474realconf   0.14553990610328638realsupf   0.02549342105263158
rule10:  item   17*14 item   8*11conf   0.15224543080939942supf   0.02854303728070175realconf   0.15513626834381553realsupf   0.03042763157894737
rule11:  item   17*14 item   9*11conf   0.1158746736292428supf   0.02172423245614035realconf   0.11320754716981132realsupf   0.022203947368421052
rule12:  item   17*14 item   7*11conf   0.12684073107049607supf   0.023780153508771933realconf   0.1278825995807128realsupf   0.025082236842105265
rule13:  item   17*14 item   18*11conf   0.16138381201044383supf   0.030256304824561403realconf   0.15932914046121593realsupf   0.03125
