# Supplementary material for: A novel on-line spatial-temporal k-anonymity method for location privacy protection from sequence rules-based inference attacks
Source: PLoS One. 2017 Aug 2;12(8):e0182232. doi: 10.1371/journal.pone.0182232 (PMC5540611; doi:10.1371/journal.pone.0182232)
Supplement: S4 Dataset — (ZIP) [file pone.0182232.s004.zip › S4 Dataset/dataset/2 expansion/rule/SeR with NOSTK expansion/k=10/For SeR 2/2_5.txt]

rule1:  item   8*11 item   8*10conf   0.10128755364806867supf   0.020226259856016456realconf   0.10508474576271186realsupf   0.02125471374700034
rule2:  item   8*11 item   8*12conf   0.12160228898426323supf   0.02428293909267512realconf   0.1288135593220339realsupf   0.026054165238258483
rule3:  item   8*11 item   7*11conf   0.10214592274678111supf   0.0203976688378471realconf   0.1016949152542373realsupf   0.02056907781967775
rule4:  item   9*11 item   8*11conf   0.16154672395273903supf   0.021483259056107876realconf   0.16708229426433915realsupf   0.02296880356530682
rule5:  item   7*11 item   8*11conf   0.13153892944038928supf   0.02471146154725174realconf   0.13949275362318841realsupf   0.026396983201919782
rule6:  item   14*9 item   7*11conf   0.15104291536801728supf   0.02159753171066164realconf   0.15384615384615385realsupf   0.022625985601645526
rule7:  item   18*11 item   8*11conf   0.1429706115965052supf   0.024682893383613302realconf   0.14893617021276595realsupf   0.026396983201919782
rule8:  item   18*11 item   7*11conf   0.12245168122848825supf   0.021140441092446578realconf   0.12572533849129594realsupf   0.02228316763798423
rule9:  item   17*14 item   8*11conf   0.15192901570179634supf   0.02851102731116443realconf   0.15586690017513136realsupf   0.03051079876585533
rule10:  item   17*14 item   9*11conf   0.11113044234700538supf   0.020854759456062164realconf   0.1085814360770578realsupf   0.02125471374700034
rule11:  item   17*14 item   7*11conf   0.12574485668304988supf   0.023597303165352523realconf   0.12609457092819615realsupf   0.024682893383613302
rule12:  item   17*14 item   18*11conf   0.15817058849114873supf   0.029682322020340532realconf   0.15586690017513136realsupf   0.03051079876585533
