# Supplementary material for: A novel on-line spatial-temporal k-anonymity method for location privacy protection from sequence rules-based inference attacks
Source: PLoS One. 2017 Aug 2;12(8):e0182232. doi: 10.1371/journal.pone.0182232 (PMC5540611; doi:10.1371/journal.pone.0182232)
Supplement: S4 Dataset — (ZIP) [file pone.0182232.s004.zip › S4 Dataset/dataset/2 expansion/rule/SeR with NOSTK expansion/k=10/For SeR 2/2_6.txt]

rule1:  item   8*11 item   8*12conf   0.11446078431372546supf   0.022885425855140643realconf   0.12063953488372094realsupf   0.024404586886209938
rule2:  item   8*11 item   7*11conf   0.10808823529411762supf   0.021611290796824462realconf   0.10755813953488372realsupf   0.02175830638047633
rule3:  item   9*11 item   8*11conf   0.16183618361836186supf   0.022027834950504754realconf   0.16910229645093947realsupf   0.02381652455160247
rule4:  item   7*11 item   8*11conf   0.13471570161711005supf   0.02531118298539645realconf   0.14152410575427682realsupf   0.026756836224639813
rule5:  item   14*9 item   7*11conf   0.1587620578778135supf   0.023228462216995realconf   0.16046966731898238realsupf   0.024110555718906204
rule6:  item   18*11 item   8*11conf   0.13990335992808184supf   0.02440458688620994realconf   0.14473684210526316realsupf   0.02587474272272861
rule7:  item   18*11 item   7*11conf   0.11911450724800539supf   0.02077820248946388realconf   0.12171052631578948realsupf   0.02175830638047633
rule8:  item   17*14 item   8*11conf   0.1453728127205855supf   0.027393903753797896realconf   0.14842578710644677realsupf   0.029109085563069684
rule9:  item   17*14 item   9*11conf   0.10896459486569829supf   0.020533176516710775realconf   0.10644677661169415realsupf   0.02087621287856513
rule10:  item   17*14 item   7*11conf   0.1214474124159453supf   0.02288542585514064realconf   0.12143928035982009realsupf   0.02381652455160247
rule11:  item   17*14 item   18*11conf   0.16786789018092657supf   0.031632853082426735realconf   0.16491754122938532realsupf   0.032343428403410764
