# Supplementary material for: A novel on-line spatial-temporal k-anonymity method for location privacy protection from sequence rules-based inference attacks
Source: PLoS One. 2017 Aug 2;12(8):e0182232. doi: 10.1371/journal.pone.0182232 (PMC5540611; doi:10.1371/journal.pone.0182232)
Supplement: S4 Dataset — (ZIP) [file pone.0182232.s004.zip › S4 Dataset/dataset/2 expansion/rule/SeR with NOSTK expansion/k=10/For SeR 2/2_7.txt]

rule1:  item   8*11 item   8*12conf   0.11277056277056276supf   0.02230499186574193realconf   0.11825192802056556realsupf   0.023632160287695863
rule2:  item   8*11 item   7*11conf   0.11493506493506492supf   0.02273311071153352realconf   0.11439588688946016realsupf   0.022861546365271
rule3:  item   9*11 item   8*11conf   0.16094488188976383supf   0.021876873019950338realconf   0.16819012797074953realsupf   0.023632160287695863
rule4:  item   7*11 item   8*11conf   0.13078862906923427supf   0.024424180152410307realconf   0.13679890560875513realsupf   0.025687130747495505
rule5:  item   14*9 item   7*11conf   0.14974751871843986supf   0.022090932442846135realconf   0.15084745762711865realsupf   0.022861546365271
rule6:  item   13*10 item   7*11conf   0.16057794364364714supf   0.020078773867625653realconf   0.16135458167330677realsupf   0.02080657590547136
rule7:  item   18*11 item   8*11conf   0.1369123564628521supf   0.02388903159517082realconf   0.14121037463976946realsupf   0.025173388132545594
rule8:  item   17*14 item   8*11conf   0.13873794641454906supf   0.027014299169449432realconf   0.14140127388535031realsupf   0.02851271512972001
rule9:  item   17*14 item   9*11conf   0.11191381097465211supf   0.021791249250792018realconf   0.10955414012738854realsupf   0.022090932442846135
rule10:  item   17*14 item   7*11conf   0.12136821936740265supf   0.023632160287695856realconf   0.12229299363057325realsupf   0.024659645517595686
rule11:  item   17*14 item   18*11conf   0.1683104563872224supf   0.03277249764534634realconf   0.16560509554140126realsupf   0.033393269971744154
