# Supplementary material for: A novel on-line spatial-temporal k-anonymity method for location privacy protection from sequence rules-based inference attacks
Source: PLoS One. 2017 Aug 2;12(8):e0182232. doi: 10.1371/journal.pone.0182232 (PMC5540611; doi:10.1371/journal.pone.0182232)
Supplement: S4 Dataset — (ZIP) [file pone.0182232.s004.zip › S4 Dataset/dataset/2 expansion/rule/SeR with NOSTK expansion/k=10/For SeR 2/2_8.txt]

rule1:  item   8*11 item   8*12conf   0.11174894756984305supf   0.022212079720066936realconf   0.11704545454545455realsupf   0.02350524874486536
rule2:  item   8*11 item   7*11conf   0.1142365097588978supf   0.022706526700136925realconf   0.11363636363636363realsupf   0.022820629849383843
rule3:  item   8*11 item   17*14conf   0.10294680443934173supf   0.020462498098280844realconf   0.10681818181818181realsupf   0.021451392058420813
rule4:  item   9*11 item   8*11conf   0.16286826014452474supf   0.022288148486231552realconf   0.1693548387096774realsupf   0.023961661341853034
rule5:  item   7*11 item   8*11conf   0.1342479674796748supf   0.02512171002586338realconf   0.1395631067961165realsupf   0.02624372432679142
rule6:  item   14*9 item   7*11conf   0.14934660858743supf   0.02190780465540849realconf   0.15realsupf   0.022592423550890004
rule7:  item   18*11 item   8*11conf   0.13614074328974535supf   0.024075764491099955realconf   0.14032869785082175realsupf   0.025330899132816064
rule8:  item   18*11 item   7*11conf   0.11613902271163111supf   0.02053856686444546realconf   0.11883691529709228realsupf   0.021451392058420813
rule9:  item   17*14 item   8*11conf   0.1374075515764889supf   0.026852274456108317realconf   0.1401129943502825realsupf   0.028297581013235967
rule10:  item   17*14 item   9*11conf   0.1130790190735695supf   0.02209797657082002realconf   0.11073446327683616realsupf   0.022364217252396165
rule11:  item   17*14 item   7*11conf   0.1191124951342935supf   0.023277042446371517realconf   0.11977401129943503realsupf   0.024189867640346873
rule12:  item   17*14 item   18*11conf   0.1676722460101207supf   0.03276662102540697realconf   0.16497175141242937realsupf   0.03331811958010041
