# Supplementary material for: A novel on-line spatial-temporal k-anonymity method for location privacy protection from sequence rules-based inference attacks
Source: PLoS One. 2017 Aug 2;12(8):e0182232. doi: 10.1371/journal.pone.0182232 (PMC5540611; doi:10.1371/journal.pone.0182232)
Supplement: S4 Dataset — (ZIP) [file pone.0182232.s004.zip › S4 Dataset/dataset/2 expansion/rule/SeR with NOSTK expansion/k=10/For SeR 3/3_1.txt]

rule1:  item   8*12 item   8*11conf   0.13547646383467277supf   0.020129648584100986realconf   0.14473684210526316realsupf   0.022517911975435005
rule2:  item   8*11 item   8*12conf   0.14345287739783152supf   0.029341521664960762realconf   0.16176470588235295realsupf   0.033776867963152504
rule3:  item   8*11 item   9*11conf   0.11801501251042537supf   0.024138519276697374realconf   0.12745098039215685realsupf   0.02661207778915046
rule4:  item   8*11 item   18*11conf   0.1134278565471226supf   0.02320027294438758realconf   0.12254901960784313realsupf   0.0255885363357216
rule5:  item   9*11 item   8*12conf   0.15670731707317068supf   0.0219208461276015realconf   0.176056338028169realsupf   0.0255885363357216
rule6:  item   9*11 item   7*11conf   0.16097560975609754supf   0.022517911975435005realconf   0.1619718309859155realsupf   0.02354145342886387
rule7:  item   7*11 item   8*11conf   0.13781588447653426supf   0.026049129989764584realconf   0.14893617021276595realsupf   0.028659160696008188
rule8:  item   7*12 item   7*11conf   0.20144927536231882supf   0.02371204367110201realconf   0.2248062015503876realsupf   0.02968270214943705
rule9:  item   14*9 item   8*11conf   0.158175355450237supf   0.022773797338792222realconf   0.16216216216216217realsupf   0.02456499488229273
rule10:  item   14*9 item   7*11conf   0.16706161137440761supf   0.024053224155578302realconf   0.16891891891891891realsupf   0.0255885363357216
rule11:  item   13*10 item   7*11conf   0.15994623655913978supf   0.02030023882633913realconf   0.1678832116788321realsupf   0.02354145342886387
rule12:  item   13*10 item   18*11conf   0.1646505376344086supf   0.020897304674172636realconf   0.18248175182481752realsupf   0.0255885363357216
rule13:  item   18*11 item   8*11conf   0.14808526693076782supf   0.026782668031388606realconf   0.1595744680851064realsupf   0.030706243602865915
rule14:  item   17*14 item   8*11conf   0.17857142857142855supf   0.032412146025247356realconf   0.17346938775510204realsupf   0.03480040941658137
rule15:  item   17*14 item   18*11conf   0.18984962406015032supf   0.03445922893210508realconf   0.18877551020408162realsupf   0.037871033776867964
