# Supplementary material for: A novel on-line spatial-temporal k-anonymity method for location privacy protection from sequence rules-based inference attacks
Source: PLoS One. 2017 Aug 2;12(8):e0182232. doi: 10.1371/journal.pone.0182232 (PMC5540611; doi:10.1371/journal.pone.0182232)
Supplement: S4 Dataset — (ZIP) [file pone.0182232.s004.zip › S4 Dataset/dataset/2 expansion/rule/SeR with NOSTK expansion/k=10/For SeR 3/3_2.txt]

rule1:  item   8*12 item   8*11conf   0.1294378698224852supf   0.020032051282051284realconf   0.13617021276595745realsupf   0.02197802197802198
rule2:  item   8*11 item   8*12conf   0.13307130825379002supf   0.02712912087912088realconf   0.1485148514851485realsupf   0.030906593406593408
rule3:  item   8*11 item   9*11conf   0.11313868613138688supf   0.023065476190476192realconf   0.1188118811881188realsupf   0.024725274725274724
rule4:  item   8*11 item   18*11conf   0.10780460415496913supf   0.02197802197802198realconf   0.11551155115511551realsupf   0.02403846153846154
rule5:  item   9*11 item   7*11conf   0.17714528462192014supf   0.02386675824175824realconf   0.18226600985221675realsupf   0.025412087912087912
rule6:  item   7*11 item   8*11conf   0.13284714119019836supf   0.02606456043956044realconf   0.14186851211072665realsupf   0.02815934065934066
rule7:  item   7*12 item   7*11conf   0.2067686601761706supf   0.025526556776556776realconf   0.22448979591836735realsupf   0.03021978021978022
rule8:  item   14*9 item   8*11conf   0.15738104920699472supf   0.022149725274725276realconf   0.1596244131455399realsupf   0.023351648351648352
rule9:  item   14*9 item   7*11conf   0.17324115494103295supf   0.024381868131868132realconf   0.17370892018779344realsupf   0.025412087912087912
rule10:  item   13*10 item   7*11conf   0.16574074074074077supf   0.02048992673992674realconf   0.17098445595854922realsupf   0.022664835164835164
rule11:  item   18*11 item   8*11conf   0.15488171480852178supf   0.02712912087912088realconf   0.1647940074906367realsupf   0.03021978021978022
rule12:  item   17*14 item   8*11conf   0.16741682111022851supf   0.031021062271062275realconf   0.16494845360824742realsupf   0.03296703296703297
rule13:  item   17*14 item   7*11conf   0.1142882358132556supf   0.021176739926739924realconf   0.10996563573883161realsupf   0.02197802197802198
rule14:  item   17*14 item   14*9conf   0.11490601006089485supf   0.021291208791208792realconf   0.10996563573883161realsupf   0.02197802197802198
rule15:  item   17*14 item   18*11conf   0.1766834348248168supf   0.03273809523809524realconf   0.17525773195876287realsupf   0.03502747252747253
