# Supplementary material for: A novel on-line spatial-temporal k-anonymity method for location privacy protection from sequence rules-based inference attacks
Source: PLoS One. 2017 Aug 2;12(8):e0182232. doi: 10.1371/journal.pone.0182232 (PMC5540611; doi:10.1371/journal.pone.0182232)
Supplement: S4 Dataset — (ZIP) [file pone.0182232.s004.zip › S4 Dataset/dataset/2 expansion/rule/SeR with NOSTK expansion/k=10/For SeR 3/3_3.txt]

rule1:  item   8*11 item   8*12conf   0.12725745485090298supf   0.025977366255144033realconf   0.13895781637717122realsupf   0.02880658436213992
rule2:  item   9*11 item   7*11conf   0.16592071611253195supf   0.022247942386831275realconf   0.17164179104477612realsupf   0.023662551440329218
rule3:  item   7*11 item   8*11conf   0.12450539568345323supf   0.023739711934156377realconf   0.13368983957219252realsupf   0.0257201646090535
rule4:  item   7*12 item   7*11conf   0.192483315770987supf   0.023491083676268863realconf   0.21011673151750973realsupf   0.027777777777777776
rule5:  item   14*9 item   8*11conf   0.15038722459026235supf   0.02147633744855967realconf   0.15625realsupf   0.023148148148148147
rule6:  item   14*9 item   7*11conf   0.16389505913429792supf   0.023405349794238684realconf   0.16319444444444445realsupf   0.02417695473251029
rule7:  item   13*10 item   7*11conf   0.16531713900134948supf   0.021004801097393687realconf   0.16923076923076924realsupf   0.02263374485596708
rule8:  item   18*11 item   8*11conf   0.14051868652006702supf   0.024434156378600823realconf   0.14857142857142858realsupf   0.026748971193415638
rule9:  item   17*14 item   8*11conf   0.152907015112519supf   0.02837791495198903realconf   0.1518324607329843realsupf   0.029835390946502057
rule10:  item   17*14 item   9*11conf   0.11664356893024486supf   0.02164780521262003realconf   0.11518324607329843realsupf   0.02263374485596708
rule11:  item   17*14 item   7*11conf   0.10809740645416752supf   0.02006172839506173realconf   0.10732984293193717realsupf   0.02109053497942387
rule12:  item   17*14 item   14*9conf   0.11086913482478719supf   0.0205761316872428realconf   0.10732984293193717realsupf   0.02109053497942387
rule13:  item   17*14 item   18*11conf   0.1626080644096879supf   0.030178326474622773realconf   0.16230366492146597realsupf   0.03189300411522634
