# Supplementary material for: A novel on-line spatial-temporal k-anonymity method for location privacy protection from sequence rules-based inference attacks
Source: PLoS One. 2017 Aug 2;12(8):e0182232. doi: 10.1371/journal.pone.0182232 (PMC5540611; doi:10.1371/journal.pone.0182232)
Supplement: S4 Dataset — (ZIP) [file pone.0182232.s004.zip › S4 Dataset/dataset/2 expansion/rule/SeR with NOSTK expansion/k=10/For SeR 3/3_4.txt]

rule1:  item   8*11 item   8*12conf   0.1288217107523188supf   0.025699013157894735realconf   0.13821138211382114realsupf   0.027960526315789474
rule2:  item   8*11 item   9*11conf   0.10329783579525936supf   0.020607182017543857realconf   0.10975609756097561realsupf   0.022203947368421052
rule3:  item   8*11 item   7*11conf   0.10305736860185505supf   0.02055921052631579realconf   0.10365853658536585realsupf   0.020970394736842105
rule4:  item   9*11 item   8*11conf   0.15192454754014784supf   0.020422149122807015realconf   0.1582089552238806realsupf   0.021792763157894735
rule5:  item   9*11 item   7*11conf   0.1537088962528677supf   0.02066200657894737realconf   0.1582089552238806realsupf   0.021792763157894735
rule6:  item   7*11 item   8*11conf   0.12944763271162124supf   0.024732730263157896realconf   0.13675213675213677realsupf   0.02631578947368421
rule7:  item   7*12 item   7*11conf   0.17678027154336384supf   0.021861293859649123realconf   0.19195046439628483realsupf   0.02549342105263158
rule8:  item   14*9 item   7*11conf   0.14397207814242086supf   0.02035361842105263realconf   0.14366197183098592realsupf   0.020970394736842105
rule9:  item   18*11 item   8*11conf   0.13982949565771652supf   0.024054276315789474realconf   0.14617169373549885realsupf   0.025904605263157895
rule10:  item   17*14 item   8*11conf   0.15119622191084128supf   0.028522478070175442realconf   0.15208333333333332realsupf   0.030016447368421052
rule11:  item   17*14 item   9*11conf   0.11788364730914942supf   0.022238212719298246realconf   0.11666666666666667realsupf   0.023026315789473683
rule12:  item   17*14 item   7*11conf   0.12642067569671495supf   0.023848684210526317realconf   0.125realsupf   0.024671052631578948
rule13:  item   17*14 item   18*11conf   0.16274845606933416supf   0.030701754385964907realconf   0.1625realsupf   0.032072368421052634
