# Supplementary material for: A novel on-line spatial-temporal k-anonymity method for location privacy protection from sequence rules-based inference attacks
Source: PLoS One. 2017 Aug 2;12(8):e0182232. doi: 10.1371/journal.pone.0182232 (PMC5540611; doi:10.1371/journal.pone.0182232)
Supplement: S4 Dataset — (ZIP) [file pone.0182232.s004.zip › S4 Dataset/dataset/2 expansion/rule/SeR with NOSTK expansion/k=10/For SeR 3/3_5.txt]

rule1:  item   8*11 item   8*12conf   0.12177650429799425supf   0.024282939092675117realconf   0.1307300509337861realsupf   0.026396983201919782
rule2:  item   8*11 item   7*11conf   0.101432664756447supf   0.020226259856016456realconf   0.10186757215619695realsupf   0.02056907781967775
rule3:  item   9*11 item   8*11conf   0.1597388465723613supf   0.020969032110615928realconf   0.16539440203562342realsupf   0.02228316763798423
rule4:  item   7*11 item   8*11conf   0.12808886183810106supf   0.024048680150839906realconf   0.13430127041742287realsupf   0.025368529310935892
rule5:  item   14*9 item   7*11conf   0.14994601943300415supf   0.02142612272883099realconf   0.14953271028037382realsupf   0.021940349674322936
rule6:  item   18*11 item   8*11conf   0.14195583596214514supf   0.024682893383613302realconf   0.14942528735632185realsupf   0.026739801165581077
rule7:  item   18*11 item   7*11conf   0.12158254468980023supf   0.021140441092446578realconf   0.12452107279693486realsupf   0.02228316763798423
rule8:  item   17*14 item   8*11conf   0.15096495023799222supf   0.028476745514798306realconf   0.15331010452961671realsupf   0.030167980802194034
rule9:  item   17*14 item   9*11conf   0.11282994374729556supf   0.021283281910638784realconf   0.11149825783972125realsupf   0.021940349674322936
rule10:  item   17*14 item   7*11conf   0.12540025962786672supf   0.02365443949262941realconf   0.12369337979094076realsupf   0.024340075419952006
rule11:  item   17*14 item   18*11conf   0.15932496754651665supf   0.030053708147640266realconf   0.15853658536585366realsupf   0.031196434693177923
