# Supplementary material for: A novel on-line spatial-temporal k-anonymity method for location privacy protection from sequence rules-based inference attacks
Source: PLoS One. 2017 Aug 2;12(8):e0182232. doi: 10.1371/journal.pone.0182232 (PMC5540611; doi:10.1371/journal.pone.0182232)
Supplement: S4 Dataset — (ZIP) [file pone.0182232.s004.zip › S4 Dataset/dataset/2 expansion/rule/SeR with NOSTK expansion/k=10/For SeR 3/3_6.txt]

rule1:  item   8*11 item   8*12conf   0.11460122699386503supf   0.022885425855140643realconf   0.1222707423580786realsupf   0.02469861805351367
rule2:  item   8*11 item   7*11conf   0.10748466257668712supf   0.021464275213172596realconf   0.10771470160116449realsupf   0.02175830638047633
rule3:  item   9*11 item   8*11conf   0.16025337653354693supf   0.021572086641183968realconf   0.16772823779193205realsupf   0.023228462216995
rule4:  item   7*11 item   8*11conf   0.13175887265135697supf   0.024742722728609234realconf   0.13707165109034267realsupf   0.02587474272272861
rule5:  item   7*12 item   7*11conf   0.16214088941361668supf   0.020190140154856415realconf   0.17256637168141592realsupf   0.022934431049691267
rule6:  item   14*9 item   7*11conf   0.1578471128389021supf   0.023081446633343133realconf   0.1568627450980392realsupf   0.023522493384298737
rule7:  item   18*11 item   8*11conf   0.13905953311739086supf   0.024404586886209938realconf   0.14518760195758565realsupf   0.026168773890032342
rule8:  item   18*11 item   7*11conf   0.11839606835697533supf   0.02077820248946388realconf   0.12071778140293637realsupf   0.02175830638047633
rule9:  item   17*14 item   8*11conf   0.14457760023672142supf   0.027364500637067527realconf   0.14626865671641792realsupf   0.02881505439576595
rule10:  item   17*14 item   9*11conf   0.11042683828968781supf   0.020900715475840437realconf   0.10895522388059702realsupf   0.021464275213172596
rule11:  item   17*14 item   7*11conf   0.12117177097203727supf   0.022934431049691263realconf   0.11940298507462686realsupf   0.023522493384298737
rule12:  item   17*14 item   18*11conf   0.1688119544311289supf   0.03195138684700578realconf   0.16716417910447762realsupf   0.03293149073801823
