# Supplementary material for: A novel on-line spatial-temporal k-anonymity method for location privacy protection from sequence rules-based inference attacks
Source: PLoS One. 2017 Aug 2;12(8):e0182232. doi: 10.1371/journal.pone.0182232 (PMC5540611; doi:10.1371/journal.pone.0182232)
Supplement: S4 Dataset — (ZIP) [file pone.0182232.s004.zip › S4 Dataset/dataset/2 expansion/rule/SeR with NOSTK expansion/k=10/For SeR 3/3_7.txt]

rule1:  item   8*11 item   8*12conf   0.11289274106175512supf   0.022304991865741926realconf   0.11969111969111969realsupf   0.02388903159517082
rule2:  item   8*11 item   7*11conf   0.11440953412784398supf   0.022604675057796043realconf   0.11454311454311454realsupf   0.022861546365271
rule3:  item   9*11 item   8*11conf   0.15947329919531825supf   0.021465878927990414realconf   0.16697588126159554realsupf   0.023118417672745955
rule4:  item   7*11 item   8*11conf   0.12818807339449542supf   0.023927562291292063realconf   0.13287671232876713realsupf   0.02491651682507064
rule5:  item   14*9 item   7*11conf   0.14895037890885862supf   0.021962496789108655realconf   0.14770797962648557realsupf   0.02234780375032109
rule6:  item   13*10 item   7*11conf   0.1635306192268218supf   0.020464080828838088realconf   0.16633663366336635realsupf   0.021577189827896224
rule7:  item   18*11 item   8*11conf   0.13619056916918873supf   0.02388903159517082realconf   0.14163090128755365realsupf   0.025430259440020548
rule8:  item   17*14 item   8*11conf   0.1380898735761672supf   0.026988612038701943realconf   0.13959390862944163realsupf   0.028255843822245056
rule9:  item   17*14 item   9*11conf   0.11313994242082862supf   0.022112338385135714realconf   0.1116751269035533realsupf   0.022604675057796043
rule10:  item   17*14 item   7*11conf   0.12113531105269741supf   0.02367497217227502realconf   0.12055837563451777realsupf   0.02440277421012073
rule11:  item   17*14 item   14*9conf   0.10292276880710975supf   0.0201154697686935realconf   0.10279187817258884realsupf   0.02080657590547136
rule12:  item   17*14 item   18*11conf   0.16910752284391034supf   0.03305077489511088realconf   0.16751269035532995realsupf   0.03390701258669407
