# Supplementary material for: A novel on-line spatial-temporal k-anonymity method for location privacy protection from sequence rules-based inference attacks
Source: PLoS One. 2017 Aug 2;12(8):e0182232. doi: 10.1371/journal.pone.0182232 (PMC5540611; doi:10.1371/journal.pone.0182232)
Supplement: S4 Dataset — (ZIP) [file pone.0182232.s004.zip › S4 Dataset/dataset/2 expansion/rule/SeR with NOSTK expansion/k=10/For SeR 3/3_8.txt]

rule1:  item   8*11 item   8*12conf   0.11185596628998273supf   0.022212079720066936realconf   0.11831626848691695realsupf   0.023733455043359195
rule2:  item   8*11 item   7*11conf   0.11377130817850985supf   0.022592423550890004realconf   0.11376564277588168realsupf   0.022820629849383843
rule3:  item   8*11 item   17*14conf   0.10314116069718443supf   0.020481515289822realconf   0.1080773606370876realsupf   0.021679598356914652
rule4:  item   9*11 item   8*11conf   0.16165582230199688supf   0.021923018408641415realconf   0.16830065359477125realsupf   0.02350524874486536
rule5:  item   7*11 item   8*11conf   0.13194387962586418supf   0.02468051118210863realconf   0.13608748481166463realsupf   0.025559105431309903
rule6:  item   14*9 item   7*11conf   0.14863427667245985supf   0.02179370150616157realconf   0.1471927162367223realsupf   0.022136010953902326
rule7:  item   13*10 item   7*11conf   0.16135881104033975supf   0.02023429179978701realconf   0.1634446397188049realsupf   0.021223185759926974
rule8:  item   18*11 item   8*11conf   0.13551121767425928supf   0.024075764491099955realconf   0.1407035175879397realsupf   0.025559105431309903
rule9:  item   18*11 item   7*11conf   0.11560198664154821supf   0.02053856686444546realconf   0.11809045226130653realsupf   0.021451392058420813
rule10:  item   17*14 item   8*11conf   0.1368380213385063supf   0.026829453826258936realconf   0.13851351351351351realsupf   0.028069374714742128
rule11:  item   17*14 item   9*11conf   0.11416100872938896supf   0.02238323444393732realconf   0.11261261261261261realsupf   0.022820629849383843
rule12:  item   17*14 item   7*11conf   0.11891367604267702supf   0.023315076829453826realconf   0.11824324324324324realsupf   0.023961661341853034
rule13:  item   17*14 item   18*11conf   0.16838021338506307supf   0.03301384451544196realconf   0.16666666666666666realsupf   0.03377453217708809
