# Supplementary material for: A novel on-line spatial-temporal k-anonymity method for location privacy protection from sequence rules-based inference attacks
Source: PLoS One. 2017 Aug 2;12(8):e0182232. doi: 10.1371/journal.pone.0182232 (PMC5540611; doi:10.1371/journal.pone.0182232)
Supplement: S4 Dataset — (ZIP) [file pone.0182232.s004.zip › S4 Dataset/dataset/2 expansion/rule/SeR with NOSTK expansion/k=10/For SeR 4/4_1.txt]

rule1:  item   8*12 item   8*11conf   0.13911060433295327supf   0.020833333333333332realconf   0.15723270440251572realsupf   0.025614754098360656
rule2:  item   8*11 item   8*10conf   0.13906678865507774supf   0.025956284153005462realconf   0.1497326203208556realsupf   0.028688524590163935
rule3:  item   8*11 item   8*12conf   0.14135407136322048supf   0.026383196721311477realconf   0.1497326203208556realsupf   0.028688524590163935
rule4:  item   8*11 item   9*11conf   0.12259835315645012supf   0.022882513661202187realconf   0.12834224598930483realsupf   0.02459016393442623
rule5:  item   8*11 item   7*11conf   0.11985361390667884supf   0.02237021857923497realconf   0.12299465240641712realsupf   0.0235655737704918
rule6:  item   9*11 item   7*11conf   0.15698393077873918supf   0.02168715846994535realconf   0.16312056737588654realsupf   0.0235655737704918
rule7:  item   7*11 item   8*11conf   0.13765008576329332supf   0.0274077868852459realconf   0.1414141414141414realsupf   0.028688524590163935
rule8:  item   7*12 item   7*11conf   0.1724137931034483supf   0.021601775956284153realconf   0.1925925925925926realsupf   0.02663934426229508
rule9:  item   18*13 item   8*11conf   0.1949778434268833supf   0.022540983606557378realconf   0.184realsupf   0.0235655737704918
rule10:  item   18*11 item   8*11conf   0.1203883495145631supf   0.021174863387978145realconf   0.11827956989247312realsupf   0.022540983606557378
rule11:  item   18*11 item   7*11conf   0.1349514563106796supf   0.023736338797814206realconf   0.13978494623655913realsupf   0.02663934426229508
rule12:  item   17*14 item   8*12conf   0.10966916468652896supf   0.020491803278688523realconf   0.10714285714285714realsupf   0.02151639344262295
rule13:  item   17*14 item   8*11conf   0.1581063790897459supf   0.029542349726775954realconf   0.15306122448979592realsupf   0.030737704918032786
rule14:  item   17*14 item   9*11conf   0.12337781027234508supf   0.02305327868852459realconf   0.12244897959183673realsupf   0.02459016393442623
rule15:  item   17*14 item   7*11conf   0.17729848290988845supf   0.03312841530054644realconf   0.1683673469387755realsupf   0.03381147540983607
rule16:  item   17*14 item   18*11conf   0.1638640102357887supf   0.030618169398907106realconf   0.17857142857142858realsupf   0.035860655737704916
