# Supplementary material for: A novel on-line spatial-temporal k-anonymity method for location privacy protection from sequence rules-based inference attacks
Source: PLoS One. 2017 Aug 2;12(8):e0182232. doi: 10.1371/journal.pone.0182232 (PMC5540611; doi:10.1371/journal.pone.0182232)
Supplement: S4 Dataset — (ZIP) [file pone.0182232.s004.zip › S4 Dataset/dataset/2 expansion/rule/SeR with NOSTK expansion/k=10/For SeR 4/4_2.txt]

rule1:  item   8*12 item   8*11conf   0.13181148748159058supf   0.020504009163802978realconf   0.1446280991735537realsupf   0.024054982817869417
rule2:  item   8*11 item   8*10conf   0.11223880597014926supf   0.021534936998854524realconf   0.11888111888111888realsupf   0.02336769759450172
rule3:  item   8*11 item   8*12conf   0.131044776119403supf   0.025143184421534934realconf   0.13986013986013987realsupf   0.027491408934707903
rule4:  item   8*11 item   9*11conf   0.11582089552238807supf   0.022222222222222223realconf   0.11888111888111888realsupf   0.02336769759450172
rule5:  item   8*11 item   7*11conf   0.12119402985074626supf   0.023253150057273766realconf   0.12237762237762238realsupf   0.024054982817869417
rule6:  item   8*11 item   7*12conf   0.1056716417910448supf   0.02027491408934708realconf   0.1048951048951049realsupf   0.020618556701030927
rule7:  item   9*11 item   7*11conf   0.1744534933561937supf   0.02331042382588774realconf   0.18316831683168316realsupf   0.02542955326460481
rule8:  item   7*11 item   8*11conf   0.13290067720090293supf   0.026975945017182132realconf   0.13712374581939799realsupf   0.028178694158075602
rule9:  item   7*12 item   7*11conf   0.1876281308494518supf   0.024112256586483388realconf   0.20297029702970298realsupf   0.028178694158075602
rule10:  item   18*13 item   8*11conf   0.1981981981981982supf   0.02268041237113402realconf   0.18888888888888888realsupf   0.02336769759450172
rule11:  item   18*11 item   8*11conf   0.136supf   0.02336769759450172realconf   0.13584905660377358realsupf   0.024742268041237112
rule12:  item   18*11 item   7*11conf   0.14066666666666666supf   0.024169530355097363realconf   0.14339622641509434realsupf   0.02611683848797251
rule13:  item   17*14 item   8*12conf   0.10794981979484337supf   0.02038946162657503realconf   0.10996563573883161realsupf   0.021993127147766325
rule14:  item   17*14 item   8*11conf   0.15404075408927087supf   0.029095074455899195realconf   0.15120274914089346realsupf   0.030240549828178694
rule15:  item   17*14 item   9*11conf   0.11825963404491269supf   0.022336769759450172realconf   0.11683848797250859realsupf   0.02336769759450172
rule16:  item   17*14 item   7*11conf   0.16495702800110898supf   0.03115693012600229realconf   0.15807560137457044realsupf   0.03161512027491409
rule17:  item   17*14 item   13*10conf   0.10855627945661216supf   0.020504009163802978realconf   0.1134020618556701realsupf   0.02268041237113402
rule18:  item   17*14 item   18*11conf   0.15968082894372057supf   0.03016036655211913realconf   0.16838487972508592realsupf   0.03367697594501718
