# Supplementary material for: A novel on-line spatial-temporal k-anonymity method for location privacy protection from sequence rules-based inference attacks
Source: PLoS One. 2017 Aug 2;12(8):e0182232. doi: 10.1371/journal.pone.0182232 (PMC5540611; doi:10.1371/journal.pone.0182232)
Supplement: S4 Dataset — (ZIP) [file pone.0182232.s004.zip › S4 Dataset/dataset/2 expansion/rule/SeR with NOSTK expansion/k=10/For SeR 4/4_3.txt]

rule1:  item   8*11 item   8*10conf   0.1076923076923077supf   0.021015611597186484realconf   0.11398963730569948realsupf   0.022645393721049924
rule2:  item   8*11 item   8*12conf   0.12549450549450547supf   0.024489620861211182realconf   0.13212435233160622realsupf   0.02624806999485332
rule3:  item   8*11 item   7*11conf   0.11560439560439562supf   0.022559615714530797realconf   0.11658031088082901realsupf   0.023160061760164694
rule4:  item   9*11 item   8*11conf   0.1532024460894754supf   0.020415165551552584realconf   0.16104868913857678realsupf   0.02213072568193515
rule5:  item   9*11 item   7*11conf   0.16382362407467013supf   0.021830502659118206realconf   0.17228464419475656realsupf   0.023674729799279464
rule6:  item   7*11 item   8*11conf   0.1268624014022787supf   0.024832732887287698realconf   0.13020833333333334realsupf   0.02573340195573855
rule7:  item   7*12 item   7*11conf   0.17826709387142953supf   0.022430948704752103realconf   0.19391634980988592realsupf   0.02624806999485332
rule8:  item   18*11 item   8*11conf   0.12612612612612614supf   0.02161605764282038realconf   0.12643678160919541realsupf   0.022645393721049924
rule9:  item   18*11 item   7*11conf   0.12962962962962965supf   0.02221650368845428realconf   0.13218390804597702realsupf   0.023674729799279464
rule10:  item   17*14 item   8*11conf   0.14305797818333293supf   0.026934294047006348realconf   0.14136125654450263realsupf   0.027792074112197633
rule11:  item   17*14 item   9*11conf   0.1271120252011143supf   0.02393206381883685realconf   0.1256544502617801realsupf   0.024704065877509007
rule12:  item   17*14 item   7*11conf   0.1462471687797767supf   0.02753474009264025realconf   0.14397905759162305realsupf   0.028306742151312403
rule13:  item   17*14 item   18*11conf   0.15002863762984567supf   0.028246697546749015realconf   0.15706806282722513realsupf   0.03088008234688626
