# Supplementary material for: A novel on-line spatial-temporal k-anonymity method for location privacy protection from sequence rules-based inference attacks
Source: PLoS One. 2017 Aug 2;12(8):e0182232. doi: 10.1371/journal.pone.0182232 (PMC5540611; doi:10.1371/journal.pone.0182232)
Supplement: S4 Dataset — (ZIP) [file pone.0182232.s004.zip › S4 Dataset/dataset/2 expansion/rule/SeR with NOSTK expansion/k=10/For SeR 4/4_4.txt]

rule1:  item   8*11 item   8*10conf   0.10229216558330484supf   0.020490679824561403realconf   0.10707070707070707realsupf   0.021792763157894735
rule2:  item   8*11 item   8*12conf   0.12606910708176533supf   0.02525356359649123realconf   0.13333333333333333realsupf   0.027138157894736843
rule3:  item   8*11 item   9*11conf   0.10229216558330484supf   0.020490679824561403realconf   0.10505050505050505realsupf   0.02138157894736842
rule4:  item   8*11 item   7*11conf   0.10434485118029424supf   0.02090186403508772realconf   0.10505050505050505realsupf   0.02138157894736842
rule5:  item   9*11 item   8*11conf   0.15656565656565657supf   0.02124451754385965realconf   0.16470588235294117realsupf   0.023026315789473683
rule6:  item   9*11 item   7*11conf   0.15429292929292932supf   0.020936129385964914realconf   0.16176470588235295realsupf   0.02261513157894737
rule7:  item   7*11 item   8*11conf   0.1334882058613295supf   0.025596217105263157realconf   0.13617021276595745realsupf   0.02631578947368421
rule8:  item   7*12 item   7*11conf   0.17986807826617152supf   0.022238212719298246realconf   0.19444444444444445realsupf   0.025904605263157895
rule9:  item   14*9 item   7*11conf   0.14249709189608373supf   0.020148026315789474realconf   0.1388101983002833realsupf   0.020148026315789474
rule10:  item   18*11 item   8*11conf   0.1359300476947536supf   0.0234375realconf   0.135632183908046realsupf   0.02425986842105263
rule11:  item   18*11 item   7*11conf   0.11963434022257555supf   0.02062774122807018realconf   0.12183908045977011realsupf   0.021792763157894735
rule12:  item   17*14 item   8*11conf   0.15074004432912808supf   0.02809758771929825realconf   0.1483050847457627realsupf   0.028782894736842105
rule13:  item   17*14 item   9*11conf   0.1180184249503661supf   0.021998355263157895realconf   0.11652542372881355realsupf   0.02261513157894737
rule14:  item   17*14 item   7*11conf   0.12684223242329065supf   0.023643092105263157realconf   0.125realsupf   0.02425986842105263
rule15:  item   17*14 item   18*11conf   0.16077712532957972supf   0.02996847587719298realconf   0.1652542372881356realsupf   0.032072368421052634
