# Supplementary material for: A novel on-line spatial-temporal k-anonymity method for location privacy protection from sequence rules-based inference attacks
Source: PLoS One. 2017 Aug 2;12(8):e0182232. doi: 10.1371/journal.pone.0182232 (PMC5540611; doi:10.1371/journal.pone.0182232)
Supplement: S4 Dataset — (ZIP) [file pone.0182232.s004.zip › S4 Dataset/dataset/2 expansion/rule/SeR with NOSTK expansion/k=10/For SeR 4/4_5.txt]

rule1:  item   8*11 item   8*10conf   0.10079954311821815supf   0.020169123528739574realconf   0.10472972972972973realsupf   0.02125471374700034
rule2:  item   8*11 item   8*12conf   0.11950314106225013supf   0.023911552965375386realconf   0.1266891891891892realsupf   0.025711347274597188
rule3:  item   8*11 item   7*11conf   0.10251284980011421supf   0.02051194149240087realconf   0.10304054054054054realsupf   0.020911895783339046
rule4:  item   9*11 item   8*11conf   0.16360889272609544supf   0.021654668037938522realconf   0.1708542713567839realsupf   0.023311621528968117
rule5:  item   7*11 item   8*11conf   0.13152305825242722supf   0.024768597874528626realconf   0.13381555153707053realsupf   0.025368529310935892
rule6:  item   7*12 item   7*11conf   0.1655536356418998supf   0.020254828019654898realconf   0.17754569190600522realsupf   0.023311621528968117
rule7:  item   14*9 item   7*11conf   0.1487286102670718supf   0.02125471374700034realconf   0.14553990610328638realsupf   0.02125471374700034
rule8:  item   18*11 item   8*11conf   0.1387340111511971supf   0.024168666438121357realconf   0.14068441064638784realsupf   0.025368529310935892
rule9:  item   18*11 item   7*11conf   0.1252869793374877supf   0.021826077019769168realconf   0.12927756653992395realsupf   0.023311621528968117
rule10:  item   17*14 item   8*11conf   0.15205153756053214supf   0.028396754656610672realconf   0.1501766784452297realsupf   0.029139526911210148
rule11:  item   17*14 item   9*11conf   0.11289138301777941supf   0.021083304765169696realconf   0.11130742049469965realsupf   0.02159753171066164
rule12:  item   17*14 item   7*11conf   0.12574080872712015supf   0.023483030510798766realconf   0.12367491166077739realsupf   0.02399725745629071
rule13:  item   17*14 item   18*11conf   0.15765021590531633supf   0.029442349445777623realconf   0.1607773851590106realsupf   0.031196434693177923
