# Supplementary material for: A novel on-line spatial-temporal k-anonymity method for location privacy protection from sequence rules-based inference attacks
Source: PLoS One. 2017 Aug 2;12(8):e0182232. doi: 10.1371/journal.pone.0182232 (PMC5540611; doi:10.1371/journal.pone.0182232)
Supplement: S4 Dataset — (ZIP) [file pone.0182232.s004.zip › S4 Dataset/dataset/2 expansion/rule/SeR with NOSTK expansion/k=10/For SeR 4/4_6.txt]

rule1:  item   8*11 item   8*12conf   0.1126743332517739supf   0.022566892090561598realconf   0.11884057971014493realsupf   0.024110555718906204
rule2:  item   8*11 item   7*11conf   0.10839246390995838supf   0.021709301185925706realconf   0.10869565217391304realsupf   0.022052337547780066
rule3:  item   9*11 item   8*11conf   0.1635640701247063supf   0.02217485053415662realconf   0.1722689075630252realsupf   0.024110555718906204
rule4:  item   7*11 item   8*11conf   0.13469547110879748supf   0.025360188179947073realconf   0.13664596273291926realsupf   0.02587474272272861
rule5:  item   7*12 item   7*11conf   0.1643506672440263supf   0.020459668724884836realconf   0.17439293598233996realsupf   0.023228462216995
rule6:  item   14*9 item   7*11conf   0.15666845206213176supf   0.022934431049691267realconf   0.15354330708661418realsupf   0.022934431049691267
rule7:  item   18*11 item   8*11conf   0.13632562029551162supf   0.02396354013525434realconf   0.13776337115072934realsupf   0.024992649220817408
rule8:  item   18*11 item   7*11conf   0.12155004181767494supf   0.02136626482407135realconf   0.12479740680713128realsupf   0.022640399882387533
rule9:  item   17*14 item   8*11conf   0.14545034021726155supf   0.027295893364696656realconf   0.14350453172205438realsupf   0.027932960893854747
rule10:  item   17*14 item   9*11conf   0.11045869643070312supf   0.020729197294913262realconf   0.10876132930513595realsupf   0.021170244045868862
rule11:  item   17*14 item   7*11conf   0.12142622657275876supf   0.0227874154660394realconf   0.11933534743202417realsupf   0.023228462216995
rule12:  item   17*14 item   18*11conf   0.16746374000238748supf   0.03142703126531412realconf   0.1691842900302115realsupf   0.03293149073801823
