# Supplementary material for: A novel on-line spatial-temporal k-anonymity method for location privacy protection from sequence rules-based inference attacks
Source: PLoS One. 2017 Aug 2;12(8):e0182232. doi: 10.1371/journal.pone.0182232 (PMC5540611; doi:10.1371/journal.pone.0182232)
Supplement: S4 Dataset — (ZIP) [file pone.0182232.s004.zip › S4 Dataset/dataset/2 expansion/rule/SeR with NOSTK expansion/k=10/For SeR 4/4_7.txt]

rule1:  item   8*11 item   8*12conf   0.11119515885022693supf   0.022026714615977397realconf   0.11666666666666667realsupf   0.02337528898022091
rule2:  item   8*11 item   7*11conf   0.1151934298681651supf   0.022818734480691837realconf   0.11538461538461539realsupf   0.023118417672745955
rule3:  item   9*11 item   8*11conf   0.16245259165613152supf   0.02200530867368782realconf   0.17095588235294118realsupf   0.02388903159517082
rule4:  item   7*11 item   8*11conf   0.13077803203661326supf   0.024466992036989467realconf   0.1325136612021858realsupf   0.02491651682507064
rule5:  item   14*9 item   7*11conf   0.14779609934216245supf   0.021834061135371178realconf   0.14480408858603067realsupf   0.021834061135371178
rule6:  item   13*10 item   7*11conf   0.16030142147628018supf   0.020035961983046493realconf   0.15904572564612326realsupf   0.020549704597996404
rule7:  item   18*11 item   8*11conf   0.13380453326834021supf   0.023503724633958386realconf   0.13513513513513514realsupf   0.02440277421012073
rule8:  item   18*11 item   7*11conf   0.11650012186205214supf   0.020464080828838084realconf   0.11948790896159317realsupf   0.021577189827896224
rule9:  item   17*14 item   8*11conf   0.13878032175097077supf   0.02692867540029112realconf   0.1371794871794872realsupf   0.02748522989982019
rule10:  item   17*14 item   9*11conf   0.11318649452821622supf   0.021962496789108655realconf   0.11153846153846154realsupf   0.02234780375032109
rule11:  item   17*14 item   7*11conf   0.1213500428665086supf   0.023546536518537543realconf   0.12051282051282051realsupf   0.024145902902645774
rule12:  item   17*14 item   18*11conf   0.16797052297140544supf   0.032592687730113874realconf   0.16923076923076924realsupf   0.03390701258669407
