# Supplementary material for: A novel on-line spatial-temporal k-anonymity method for location privacy protection from sequence rules-based inference attacks
Source: PLoS One. 2017 Aug 2;12(8):e0182232. doi: 10.1371/journal.pone.0182232 (PMC5540611; doi:10.1371/journal.pone.0182232)
Supplement: S4 Dataset — (ZIP) [file pone.0182232.s004.zip › S4 Dataset/dataset/2 expansion/rule/SeR with NOSTK expansion/k=10/For SeR 4/4_8.txt]

rule1:  item   8*11 item   8*12conf   0.11035734760175805supf   0.021964856230031946realconf   0.11564625850340136realsupf   0.02327704244637152
rule2:  item   8*11 item   7*11conf   0.11446588954710489supf   0.022782595466301535realconf   0.1145124716553288realsupf   0.023048836147877682
rule3:  item   8*11 item   17*14conf   0.1030001910949742supf   0.020500532481363153realconf   0.10884353741496598realsupf   0.02190780465540849
rule4:  item   9*11 item   8*11conf   0.16420407025369385supf   0.02240225163547847realconf   0.17179902755267423realsupf   0.024189867640346873
rule5:  item   7*11 item   8*11conf   0.13423295454545453supf   0.025159744408945688realconf   0.13575757575757577realsupf   0.025559105431309903
rule6:  item   14*9 item   8*11conf   0.13687996480968767supf   0.020120188650540088realconf   0.1430745814307458realsupf   0.021451392058420813
rule7:  item   14*9 item   7*11conf   0.14748880896317956supf   0.021679598356914652realconf   0.1445966514459665realsupf   0.021679598356914652
rule8:  item   18*11 item   8*11conf   0.13341885824246308supf   0.023733455043359195realconf   0.135realsupf   0.02464628023733455
rule9:  item   18*11 item   7*11conf   0.11802437459910199supf   0.02099497946143314realconf   0.12125realsupf   0.022136010953902326
rule10:  item   17*14 item   8*11conf   0.1374409433446566supf   0.026776205689943707realconf   0.13636363636363635realsupf   0.02738475581926061
rule11:  item   17*14 item   9*11conf   0.1142087384327047supf   0.022250114103149247realconf   0.1125realsupf   0.022592423550890004
rule12:  item   17*14 item   7*11conf   0.11908945375034165supf   0.023200973680206908realconf   0.11818181818181818realsupf   0.023733455043359195
rule13:  item   17*14 item   18*11conf   0.16736948967240634supf   0.03260687661646127realconf   0.16818181818181818realsupf   0.03377453217708809
