# Supplementary material for: A novel on-line spatial-temporal k-anonymity method for location privacy protection from sequence rules-based inference attacks
Source: PLoS One. 2017 Aug 2;12(8):e0182232. doi: 10.1371/journal.pone.0182232 (PMC5540611; doi:10.1371/journal.pone.0182232)
Supplement: S4 Dataset — (ZIP) [file pone.0182232.s004.zip › S4 Dataset/dataset/2 expansion/rule/SeR with NOSTK expansion/k=10/For SeR 5/5_1.txt]

rule1:  item   8*11 item   8*10conf   0.11681415929203538supf   0.022610483042137718realconf   0.12041884816753927realsupf   0.023638232271325797
rule2:  item   8*11 item   8*12conf   0.12876106194690265supf   0.024922918807810893realconf   0.14136125654450263realsupf   0.02774922918807811
rule3:  item   7*11 item   8*11conf   0.1219556360344047supf   0.023072970195272352realconf   0.13227513227513227realsupf   0.025693730729701953
rule4:  item   18*11 item   8*11conf   0.13099630996309966supf   0.02432339842411785realconf   0.1326530612244898realsupf   0.02672147995889003
rule5:  item   18*11 item   7*11conf   0.1282287822878229supf   0.023809523809523808realconf   0.1326530612244898realsupf   0.02672147995889003
rule6:  item   17*14 item   8*12conf   0.11753554502369667supf   0.021240150736553616realconf   0.12105263157894737realsupf   0.023638232271325797
rule7:  item   17*14 item   8*11conf   0.1611374407582938supf   0.029119561493662214realconf   0.15789473684210525realsupf   0.030832476875642344
rule8:  item   17*14 item   7*11conf   0.13933649289099523supf   0.025179856115107913realconf   0.13157894736842105realsupf   0.025693730729701953
rule9:  item   17*14 item   18*11conf   0.1606635071090047supf   0.029033915724563205realconf   0.16842105263157894realsupf   0.0328879753340185
