# Supplementary material for: A novel on-line spatial-temporal k-anonymity method for location privacy protection from sequence rules-based inference attacks
Source: PLoS One. 2017 Aug 2;12(8):e0182232. doi: 10.1371/journal.pone.0182232 (PMC5540611; doi:10.1371/journal.pone.0182232)
Supplement: S4 Dataset — (ZIP) [file pone.0182232.s004.zip › S4 Dataset/dataset/2 expansion/rule/SeR with NOSTK expansion/k=10/For SeR 5/5_2.txt]

rule1:  item   8*11 item   8*12conf   0.1229556074766355supf   0.02416207529843893realconf   0.13448275862068965realsupf   0.026859504132231406
rule2:  item   8*11 item   7*11conf   0.10952102803738317supf   0.021522038567493112realconf   0.1103448275862069realsupf   0.02203856749311295
rule3:  item   9*11 item   7*11conf   0.16932180245789713supf   0.02134986225895317realconf   0.17708333333333334realsupf   0.023415977961432508
rule4:  item   7*11 item   8*11conf   0.12259573224203449supf   0.0240702479338843realconf   0.1310344827586207realsupf   0.026170798898071626
rule5:  item   18*11 item   8*11conf   0.14285714285714285supf   0.025482093663911846realconf   0.14545454545454545realsupf   0.027548209366391185
rule6:  item   18*11 item   7*11conf   0.13577863577863578supf   0.024219467401285583realconf   0.13818181818181818realsupf   0.026170798898071626
rule7:  item   17*14 item   8*12conf   0.1130635427760028supf   0.02089072543617998realconf   0.11929824561403508realsupf   0.023415977961432508
rule8:  item   17*14 item   8*11conf   0.1559282925097621supf   0.028810835629017442realconf   0.1543859649122807realsupf   0.030303030303030304
rule9:  item   17*14 item   7*11conf   0.13977635782747602supf   0.025826446280991736realconf   0.13333333333333333realsupf   0.026170798898071626
rule10:  item   17*14 item   18*11conf   0.15748136315228964supf   0.029097796143250688realconf   0.16140350877192983realsupf   0.03168044077134986
