# Supplementary material for: A novel on-line spatial-temporal k-anonymity method for location privacy protection from sequence rules-based inference attacks
Source: PLoS One. 2017 Aug 2;12(8):e0182232. doi: 10.1371/journal.pone.0182232 (PMC5540611; doi:10.1371/journal.pone.0182232)
Supplement: S4 Dataset — (ZIP) [file pone.0182232.s004.zip › S4 Dataset/dataset/2 expansion/rule/SeR with NOSTK expansion/k=10/For SeR 5/5_3.txt]

rule1:  item   8*11 item   8*12conf   0.11959342560553632supf   0.023754295532646047realconf   0.1282051282051282realsupf   0.02577319587628866
rule2:  item   8*11 item   7*11conf   0.10705017301038061supf   0.021262886597938145realconf   0.1076923076923077realsupf   0.021649484536082474
rule3:  item   9*11 item   8*11conf   0.16021541568495454supf   0.020446735395189007realconf   0.16731517509727625realsupf   0.02216494845360825
rule4:  item   9*11 item   7*11conf   0.15954224166947154supf   0.020360824742268045realconf   0.16731517509727625realsupf   0.02216494845360825
rule5:  item   7*11 item   8*11conf   0.11659536140508896supf   0.022242268041237113realconf   0.12533333333333332realsupf   0.02422680412371134
rule6:  item   18*11 item   8*11conf   0.13157894736842105supf   0.023195876288659795realconf   0.1340782122905028realsupf   0.024742268041237112
rule7:  item   18*11 item   7*11conf   0.12621832358674465supf   0.02225085910652921realconf   0.12849162011173185realsupf   0.023711340206185566
rule8:  item   17*14 item   8*11conf   0.1442677269715044supf   0.026718213058419246realconf   0.14361702127659576realsupf   0.027835051546391754
rule9:  item   17*14 item   9*11conf   0.11829025844930421supf   0.02190721649484536realconf   0.11436170212765957realsupf   0.02216494845360825
rule10:  item   17*14 item   7*11conf   0.12710404241219359supf   0.023539518900343646realconf   0.125realsupf   0.02422680412371134
rule11:  item   17*14 item   18*11conf   0.14821073558648118supf   0.027448453608247426realconf   0.15159574468085107realsupf   0.029381443298969072
