# Supplementary material for: A novel on-line spatial-temporal k-anonymity method for location privacy protection from sequence rules-based inference attacks
Source: PLoS One. 2017 Aug 2;12(8):e0182232. doi: 10.1371/journal.pone.0182232 (PMC5540611; doi:10.1371/journal.pone.0182232)
Supplement: S4 Dataset — (ZIP) [file pone.0182232.s004.zip › S4 Dataset/dataset/2 expansion/rule/SeR with NOSTK expansion/k=10/For SeR 5/5_4.txt]

rule1:  item   8*11 item   8*12conf   0.12145270270270273supf   0.024667215589405794realconf   0.13026052104208416realsupf   0.026759983532317826
rule2:  item   9*11 item   8*11conf   0.16213389121338914supf   0.021270756141073145realconf   0.1696969696969697realsupf   0.023054755043227664
rule3:  item   7*11 item   8*11conf   0.12530604787136856supf   0.02352820090572252realconf   0.13232104121475055realsupf   0.025113215314944422
rule4:  item   18*11 item   8*11conf   0.14007782101167315supf   0.02470152326060107realconf   0.14157303370786517realsupf   0.025936599423631124
rule5:  item   18*11 item   7*11conf   0.1171206225680934supf   0.02065321805955812realconf   0.11910112359550562realsupf   0.02181967888019761
rule6:  item   17*14 item   8*11conf   0.15182520650146553supf   0.027926444352957325realconf   0.15021459227467812realsupf   0.02881844380403458
rule7:  item   17*14 item   9*11conf   0.11079136690647483supf   0.020378756689995885realconf   0.1072961373390558realsupf   0.02058460271716756
rule8:  item   17*14 item   7*11conf   0.11116440181188382supf   0.02044737203238644realconf   0.10944206008583691realsupf   0.02099629477151091
rule9:  item   17*14 item   18*11conf   0.15947242206235013supf   0.02933305887196377realconf   0.1609442060085837realsupf   0.03087690407575134
