# Supplementary material for: A novel on-line spatial-temporal k-anonymity method for location privacy protection from sequence rules-based inference attacks
Source: PLoS One. 2017 Aug 2;12(8):e0182232. doi: 10.1371/journal.pone.0182232 (PMC5540611; doi:10.1371/journal.pone.0182232)
Supplement: S4 Dataset — (ZIP) [file pone.0182232.s004.zip › S4 Dataset/dataset/2 expansion/rule/SeR with NOSTK expansion/k=10/For SeR 5/5_5.txt]

rule1:  item   8*11 item   8*10conf   0.10148997134670486supf   0.02023768712147183realconf   0.1054421768707483realsupf   0.02125471374700034
rule2:  item   8*11 item   8*12conf   0.12363896848137533supf   0.024654325219974856realconf   0.13095238095238096realsupf   0.026396983201919782
rule3:  item   8*11 item   7*11conf   0.10186246418338109supf   0.02031196434693178realconf   0.10204081632653061realsupf   0.02056907781967775
rule4:  item   9*11 item   8*11conf   0.1627705627705628supf   0.021483259056107876realconf   0.16876574307304787realsupf   0.02296880356530682
rule5:  item   7*11 item   8*11conf   0.12934403878200273supf   0.0243914981145012realconf   0.13513513513513514realsupf   0.025711347274597188
rule6:  item   18*11 item   8*11conf   0.1395806028833552supf   0.024340075419952006realconf   0.14068441064638784realsupf   0.025368529310935892
rule7:  item   18*11 item   7*11conf   0.12418086500655308supf   0.02165466803793852realconf   0.12547528517110265realsupf   0.022625985601645526
rule8:  item   17*14 item   8*11conf   0.15057908308203316supf   0.028122500285681636realconf   0.15070921985815602realsupf   0.029139526911210148
rule9:  item   17*14 item   9*11conf   0.11288842270879773supf   0.021083304765169696realconf   0.1099290780141844realsupf   0.02125471374700034
rule10:  item   17*14 item   7*11conf   0.12604344215724841supf   0.023540166838075652realconf   0.12411347517730496realsupf   0.02399725745629071
rule11:  item   17*14 item   18*11conf   0.16015471351776586supf   0.02991086732944806realconf   0.16134751773049646realsupf   0.031196434693177923
