# Supplementary material for: A novel on-line spatial-temporal k-anonymity method for location privacy protection from sequence rules-based inference attacks
Source: PLoS One. 2017 Aug 2;12(8):e0182232. doi: 10.1371/journal.pone.0182232 (PMC5540611; doi:10.1371/journal.pone.0182232)
Supplement: S4 Dataset — (ZIP) [file pone.0182232.s004.zip › S4 Dataset/dataset/2 expansion/rule/SeR with NOSTK expansion/k=10/For SeR 5/5_6.txt]

rule1:  item   8*11 item   8*12conf   0.11619631901840491supf   0.02320395961971969realconf   0.12244897959183673realsupf   0.02469861805351367
rule2:  item   8*11 item   7*11conf   0.10785276073619633supf   0.02153778300499853realconf   0.10787172011661808realsupf   0.02175830638047633
rule3:  item   9*11 item   8*11conf   0.16286231884057972supf   0.022027834950504754realconf   0.1705263157894737realsupf   0.02381652455160247
rule4:  item   7*11 item   8*11conf   0.13282204601585856supf   0.025036753895912967realconf   0.13777089783281735realsupf   0.026168773890032342
rule5:  item   18*11 item   8*11conf   0.13704735376044566supf   0.024110555718906204realconf   0.13776337115072934realsupf   0.024992649220817408
rule6:  item   18*11 item   7*11conf   0.12061281337047351supf   0.021219249240419482realconf   0.12155591572123177realsupf   0.022052337547780066
rule7:  item   17*14 item   8*11conf   0.14419368075502673supf   0.027060668430853668realconf   0.14393939393939395realsupf   0.027932960893854747
rule8:  item   17*14 item   9*11conf   0.11045622412056558supf   0.020729197294913262realconf   0.10757575757575757realsupf   0.02087621287856513
rule9:  item   17*14 item   7*11conf   0.12168463461036301supf   0.02283642066059002realconf   0.11969696969696969realsupf   0.023228462216995
rule10:  item   17*14 item   18*11conf   0.16960122356101023supf   0.03182887386062922realconf   0.1696969696969697realsupf   0.03293149073801823
