# Supplementary material for: A novel on-line spatial-temporal k-anonymity method for location privacy protection from sequence rules-based inference attacks
Source: PLoS One. 2017 Aug 2;12(8):e0182232. doi: 10.1371/journal.pone.0182232 (PMC5540611; doi:10.1371/journal.pone.0182232)
Supplement: S4 Dataset — (ZIP) [file pone.0182232.s004.zip › S4 Dataset/dataset/2 expansion/rule/SeR with NOSTK expansion/k=10/For SeR 5/5_7.txt]

rule1:  item   8*11 item   8*12conf   0.1143011917659805supf   0.022583269115506465realconf   0.11984536082474227realsupf   0.02388903159517082
rule2:  item   8*11 item   7*11conf   0.11473456121343444supf   0.022668892884664782realconf   0.11469072164948453realsupf   0.022861546365271
rule3:  item   9*11 item   8*11conf   0.16183689627870154supf   0.021876873019950338realconf   0.1694290976058932realsupf   0.023632160287695863
rule4:  item   7*11 item   8*11conf   0.12913475825808665supf   0.02418443359876702realconf   0.1335149863760218realsupf   0.025173388132545594
rule5:  item   13*10 item   7*11conf   0.1608142493638677supf   0.02029283329052145realconf   0.16110019646365423realsupf   0.021063447212946312
rule6:  item   18*11 item   8*11conf   0.13443740867023868supf   0.023632160287695863realconf   0.13513513513513514realsupf   0.02440277421012073
rule7:  item   18*11 item   7*11conf   0.11568436434486119supf   0.020335645175100607realconf   0.1166429587482219realsupf   0.021063447212946312
rule8:  item   17*14 item   8*11conf   0.13771866233807167supf   0.026723178354311157realconf   0.13753213367609254realsupf   0.02748522989982019
rule9:  item   17*14 item   9*11conf   0.11318435402023512supf   0.021962496789108655realconf   0.11053984575835475realsupf   0.022090932442846135
rule10:  item   17*14 item   7*11conf   0.12156838024395623supf   0.023589348403116703realconf   0.12082262210796915realsupf   0.024145902902645774
rule11:  item   17*14 item   18*11conf   0.16977653103035267supf   0.032943745183662984realconf   0.16966580976863754realsupf   0.03390701258669407
