# Supplementary material for: A novel on-line spatial-temporal k-anonymity method for location privacy protection from sequence rules-based inference attacks
Source: PLoS One. 2017 Aug 2;12(8):e0182232. doi: 10.1371/journal.pone.0182232 (PMC5540611; doi:10.1371/journal.pone.0182232)
Supplement: S4 Dataset — (ZIP) [file pone.0182232.s004.zip › S4 Dataset/dataset/2 expansion/rule/SeR with NOSTK expansion/k=10/For SeR 5/5_8.txt]

rule1:  item   8*11 item   8*12conf   0.11310093851752538supf   0.022459303210101932realconf   0.11845102505694761realsupf   0.023733455043359195
rule2:  item   8*11 item   7*11conf   0.11405860946178893supf   0.022649475125513463realconf   0.11389521640091116realsupf   0.022820629849383843
rule3:  item   8*11 item   17*14conf   0.1015131200919364supf   0.020158223033622392realconf   0.10478359908883828realsupf   0.020994979461433135
rule4:  item   9*11 item   8*11conf   0.16366429269655075supf   0.022288148486231552realconf   0.17045454545454544realsupf   0.023961661341853034
rule5:  item   7*11 item   8*11conf   0.13277242777496198supf   0.024908717480602464realconf   0.13663845223700122realsupf   0.025787311729803742
rule6:  item   13*10 item   7*11conf   0.15891647855530475supf   0.020082154267457783realconf   0.15881326352530542realsupf   0.020766773162939296
rule7:  item   18*11 item   8*11conf   0.13397435897435897supf   0.023847558192606116realconf   0.135realsupf   0.02464628023733455
rule8:  item   18*11 item   7*11conf   0.11730769230769234supf   0.02088087631218622realconf   0.11875realsupf   0.021679598356914652
rule9:  item   17*14 item   8*11conf   0.1365015618027666supf   0.026593640651148637realconf   0.1366742596810934realsupf   0.02738475581926061
rule10:  item   17*14 item   9*11conf   0.11420682730923694supf   0.022250114103149247realconf   0.11161731207289294realsupf   0.022364217252396165
rule11:  item   17*14 item   7*11conf   0.11928268630075858supf   0.023239008063289216realconf   0.11845102505694761realsupf   0.023733455043359195
rule12:  item   17*14 item   18*11conf   0.16896753681392235supf   0.0329187585577362realconf   0.16856492027334852realsupf   0.03377453217708809
