# Supplementary material for: A novel on-line spatial-temporal k-anonymity method for location privacy protection from sequence rules-based inference attacks
Source: PLoS One. 2017 Aug 2;12(8):e0182232. doi: 10.1371/journal.pone.0182232 (PMC5540611; doi:10.1371/journal.pone.0182232)
Supplement: S4 Dataset — (ZIP) [file pone.0182232.s004.zip › S4 Dataset/dataset/2 expansion/rule/SeR with NOSTK expansion/k=10/For SeR 6/6_1.txt]

rule1:  item   8*11 item   8*12conf   0.12091791703442187supf   0.02349108367626886realconf   0.13089005235602094realsupf   0.0257201646090535
rule2:  item   8*11 item   7*11conf   0.12577228596646073supf   0.024434156378600823realconf   0.13089005235602094realsupf   0.0257201646090535
rule3:  item   8*11 item   18*11conf   0.10944395410414827supf   0.021262002743484224realconf   0.12041884816753927realsupf   0.023662551440329218
rule4:  item   9*11 item   7*11conf   0.14911242603550295supf   0.021604938271604937realconf   0.1506849315068493realsupf   0.02263374485596708
rule5:  item   7*11 item   8*11conf   0.1370757180156658supf   0.02700617283950617realconf   0.14871794871794872realsupf   0.029835390946502057
rule6:  item   7*11 item   18*11conf   0.10443864229765012supf   0.0205761316872428realconf   0.1076923076923077realsupf   0.021604938271604937
rule7:  item   7*12 item   7*11conf   0.18977119784656796supf   0.02417695473251029realconf   0.2realsupf   0.027777777777777776
rule8:  item   14*9 item   8*11conf   0.16235294117647056supf   0.023662551440329218realconf   0.17006802721088435realsupf   0.0257201646090535
rule9:  item   14*9 item   7*11conf   0.18705882352941175supf   0.02726337448559671realconf   0.1836734693877551realsupf   0.027777777777777776
rule10:  item   13*10 item   7*11conf   0.17943409247757075supf   0.022290809327846363realconf   0.18461538461538463realsupf   0.024691358024691357
rule11:  item   18*11 item   8*11conf   0.12112088930060212supf   0.022419410150891633realconf   0.14136125654450263realsupf   0.027777777777777776
rule12:  item   17*14 item   8*11conf   0.13770794824399263supf   0.025548696844993144realconf   0.13471502590673576realsupf   0.026748971193415638
rule13:  item   17*14 item   9*11conf   0.1099815157116451supf   0.020404663923182444realconf   0.10880829015544041realsupf   0.021604938271604937
rule14:  item   17*14 item   7*11conf   0.12939001848428835supf   0.02400548696844993realconf   0.12953367875647667realsupf   0.0257201646090535
rule15:  item   17*14 item   14*9conf   0.10813308687615526supf   0.020061728395061727realconf   0.10362694300518134realsupf   0.0205761316872428
rule16:  item   17*14 item   18*11conf   0.1931608133086876supf   0.035836762688614535realconf   0.19170984455958548realsupf   0.03806584362139918
