# Supplementary material for: A novel on-line spatial-temporal k-anonymity method for location privacy protection from sequence rules-based inference attacks
Source: PLoS One. 2017 Aug 2;12(8):e0182232. doi: 10.1371/journal.pone.0182232 (PMC5540611; doi:10.1371/journal.pone.0182232)
Supplement: S4 Dataset — (ZIP) [file pone.0182232.s004.zip › S4 Dataset/dataset/2 expansion/rule/SeR with NOSTK expansion/k=10/For SeR 6/6_2.txt]

rule1:  item   8*11 item   8*12conf   0.11778425655976675supf   0.023202389156903282realconf   0.12758620689655173realsupf   0.025499655410062026
rule2:  item   8*11 item   7*11conf   0.1250728862973761supf   0.0246381805651275realconf   0.12758620689655173realsupf   0.025499655410062026
rule3:  item   8*11 item   18*11conf   0.10495626822157435supf   0.02067539627842867realconf   0.11379310344827587realsupf   0.022742935906271536
rule4:  item   9*11 item   7*11conf   0.1687448046550291supf   0.023317252469561223realconf   0.17391304347826086realsupf   0.024810475534114404
rule5:  item   7*11 item   8*11conf   0.13247863247863248supf   0.026705720192970364realconf   0.14189189189189189realsupf   0.028945554789800137
rule6:  item   7*12 item   7*11conf   0.19885108263367215supf   0.025844245348035838realconf   0.2079207920792079realsupf   0.028945554789800137
rule7:  item   14*9 item   8*11conf   0.16025900445163901supf   0.022742935906271536realconf   0.1650943396226415realsupf   0.024121295658166782
rule8:  item   14*9 item   7*11conf   0.18696883852691218supf   0.02653342522398346realconf   0.18396226415094338realsupf   0.026878015161957272
rule9:  item   13*10 item   7*11conf   0.1791607732201792supf   0.021824029405008043realconf   0.1827956989247312realsupf   0.02343211578221916
rule10:  item   18*11 item   8*11conf   0.13601161665053244supf   0.024207443142660233realconf   0.15185185185185185realsupf   0.028256374913852515
rule11:  item   18*11 item   7*11conf   0.11293965795417876supf   0.020101079715138984realconf   0.11481481481481481realsupf   0.021364576154376293
rule12:  item   18*11 item   17*14conf   0.1139077121652146supf   0.02027337468412589realconf   0.12222222222222222realsupf   0.022742935906271536
rule13:  item   17*14 item   8*11conf   0.1405254429606354supf   0.02641856191132552realconf   0.1388888888888889realsupf   0.027567195037904894
rule14:  item   17*14 item   9*11conf   0.1093654534345815supf   0.020560532965770734realconf   0.1076388888888889realsupf   0.021364576154376293
rule15:  item   17*14 item   7*11conf   0.13319368071921098supf   0.02504020215943028realconf   0.13194444444444445realsupf   0.026188835286009647
rule16:  item   17*14 item   14*9conf   0.11914113642314744supf   0.022398345968297727realconf   0.11458333333333333realsupf   0.022742935906271536
rule17:  item   17*14 item   18*11conf   0.17901719472811384supf   0.03365495060877556realconf   0.17708333333333334realsupf   0.03514817367332874
