# Supplementary material for: A novel on-line spatial-temporal k-anonymity method for location privacy protection from sequence rules-based inference attacks
Source: PLoS One. 2017 Aug 2;12(8):e0182232. doi: 10.1371/journal.pone.0182232 (PMC5540611; doi:10.1371/journal.pone.0182232)
Supplement: S4 Dataset — (ZIP) [file pone.0182232.s004.zip › S4 Dataset/dataset/2 expansion/rule/SeR with NOSTK expansion/k=10/For SeR 6/6_3.txt]

rule1:  item   8*11 item   8*12conf   0.11576673866090711supf   0.023035929173113288realconf   0.12307692307692308realsupf   0.02475502836513667
rule2:  item   8*11 item   7*11conf   0.11857451403887688supf   0.023594636410520887realconf   0.12051282051282051realsupf   0.024239298607529654
rule3:  item   9*11 item   8*11conf   0.1468553459119497supf   0.020070483066872962realconf   0.15441176470588236realsupf   0.021660649819494584
rule4:  item   9*11 item   7*11conf   0.159748427672956supf   0.021832559738696924realconf   0.16544117647058823realsupf   0.02320783909231563
rule5:  item   7*11 item   8*11conf   0.12450331125827814supf   0.024239298607529654realconf   0.13385826771653545realsupf   0.02630221763795771
rule6:  item   7*12 item   7*11conf   0.1869285472400948supf   0.02372356884992264realconf   0.19771863117870722realsupf   0.026817947395564725
rule7:  item   14*9 item   8*11conf   0.15253933121971647supf   0.021918514698298093realconf   0.1602787456445993realsupf   0.02372356884992264
rule8:  item   14*9 item   7*11conf   0.17407429562720583supf   0.025012893243940175realconf   0.17073170731707318realsupf   0.02527075812274368
rule9:  item   13*10 item   7*11conf   0.17504273504273501supf   0.022004469657899258realconf   0.17786561264822134realsupf   0.02320783909231563
rule10:  item   18*11 item   8*11conf   0.12637362637362637supf   0.022240845796802477realconf   0.1388101983002833realsupf   0.02527075812274368
rule11:  item   17*14 item   8*11conf   0.13286209830486287supf   0.024926938284339006realconf   0.13192612137203166realsupf   0.025786487880350695
rule12:  item   17*14 item   9*11conf   0.12049217880751356supf   0.022606154375107445realconf   0.11873350923482849realsupf   0.02320783909231563
rule13:  item   17*14 item   7*11conf   0.12232475947378754supf   0.022949974213512123realconf   0.12401055408970976realsupf   0.024239298607529654
rule14:  item   17*14 item   14*9conf   0.11407814647555466supf   0.021402784940691078realconf   0.11081794195250659realsupf   0.021660649819494584
rule15:  item   17*14 item   18*11conf   0.16447411479808885supf   0.030857830496819668realconf   0.16358839050131926realsupf   0.03197524497163486
