# Supplementary material for: A novel on-line spatial-temporal k-anonymity method for location privacy protection from sequence rules-based inference attacks
Source: PLoS One. 2017 Aug 2;12(8):e0182232. doi: 10.1371/journal.pone.0182232 (PMC5540611; doi:10.1371/journal.pone.0182232)
Supplement: S4 Dataset — (ZIP) [file pone.0182232.s004.zip › S4 Dataset/dataset/2 expansion/rule/SeR with NOSTK expansion/k=10/For SeR 6/6_4.txt]

rule1:  item   8*11 item   8*12conf   0.11846101923725956supf   0.02409390444810544realconf   0.12625250501002003realsupf   0.025947281713344317
rule2:  item   8*11 item   7*11conf   0.10681741478231523supf   0.021725700164744646realconf   0.10821643286573146realsupf   0.022240527182866558
rule3:  item   9*11 item   8*11conf   0.15150012397718818supf   0.02097062053816584realconf   0.15942028985507245realsupf   0.022652388797364087
rule4:  item   9*11 item   7*11conf   0.15125216960079343supf   0.020936298736957713realconf   0.1565217391304348realsupf   0.022240527182866558
rule5:  item   7*11 item   8*11conf   0.13160733549083065supf   0.02512355848434926realconf   0.139186295503212realsupf   0.026771004942339374
rule6:  item   7*12 item   7*11conf   0.18687982359426683supf   0.02327018121911038realconf   0.19753086419753085realsupf   0.026359143327841845
rule7:  item   14*9 item   8*11conf   0.15095487736378957supf   0.022137561779242174realconf   0.15846994535519127realsupf   0.023887973640856673
rule8:  item   14*9 item   7*11conf   0.16991200149784688supf   0.024917627677100495realconf   0.16666666666666666realsupf   0.02512355848434926
rule9:  item   13*10 item   7*11conf   0.17197278911564629supf   0.02169137836353652realconf   0.17405063291139242realsupf   0.022652388797364087
rule10:  item   18*11 item   8*11conf   0.13593841356460729supf   0.023939456342668863realconf   0.14545454545454545realsupf   0.026359143327841845
rule11:  item   17*14 item   8*11conf   0.14255566107417958supf   0.026496430532674357realconf   0.14072494669509594realsupf   0.027182866556836903
rule12:  item   17*14 item   9*11conf   0.11264113115964966supf   0.020936298736957716realconf   0.11087420042643924realsupf   0.0214168039538715
rule13:  item   17*14 item   14*9conf   0.11633428300094965supf   0.021622734761120265realconf   0.11300639658848614realsupf   0.02182866556836903
rule14:  item   17*14 item   18*11conf   0.17247019098870947supf   0.03205656232839099realconf   0.17057569296375266realsupf   0.032948929159802305
