# Supplementary material for: A novel on-line spatial-temporal k-anonymity method for location privacy protection from sequence rules-based inference attacks
Source: PLoS One. 2017 Aug 2;12(8):e0182232. doi: 10.1371/journal.pone.0182232 (PMC5540611; doi:10.1371/journal.pone.0182232)
Supplement: S4 Dataset — (ZIP) [file pone.0182232.s004.zip › S4 Dataset/dataset/2 expansion/rule/SeR with NOSTK expansion/k=10/For SeR 6/6_5.txt]

rule1:  item   8*11 item   8*12conf   0.12109934154022325supf   0.024176954732510282realconf   0.12755102040816327realsupf   0.0257201646090535
rule2:  item   8*11 item   7*11conf   0.10950472373318064supf   0.021862139917695474realconf   0.11054421768707483realsupf   0.022290809327846366
rule3:  item   9*11 item   8*11conf   0.1538620832470491supf   0.0212334247828075realconf   0.16019417475728157realsupf   0.02263374485596708
rule4:  item   7*11 item   8*11conf   0.13452914798206278supf   0.0257201646090535realconf   0.1408199643493761realsupf   0.02709190672153635
rule5:  item   7*12 item   7*11conf   0.1749430523917995supf   0.02194787379972565realconf   0.18461538461538463realsupf   0.024691358024691357
rule6:  item   14*9 item   8*11conf   0.1391300915693085supf   0.020147462277091906realconf   0.14549653579676675realsupf   0.021604938271604937
rule7:  item   14*9 item   7*11conf   0.1527470792548153supf   0.022119341563786008realconf   0.15011547344110854realsupf   0.022290809327846366
rule8:  item   18*11 item   8*11conf   0.1360951599671862supf   0.023705418381344306realconf   0.14395393474088292realsupf   0.0257201646090535
rule9:  item   17*14 item   8*11conf   0.14306458604247943supf   0.02694901691815272realconf   0.14285714285714285realsupf   0.027777777777777776
rule10:  item   17*14 item   9*11conf   0.11439098396185524supf   0.021547782350251486realconf   0.1128747795414462realsupf   0.02194787379972565
rule11:  item   17*14 item   7*11conf   0.12288686605981795supf   0.023148148148148147realconf   0.12345679012345678realsupf   0.02400548696844993
rule12:  item   17*14 item   14*9conf   0.10650195058517556supf   0.020061728395061727realconf   0.10405643738977072realsupf   0.020233196159122085
rule13:  item   17*14 item   18*11conf   0.17082791504117906supf   0.0321787837219936realconf   0.1693121693121693realsupf   0.03292181069958848
