# Supplementary material for: A novel on-line spatial-temporal k-anonymity method for location privacy protection from sequence rules-based inference attacks
Source: PLoS One. 2017 Aug 2;12(8):e0182232. doi: 10.1371/journal.pone.0182232 (PMC5540611; doi:10.1371/journal.pone.0182232)
Supplement: S4 Dataset — (ZIP) [file pone.0182232.s004.zip › S4 Dataset/dataset/2 expansion/rule/SeR with NOSTK expansion/k=10/For SeR 6/6_6.txt]

rule1:  item   8*11 item   8*12conf   0.11615913555992141supf   0.023179457022444377realconf   0.12262773722627737realsupf   0.02469861805351367
rule2:  item   8*11 item   7*11conf   0.10719548133595287supf   0.021390767421346664realconf   0.10802919708029197realsupf   0.02175830638047633
rule3:  item   9*11 item   8*11conf   0.16009449391241143supf   0.021586788199549154realconf   0.16595744680851063realsupf   0.022934431049691267
rule4:  item   7*11 item   8*11conf   0.1327088212334114supf   0.024992649220817408realconf   0.13819875776397517realsupf   0.026168773890032342
rule5:  item   7*12 item   7*11conf   0.1634748272458045supf   0.020288150543957658realconf   0.1714922048997773realsupf   0.022640399882387533
rule6:  item   14*9 item   7*11conf   0.15648135684479744supf   0.0227874154660394realconf   0.1541501976284585realsupf   0.022934431049691267
rule7:  item   18*11 item   8*11conf   0.1384583158776707supf   0.024294325198471044realconf   0.14705882352941177realsupf   0.02646280505733608
rule8:  item   18*11 item   7*11conf   0.1184192151934087supf   0.02077820248946388realconf   0.12091503267973856realsupf   0.02175830638047633
rule9:  item   17*14 item   8*11conf   0.144104641224778supf   0.02714887778104479realconf   0.14523449319213314realsupf   0.028226992061158484
rule10:  item   17*14 item   9*11conf   0.11054958938723945supf   0.020827207684014505realconf   0.10892586989409984realsupf   0.021170244045868862
rule11:  item   17*14 item   7*11conf   0.1225149567091524supf   0.02308144663334313realconf   0.12254160363086233realsupf   0.02381652455160247
rule12:  item   17*14 item   18*11conf   0.16673479246404818supf   0.03141232970694893realconf   0.1649016641452345realsupf   0.03204939723610703
