# Supplementary material for: A novel on-line spatial-temporal k-anonymity method for location privacy protection from sequence rules-based inference attacks
Source: PLoS One. 2017 Aug 2;12(8):e0182232. doi: 10.1371/journal.pone.0182232 (PMC5540611; doi:10.1371/journal.pone.0182232)
Supplement: S4 Dataset — (ZIP) [file pone.0182232.s004.zip › S4 Dataset/dataset/2 expansion/rule/SeR with NOSTK expansion/k=10/For SeR 6/6_7.txt]

rule1:  item   8*11 item   8*12conf   0.11426712922810058supf   0.022561863173216883realconf   0.12realsupf   0.02388903159517082
rule2:  item   8*11 item   7*11conf   0.1141587163920208supf   0.022540457230927305realconf   0.11483870967741935realsupf   0.022861546365271
rule3:  item   9*11 item   8*11conf   0.1594156875198476supf   0.021491566058737907realconf   0.1654275092936803realsupf   0.022861546365271
rule4:  item   7*11 item   8*11conf   0.12903225806451613supf   0.024145902902645774realconf   0.13387978142076504realsupf   0.025173388132545594
rule5:  item   14*9 item   7*11conf   0.14773588204440818supf   0.0217056254816337realconf   0.1452991452991453realsupf   0.021834061135371178
rule6:  item   13*10 item   7*11conf   0.16188348513490286supf   0.020164397636783966realconf   0.16432865731462926realsupf   0.021063447212946312
rule7:  item   18*11 item   8*11conf   0.13566459172464299supf   0.023792704854867713realconf   0.14326647564469913realsupf   0.025687130747495505
rule8:  item   17*14 item   8*11conf   0.13766454085639782supf   0.026800239746553642realconf   0.1386392811296534realsupf   0.027742101207295145
rule9:  item   17*14 item   9*11conf   0.11325437466620589supf   0.022048120558266975realconf   0.1116816431322208realsupf   0.02234780375032109
rule10:  item   17*14 item   7*11conf   0.12227074235807858supf   0.0238034078260125realconf   0.12323491655969192realsupf   0.024659645517595686
rule11:  item   17*14 item   18*11conf   0.16735258081744206supf   0.03257984416474013realconf   0.16559691912708602realsupf   0.0331363986642692
