# Supplementary material for: A novel on-line spatial-temporal k-anonymity method for location privacy protection from sequence rules-based inference attacks
Source: PLoS One. 2017 Aug 2;12(8):e0182232. doi: 10.1371/journal.pone.0182232 (PMC5540611; doi:10.1371/journal.pone.0182232)
Supplement: S4 Dataset — (ZIP) [file pone.0182232.s004.zip › S4 Dataset/dataset/2 expansion/rule/SeR with NOSTK expansion/k=10/For SeR 6/6_8.txt]

rule1:  item   8*11 item   8*12conf   0.11307014181678803supf   0.022440286018560775realconf   0.11858608893956671realsupf   0.023733455043359195
rule2:  item   8*11 item   7*11conf   0.11354925258719817supf   0.022535371976266545realconf   0.11402508551881414realsupf   0.022820629849383843
rule3:  item   8*11 item   17*14conf   0.10176312763510924supf   0.0201962574167047realconf   0.10490307867730901realsupf   0.020994979461433135
rule4:  item   9*11 item   8*11conf   0.16153415453527428supf   0.021945839038490792realconf   0.16693944353518822realsupf   0.02327704244637152
rule5:  item   7*11 item   8*11conf   0.13268411442483263supf   0.02487448653582839realconf   0.13696969696969696realsupf   0.025787311729803742
rule6:  item   14*9 item   7*11conf   0.14754866243364212supf   0.02156549520766773realconf   0.1450381679389313realsupf   0.021679598356914652
rule7:  item   18*11 item   8*11conf   0.1350497805374157supf   0.023990187129164765realconf   0.1421383647798742realsupf   0.025787311729803742
rule8:  item   18*11 item   7*11conf   0.11561931270741893supf   0.02053856686444546realconf   0.11823899371069183realsupf   0.021451392058420813
rule9:  item   17*14 item   8*11conf   0.13645717463848722supf   0.02666210254069679realconf   0.13765642775881684realsupf   0.02761296211775445
rule10:  item   17*14 item   9*11conf   0.11426585094549499supf   0.022326182869313857realconf   0.11262798634812286realsupf   0.022592423550890004
rule11:  item   17*14 item   7*11conf   0.11991101223581759supf   0.023429179978700747realconf   0.12059158134243458realsupf   0.024189867640346873
rule12:  item   17*14 item   18*11conf   0.16682424916573974supf   0.03259546630153659realconf   0.16496018202502843realsupf   0.03308991328160657
