# Supplementary material for: A novel on-line spatial-temporal k-anonymity method for location privacy protection from sequence rules-based inference attacks
Source: PLoS One. 2017 Aug 2;12(8):e0182232. doi: 10.1371/journal.pone.0182232 (PMC5540611; doi:10.1371/journal.pone.0182232)
Supplement: S4 Dataset — (ZIP) [file pone.0182232.s004.zip › S4 Dataset/dataset/2 expansion/rule/SeR with NOSTK expansion/k=10/For SeR 7/7_1.txt]

rule1:  item   8*11 item   8*12conf   0.13599274705349046supf   0.02551020408163265realconf   0.15343915343915343realsupf   0.02959183673469388
rule2:  item   8*11 item   7*11conf   0.13916591115140522supf   0.026105442176870747realconf   0.14285714285714285realsupf   0.027551020408163266
rule3:  item   9*11 item   7*11conf   0.1441550575408843supf   0.020238095238095236realconf   0.1476510067114094realsupf   0.022448979591836733
rule4:  item   7*11 item   8*11conf   0.11409574468085106supf   0.021887755102040815realconf   0.1256544502617801realsupf   0.024489795918367346
rule5:  item   7*11 item   14*9conf   0.10638297872340424supf   0.02040816326530612realconf   0.10471204188481675realsupf   0.02040816326530612
rule6:  item   7*12 item   7*11conf   0.1719356627842485supf   0.02108843537414966realconf   0.19402985074626866realsupf   0.026530612244897958
rule7:  item   14*9 item   8*11conf   0.1529327096077726supf   0.021683673469387755realconf   0.16551724137931034realsupf   0.024489795918367346
rule8:  item   13*10 item   7*11conf   0.1917808219178082supf   0.026190476190476188realconf   0.19718309859154928realsupf   0.02857142857142857
rule9:  item   13*10 item   18*11conf   0.14719800747198006supf   0.02010204081632653realconf   0.15492957746478872realsupf   0.022448979591836733
rule10:  item   18*13 item   17*14conf   0.19853917662682602supf   0.025425170068027213realconf   0.21232876712328766realsupf   0.03163265306122449
rule11:  item   18*11 item   8*11conf   0.12024661144578316supf   0.02172619047619048realconf   0.13089005235602094realsupf   0.025510204081632654
rule12:  item   17*14 item   8*11conf   0.13738551207327224supf   0.028061224489795915realconf   0.14150943396226415realsupf   0.030612244897959183
rule13:  item   17*14 item   9*11conf   0.11990008326394667supf   0.024489795918367346realconf   0.1179245283018868realsupf   0.025510204081632654
rule14:  item   17*14 item   7*11conf   0.14571190674437967supf   0.029761904761904764realconf   0.1509433962264151realsupf   0.0326530612244898
rule15:  item   17*14 item   13*10conf   0.11074104912572852supf   0.022619047619047615realconf   0.1179245283018868realsupf   0.025510204081632654
rule16:  item   17*14 item   18*13conf   0.10630030530113793supf   0.02171201814058957realconf   0.12264150943396226realsupf   0.026530612244897958
rule17:  item   17*14 item   18*11conf   0.1658617818484596supf   0.03387755102040817realconf   0.17452830188679244realsupf   0.03775510204081633
