# Supplementary material for: A novel on-line spatial-temporal k-anonymity method for location privacy protection from sequence rules-based inference attacks
Source: PLoS One. 2017 Aug 2;12(8):e0182232. doi: 10.1371/journal.pone.0182232 (PMC5540611; doi:10.1371/journal.pone.0182232)
Supplement: S4 Dataset — (ZIP) [file pone.0182232.s004.zip › S4 Dataset/dataset/2 expansion/rule/SeR with NOSTK expansion/k=10/For SeR 7/7_2.txt]

rule1:  item   8*11 item   8*12conf   0.12759643916913946supf   0.02456020105094814realconf   0.1423611111111111realsupf   0.02810143934201508
rule2:  item   8*11 item   7*11conf   0.13382789317507418supf   0.02575965273018049realconf   0.13541666666666666realsupf   0.026730637422892393
rule3:  item   9*11 item   7*11conf   0.16561047739754967supf   0.022389764679003887realconf   0.17142857142857143realsupf   0.02467443454420836
rule4:  item   7*11 item   8*11conf   0.11747404844290658supf   0.02326936257710761realconf   0.1267123287671233realsupf   0.025359835503769704
rule5:  item   7*11 item   7*12conf   0.10409457900807381supf   0.020619145533470412realconf   0.11301369863013698realsupf   0.022618231665524333
rule6:  item   7*12 item   7*11conf   0.1874887326482783supf   0.023760566598126573realconf   0.20398009950248755realsupf   0.02810143934201508
rule7:  item   14*9 item   8*11conf   0.15378937007874016supf   0.02141877998629198realconf   0.1619047619047619realsupf   0.023303632625085675
rule8:  item   14*9 item   7*11conf   0.14517716535433073supf   0.02021932830705963realconf   0.14761904761904762realsupf   0.021247429746401644
rule9:  item   13*10 item   7*11conf   0.18788410886742754supf   0.024445967557687916realconf   0.1919191919191919realsupf   0.02604523646333105
rule10:  item   18*13 item   17*14conf   0.18930232558139531supf   0.02324651587845556realconf   0.19900497512437812realsupf   0.027416038382453736
rule11:  item   18*11 item   8*11conf   0.13557165231010182supf   0.023732008224811516realconf   0.14444444444444443realsupf   0.026730637422892393
rule12:  item   17*14 item   8*11conf   0.14011391375101712supf   0.028101439342015085realconf   0.14332247557003258realsupf   0.03015764222069911
rule13:  item   17*14 item   9*11conf   0.1161920260374288supf   0.023303632625085675realconf   0.11400651465798045realsupf   0.023989033584647018
rule14:  item   17*14 item   7*11conf   0.1441008950366151supf   0.028901073794836644realconf   0.1465798045602606realsupf   0.030843043180260453
rule15:  item   17*14 item   14*9conf   0.11277461350691619supf   0.022618231665524333realconf   0.10749185667752444realsupf   0.022618231665524333
rule16:  item   17*14 item   13*10conf   0.11676159479251423supf   0.023417866118345898realconf   0.12052117263843648realsupf   0.025359835503769704
rule17:  item   17*14 item   18*13conf   0.10119338215351233supf   0.02029548396923311realconf   0.11400651465798045realsupf   0.023989033584647018
rule18:  item   17*14 item   18*11conf   0.16130187144019525supf   0.03235092529129541realconf   0.16612377850162866realsupf   0.03495544893762851
