# Supplementary material for: A novel on-line spatial-temporal k-anonymity method for location privacy protection from sequence rules-based inference attacks
Source: PLoS One. 2017 Aug 2;12(8):e0182232. doi: 10.1371/journal.pone.0182232 (PMC5540611; doi:10.1371/journal.pone.0182232)
Supplement: S4 Dataset — (ZIP) [file pone.0182232.s004.zip › S4 Dataset/dataset/2 expansion/rule/SeR with NOSTK expansion/k=10/For SeR 7/7_3.txt]

rule1:  item   8*11 item   8*12conf   0.12297592997811814supf   0.024054100325286765realconf   0.13402061855670103realsupf   0.02670775552131484
rule2:  item   8*11 item   7*11conf   0.12494529540481399supf   0.024439308337613423realconf   0.12628865979381443realsupf   0.025166923472008218
rule3:  item   9*11 item   8*11conf   0.15058898439987264supf   0.020244821092278723realconf   0.16realsupf   0.022598870056497175
rule4:  item   9*11 item   7*11conf   0.15727475326329193supf   0.021143639787707585realconf   0.16363636363636364realsupf   0.023112480739599383
rule5:  item   7*11 item   8*11conf   0.11270053475935829supf   0.02164869029275809realconf   0.1220159151193634realsupf   0.02362609142270159
rule6:  item   7*12 item   7*11conf   0.17808030803080308supf   0.022170861153912realconf   0.1946564885496183realsupf   0.026194144838212634
rule7:  item   14*9 item   8*11conf   0.1476984414642987supf   0.020929635336415realconf   0.15789473684210525realsupf   0.023112480739599383
rule8:  item   14*9 item   7*11conf   0.14316781442551652supf   0.020287621982537238realconf   0.14385964912280702realsupf   0.021058038007190548
rule9:  item   13*10 item   7*11conf   0.18170019467877999supf   0.02396849854476973realconf   0.18490566037735848realsupf   0.025166923472008218
rule10:  item   18*13 item   17*14conf   0.19525159461374905supf   0.023583290532443072realconf   0.20077220077220076realsupf   0.02670775552131484
rule11:  item   18*11 item   8*11conf   0.12596040189125296supf   0.021892655367231638realconf   0.13314447592067988realsupf   0.024139702105803802
rule12:  item   17*14 item   8*11conf   0.13294438927507446supf   0.026194144838212637realconf   0.135678391959799realsupf   0.02773497688751926
rule13:  item   17*14 item   9*11conf   0.125124131082423supf   0.02465331278890601realconf   0.12311557788944724realsupf   0.025166923472008218
rule14:  item   17*14 item   7*11conf   0.13120655412115192supf   0.0258517377161445realconf   0.135678391959799realsupf   0.02773497688751926
rule15:  item   17*14 item   14*9conf   0.10948361469712015supf   0.02157164869029276realconf   0.10552763819095477realsupf   0.02157164869029276
rule16:  item   17*14 item   13*10conf   0.10991807348560077supf   0.021657250470809793realconf   0.11306532663316583realsupf   0.023112480739599383
rule17:  item   17*14 item   18*11conf   0.15171300893743792supf   0.029892141756548536realconf   0.15577889447236182realsupf   0.03184386235233693
