# Supplementary material for: A novel on-line spatial-temporal k-anonymity method for location privacy protection from sequence rules-based inference attacks
Source: PLoS One. 2017 Aug 2;12(8):e0182232. doi: 10.1371/journal.pone.0182232 (PMC5540611; doi:10.1371/journal.pone.0182232)
Supplement: S4 Dataset — (ZIP) [file pone.0182232.s004.zip › S4 Dataset/dataset/2 expansion/rule/SeR with NOSTK expansion/k=10/For SeR 7/7_4.txt]

rule1:  item   8*11 item   8*12conf   0.12410501193317423supf   0.024904214559386975realconf   0.13480885311871227realsupf   0.027504105090311988
rule2:  item   8*11 item   7*11conf   0.11166041595635869supf   0.022406951286261634realconf   0.11267605633802817realsupf   0.022988505747126436
rule3:  item   9*11 item   8*11conf   0.1544817225838758supf   0.021107006020799124realconf   0.16379310344827586realsupf   0.023399014778325122
rule4:  item   9*11 item   7*11conf   0.14922383575363043supf   0.020388615216201424realconf   0.15517241379310345realsupf   0.022167487684729065
rule5:  item   7*11 item   8*11conf   0.12206521739130437supf   0.023050082101806244realconf   0.12958963282937366realsupf   0.024630541871921183
rule6:  item   7*12 item   7*11conf   0.17972761777182406supf   0.022030651340996167realconf   0.19504643962848298realsupf   0.02586206896551724
rule7:  item   14*9 item   8*11conf   0.1471628696759587supf   0.021346469622331693realconf   0.1565934065934066realsupf   0.023399014778325122
rule8:  item   14*9 item   7*11conf   0.14574784208292063supf   0.021141215106732347realconf   0.14560439560439561realsupf   0.02175697865353038
rule9:  item   13*10 item   7*11conf   0.1774530271398747supf   0.023262178434592228realconf   0.1798780487804878realsupf   0.024220032840722498
rule10:  item   18*13 item   17*14conf   0.18089430894308947supf   0.02131226053639847realconf   0.18471337579617833realsupf   0.023809523809523808
rule11:  item   18*11 item   8*11conf   0.1356733636791713supf   0.0236555829228243realconf   0.1409090909090909realsupf   0.025451559934318555
rule12:  item   17*14 item   8*11conf   0.142214585333805supf   0.027504105090311988realconf   0.14344262295081966realsupf   0.028735632183908046
rule13:  item   17*14 item   9*11conf   0.11674331631879514supf   0.02257799671592775realconf   0.11475409836065574realsupf   0.022988505747126436
rule14:  item   17*14 item   7*11conf   0.11532824581796126supf   0.02230432402846196realconf   0.11885245901639344realsupf   0.023809523809523808
rule15:  item   17*14 item   14*9conf   0.1124981048162935supf   0.02175697865353038realconf   0.10860655737704918realsupf   0.02175697865353038
rule16:  item   17*14 item   13*10conf   0.10506898468691564supf   0.02032019704433498realconf   0.10860655737704918realsupf   0.02175697865353038
rule17:  item   17*14 item   18*11conf   0.16174255824531256supf   0.031280788177339904realconf   0.16393442622950818realsupf   0.03284072249589491
