# Supplementary material for: A novel on-line spatial-temporal k-anonymity method for location privacy protection from sequence rules-based inference attacks
Source: PLoS One. 2017 Aug 2;12(8):e0182232. doi: 10.1371/journal.pone.0182232 (PMC5540611; doi:10.1371/journal.pone.0182232)
Supplement: S4 Dataset — (ZIP) [file pone.0182232.s004.zip › S4 Dataset/dataset/2 expansion/rule/SeR with NOSTK expansion/k=10/For SeR 7/7_5.txt]

rule1:  item   8*11 item   8*12conf   0.12590239676580997supf   0.02485180118559051realconf   0.1348122866894198realsupf   0.027017783857729138
rule2:  item   8*11 item   7*11conf   0.11362980075079411supf   0.022429320565435475realconf   0.11433447098976109realsupf   0.022913816689466484
rule3:  item   9*11 item   8*11conf   0.15636743215031318supf   0.021346329229366166realconf   0.163855421686747realsupf   0.023255813953488372
rule4:  item   7*11 item   8*11conf   0.12662454873646212supf   0.02399110807113543realconf   0.13285457809694792realsupf   0.0253077975376197
rule5:  item   7*12 item   7*11conf   0.1689220289054589supf   0.020918832649338803realconf   0.18251928020565553realsupf   0.024281805745554035
rule6:  item   13*10 item   7*11conf   0.1641255605381166supf   0.020861833105335157realconf   0.16753926701570682realsupf   0.02188782489740082
rule7:  item   18*13 item   17*14conf   0.1840019811788014supf   0.021175330597355223realconf   0.18681318681318682realsupf   0.023255813953488372
rule8:  item   18*11 item   8*11conf   0.13587315205913408supf   0.02346956224350205realconf   0.1401151631477927realsupf   0.02496580027359781
rule9:  item   17*14 item   8*11conf   0.14267665146634315supf   0.027770177838577288realconf   0.14505119453924914realsupf   0.029069767441860465
rule10:  item   17*14 item   9*11conf   0.11772580847592354supf   0.022913816689466484realconf   0.11604095563139932realsupf   0.023255813953488372
rule11:  item   17*14 item   7*11conf   0.12885411872986655supf   0.025079799361605107realconf   0.13139931740614336realsupf   0.026333789329685362
rule12:  item   17*14 item   14*9conf   0.10366899552357446supf   0.02017783857729138realconf   0.10068259385665529realsupf   0.02017783857729138
rule13:  item   17*14 item   18*11conf   0.16200476927582316supf   0.03153214774281806realconf   0.16382252559726962realsupf   0.03283173734610123
