# Supplementary material for: A novel on-line spatial-temporal k-anonymity method for location privacy protection from sequence rules-based inference attacks
Source: PLoS One. 2017 Aug 2;12(8):e0182232. doi: 10.1371/journal.pone.0182232 (PMC5540611; doi:10.1371/journal.pone.0182232)
Supplement: S4 Dataset — (ZIP) [file pone.0182232.s004.zip › S4 Dataset/dataset/2 expansion/rule/SeR with NOSTK expansion/k=10/For SeR 7/7_6.txt]

rule1:  item   8*11 item   8*12conf   0.12023750618505691supf   0.02376063361689645realconf   0.12884333821376281realsupf   0.025814021707245526
rule2:  item   8*11 item   7*11conf   0.11071251855517071supf   0.02187836120074313realconf   0.11127379209370425realsupf   0.022293927838075683
rule3:  item   9*11 item   8*11conf   0.16233528550512447supf   0.021682800430233698realconf   0.16913319238900634realsupf   0.023467292461132296
rule4:  item   7*11 item   8*11conf   0.12582417582417585supf   0.023511293634496923realconf   0.13125realsupf   0.024640657084188913
rule5:  item   14*9 item   7*11conf   0.1390721754136636supf   0.020093869169844528realconf   0.1388888888888889realsupf   0.02053388090349076
rule6:  item   18*11 item   8*11conf   0.1382808553628557supf   0.024090642417131127realconf   0.1437908496732026realsupf   0.025814021707245526
rule7:  item   18*11 item   7*11conf   0.11730369871471065supf   0.02043610051823604realconf   0.119281045751634realsupf   0.02141390437078322
rule8:  item   17*14 item   8*11conf   0.14366349480968862supf   0.027838075682018185realconf   0.14705882352941177realsupf   0.02933411557641537
rule9:  item   17*14 item   9*11conf   0.11353806228373708supf   0.02200058668231153realconf   0.11176470588235295realsupf   0.022293927838075683
rule10:  item   17*14 item   7*11conf   0.12766724336793545supf   0.024738437469443625realconf   0.12941176470588237realsupf   0.025814021707245526
rule11:  item   17*14 item   18*11conf   0.15925605536332188supf   0.030859489586388972realconf   0.16029411764705884realsupf   0.031974185978292755
