# Supplementary material for: A novel on-line spatial-temporal k-anonymity method for location privacy protection from sequence rules-based inference attacks
Source: PLoS One. 2017 Aug 2;12(8):e0182232. doi: 10.1371/journal.pone.0182232 (PMC5540611; doi:10.1371/journal.pone.0182232)
Supplement: S4 Dataset — (ZIP) [file pone.0182232.s004.zip › S4 Dataset/dataset/2 expansion/rule/SeR with NOSTK expansion/k=10/For SeR 7/7_7.txt]

rule1:  item   8*11 item   8*12conf   0.11411281607953316supf   0.022604675057796043realconf   0.12163892445582586realsupf   0.02440277421012073
rule2:  item   8*11 item   7*11conf   0.11486924573157552supf   0.0227545166538231realconf   0.11523687580025609realsupf   0.023118417672745955
rule3:  item   9*11 item   8*11conf   0.16247642991829042supf   0.022133744327425296realconf   0.1705989110707804realsupf   0.024145902902645774
rule4:  item   7*11 item   8*11conf   0.1293269230769231supf   0.02418443359876702realconf   0.13406292749658003realsupf   0.025173388132545594
rule5:  item   14*9 item   7*11conf   0.14745659192042582supf   0.0217056254816337realconf   0.14675767918088736realsupf   0.022090932442846135
rule6:  item   13*10 item   7*11conf   0.16152263374485593supf   0.020164397636783966realconf   0.16432865731462926realsupf   0.021063447212946312
rule7:  item   18*11 item   8*11conf   0.13623396888867217supf   0.02392114050860519realconf   0.14082503556187767realsupf   0.025430259440020548
rule8:  item   18*11 item   7*11conf   0.11508265470327206supf   0.02020720952136313realconf   0.1166429587482219realsupf   0.021063447212946312
rule9:  item   17*14 item   8*11conf   0.1391158825386801supf   0.026945800154122783realconf   0.14175257731958762realsupf   0.028255843822245056
rule10:  item   17*14 item   9*11conf   0.11139880012630246supf   0.021577189827896224realconf   0.1095360824742268realsupf   0.021834061135371178
rule11:  item   17*14 item   7*11conf   0.12377644458478049supf   0.023974655364329134realconf   0.125realsupf   0.02491651682507064
rule12:  item   17*14 item   18*11conf   0.16736343542784965supf   0.03241715900333933realconf   0.16752577319587628realsupf   0.033393269971744154
