# Supplementary material for: A novel on-line spatial-temporal k-anonymity method for location privacy protection from sequence rules-based inference attacks
Source: PLoS One. 2017 Aug 2;12(8):e0182232. doi: 10.1371/journal.pone.0182232 (PMC5540611; doi:10.1371/journal.pone.0182232)
Supplement: S4 Dataset — (ZIP) [file pone.0182232.s004.zip › S4 Dataset/dataset/2 expansion/rule/SeR with NOSTK expansion/k=10/For SeR 7/7_8.txt]

rule1:  item   8*11 item   8*12conf   0.11293712975348745supf   0.022478320401643083realconf   0.12004530011325028realsupf   0.024189867640346873
rule2:  item   8*11 item   7*11conf   0.11417924708580161supf   0.022725543891678076realconf   0.1143827859569649realsupf   0.023048836147877682
rule3:  item   8*11 item   17*14conf   0.10261800114656981supf   0.020424463715198536realconf   0.10645526613816535realsupf   0.021451392058420813
rule4:  item   9*11 item   8*11conf   0.16421636615811372supf   0.02251635478472539realconf   0.17147435897435898realsupf   0.024418073938840712
rule5:  item   7*11 item   8*11conf   0.13294762484774664supf   0.024908717480602464realconf   0.13713592233009708realsupf   0.025787311729803742
rule6:  item   14*9 item   7*11conf   0.14729950900163666supf   0.02156549520766773realconf   0.14634146341463414realsupf   0.02190780465540849
rule7:  item   18*11 item   8*11conf   0.1355498994738418supf   0.024104290278411683realconf   0.14realsupf   0.025559105431309903
rule8:  item   18*11 item   7*11conf   0.1167814518543868supf   0.0207667731629393realconf   0.11875realsupf   0.021679598356914652
rule9:  item   17*14 item   8*11conf   0.13773569094108778supf   0.02679141944317663realconf   0.1404109589041096realsupf   0.028069374714742128
rule10:  item   17*14 item   9*11conf   0.11262884438112801supf   0.02190780465540849realconf   0.11073059360730593realsupf   0.022136010953902326
rule11:  item   17*14 item   7*11conf   0.12123243666024192supf   0.023581317511029966realconf   0.12214611872146118realsupf   0.024418073938840712
rule12:  item   17*14 item   18*11conf   0.16683147573954585supf   0.032450935645823825realconf   0.16666666666666666realsupf   0.03331811958010041
