# Supplementary material for: A novel on-line spatial-temporal k-anonymity method for location privacy protection from sequence rules-based inference attacks
Source: PLoS One. 2017 Aug 2;12(8):e0182232. doi: 10.1371/journal.pone.0182232 (PMC5540611; doi:10.1371/journal.pone.0182232)
Supplement: S4 Dataset — (ZIP) [file pone.0182232.s004.zip › S4 Dataset/dataset/2 expansion/rule/SeR with NOSTK expansion/k=10/For SeR 8/8_1.txt]

rule1:  item   8*12 item   8*11conf   0.13152053274139847supf   0.020214943705220062realconf   0.14906832298136646realsupf   0.02456499488229273
rule2:  item   8*11 item   8*12conf   0.13413585554600174supf   0.026612077789150458realconf   0.15577889447236182realsupf   0.03172978505629478
rule3:  item   8*11 item   7*11conf   0.11092003439380912supf   0.022006141248720572realconf   0.12060301507537688realsupf   0.02456499488229273
rule4:  item   8*11 item   8*8conf   0.11951848667239896supf   0.02371204367110201realconf   0.12562814070351758realsupf   0.0255885363357216
rule5:  item   8*11 item   17*14conf   0.10232158211521926supf   0.02030023882633913realconf   0.10552763819095477realsupf   0.021494370522006142
rule6:  item   9*11 item   8*12conf   0.16290420988407572supf   0.022773797338792225realconf   0.18181818181818182realsupf   0.02661207778915046
rule7:  item   9*11 item   7*11conf   0.17937766931055527supf   0.025076765609007165realconf   0.17482517482517482realsupf   0.0255885363357216
rule8:  item   9*11 item   18*11conf   0.15009151921903602supf   0.02098259979529171realconf   0.14685314685314685realsupf   0.021494370522006142
rule9:  item   7*11 item   8*11conf   0.140447504302926supf   0.027840327533265097realconf   0.15151515151515152realsupf   0.030706243602865915
rule10:  item   7*12 item   7*11conf   0.18447293447293447supf   0.022091436369839644realconf   0.20930232558139536realsupf   0.027635619242579325
rule11:  item   18*11 item   8*11conf   0.12344582593250446supf   0.023712043671102013realconf   0.12871287128712872realsupf   0.02661207778915046
rule12:  item   18*11 item   7*11conf   0.10746003552397869supf   0.02064141931081542realconf   0.10891089108910891realsupf   0.022517911975435005
rule13:  item   18*11 item   17*14conf   0.11500888099467141supf   0.022091436369839644realconf   0.13366336633663367realsupf   0.027635619242579325
rule14:  item   17*14 item   8*12conf   0.1132596685082873supf   0.02098259979529171realconf   0.1256544502617801realsupf   0.02456499488229273
rule15:  item   17*14 item   8*11conf   0.14917127071823205supf   0.027635619242579325realconf   0.14659685863874344realsupf   0.028659160696008188
rule16:  item   17*14 item   9*11conf   0.1270718232044199supf   0.02354145342886387realconf   0.1256544502617801realsupf   0.02456499488229273
rule17:  item   17*14 item   7*11conf   0.1289134438305709supf   0.023882633913340157realconf   0.1256544502617801realsupf   0.02456499488229273
rule18:  item   17*14 item   13*10conf   0.11970534069981584supf   0.022176731490958716realconf   0.1256544502617801realsupf   0.02456499488229273
rule19:  item   17*14 item   18*11conf   0.1832412523020258supf   0.03394745820539065realconf   0.19895287958115182realsupf   0.038894575230296824
