# Supplementary material for: A novel on-line spatial-temporal k-anonymity method for location privacy protection from sequence rules-based inference attacks
Source: PLoS One. 2017 Aug 2;12(8):e0182232. doi: 10.1371/journal.pone.0182232 (PMC5540611; doi:10.1371/journal.pone.0182232)
Supplement: S4 Dataset — (ZIP) [file pone.0182232.s004.zip › S4 Dataset/dataset/2 expansion/rule/SeR with NOSTK expansion/k=10/For SeR 8/8_2.txt]

rule1:  item   8*12 item   8*11conf   0.12698986975397974supf   0.020089285714285716realconf   0.13934426229508196realsupf   0.023351648351648352
rule2:  item   8*11 item   8*12conf   0.12664756446991404supf   0.025297619047619048realconf   0.14429530201342283realsupf   0.029532967032967032
rule3:  item   8*11 item   9*11conf   0.10085959885386821supf   0.020146520146520148realconf   0.1040268456375839realsupf   0.021291208791208792
rule4:  item   8*11 item   7*11conf   0.11518624641833812supf   0.02300824175824176realconf   0.12080536912751678realsupf   0.024725274725274724
rule5:  item   8*11 item   8*8conf   0.10028653295128939supf   0.02003205128205128realconf   0.1040268456375839realsupf   0.021291208791208792
rule6:  item   9*11 item   7*11conf   0.18997025074373142supf   0.025583791208791208realconf   0.19117647058823528realsupf   0.026785714285714284
rule7:  item   7*11 item   8*11conf   0.1347285067873303supf   0.027266483516483517realconf   0.14381270903010032realsupf   0.029532967032967032
rule8:  item   7*12 item   7*11conf   0.19578175149014213supf   0.024439102564102564realconf   0.21428571428571427realsupf   0.028846153846153848
rule9:  item   18*11 item   8*11conf   0.13721804511278196supf   0.02506868131868132realconf   0.1423487544483986realsupf   0.027472527472527472
rule10:  item   18*11 item   7*11conf   0.12092731829573934supf   0.02209249084249084realconf   0.12099644128113879realsupf   0.023351648351648352
rule11:  item   18*11 item   17*14conf   0.12249373433583961supf   0.022378663003663004realconf   0.13523131672597866realsupf   0.0260989010989011
rule12:  item   17*14 item   8*12conf   0.11031780583369612supf   0.020718864468864468realconf   0.12237762237762238realsupf   0.02403846153846154
rule13:  item   17*14 item   8*11conf   0.14810622551153677supf   0.027815934065934064realconf   0.14685314685314685realsupf   0.028846153846153848
rule14:  item   17*14 item   9*11conf   0.12067914671310404supf   0.022664835164835164realconf   0.11888111888111888realsupf   0.023351648351648352
rule15:  item   17*14 item   7*11conf   0.13286895951240746supf   0.024954212454212452realconf   0.12937062937062938realsupf   0.025412087912087912
rule16:  item   17*14 item   13*10conf   0.12311710927296471supf   0.02312271062271062realconf   0.1258741258741259realsupf   0.024725274725274724
rule17:  item   17*14 item   18*11conf   0.17248585111014367supf   0.03239468864468865realconf   0.18181818181818182realsupf   0.03571428571428571
