# Supplementary material for: A novel on-line spatial-temporal k-anonymity method for location privacy protection from sequence rules-based inference attacks
Source: PLoS One. 2017 Aug 2;12(8):e0182232. doi: 10.1371/journal.pone.0182232 (PMC5540611; doi:10.1371/journal.pone.0182232)
Supplement: S4 Dataset — (ZIP) [file pone.0182232.s004.zip › S4 Dataset/dataset/2 expansion/rule/SeR with NOSTK expansion/k=10/For SeR 8/8_3.txt]

rule1:  item   8*11 item   8*12conf   0.12238805970149255supf   0.02460562414266118realconf   0.135678391959799realsupf   0.027777777777777776
rule2:  item   8*11 item   7*11conf   0.11130063965884861supf   0.022376543209876542realconf   0.11557788944723618realsupf   0.023662551440329218
rule3:  item   9*11 item   8*11conf   0.15030380556443879supf   0.02014746227709191realconf   0.15613382899628253realsupf   0.021604938271604937
rule4:  item   9*11 item   7*11conf   0.175567636712504supf   0.02353395061728395realconf   0.17843866171003717realsupf   0.024691358024691357
rule5:  item   7*11 item   8*11conf   0.12616330114135207supf   0.02463991769547325realconf   0.13541666666666666realsupf   0.026748971193415638
rule6:  item   7*12 item   7*11conf   0.18425635667014975supf   0.022676611796982167realconf   0.20233463035019456realsupf   0.026748971193415638
rule7:  item   13*10 item   7*11conf   0.1619241192411924supf   0.02049039780521262realconf   0.16666666666666666realsupf   0.022119341563786008
rule8:  item   18*11 item   8*11conf   0.12750716332378223supf   0.022890946502057613realconf   0.13186813186813187realsupf   0.024691358024691357
rule9:  item   18*11 item   7*11conf   0.11509073543457497supf   0.020661865569272977realconf   0.11538461538461539realsupf   0.021604938271604937
rule10:  item   18*11 item   17*14conf   0.11914995224450811supf   0.02139060356652949realconf   0.12912087912087913realsupf   0.02417695473251029
rule11:  item   17*14 item   8*11conf   0.1385640556608088supf   0.025977366255144033realconf   0.13793103448275862realsupf   0.026748971193415638
rule12:  item   17*14 item   9*11conf   0.12896060625857453supf   0.02417695473251029realconf   0.1273209549071618realsupf   0.024691358024691357
rule13:  item   17*14 item   7*11conf   0.12210099954269292supf   0.022890946502057617realconf   0.1220159151193634realsupf   0.023662551440329218
rule14:  item   17*14 item   13*10conf   0.11432677859802705supf   0.02143347050754458realconf   0.11671087533156499realsupf   0.02263374485596708
rule15:  item   17*14 item   18*11conf   0.1596001829228458supf   0.02992112482853224realconf   0.16710875331564987realsupf   0.032407407407407406
