# Supplementary material for: A novel on-line spatial-temporal k-anonymity method for location privacy protection from sequence rules-based inference attacks
Source: PLoS One. 2017 Aug 2;12(8):e0182232. doi: 10.1371/journal.pone.0182232 (PMC5540611; doi:10.1371/journal.pone.0182232)
Supplement: S4 Dataset — (ZIP) [file pone.0182232.s004.zip › S4 Dataset/dataset/2 expansion/rule/SeR with NOSTK expansion/k=10/For SeR 8/8_4.txt]

rule1:  item   8*11 item   8*12conf   0.12362178416304714supf   0.025345937799698594realconf   0.13609467455621302realsupf   0.02836004932182491
rule2:  item   8*11 item   7*11conf   0.10123621784163049supf   0.020756267981915332realconf   0.10453648915187377realsupf   0.02178380600082203
rule3:  item   9*11 item   8*11conf   0.15433340036195456supf   0.02103027812029045realconf   0.1608187134502924realsupf   0.02260583641594739
rule4:  item   9*11 item   7*11conf   0.1636336215564046supf   0.02229757501027538realconf   0.16666666666666666realsupf   0.02342786683107275
rule5:  item   7*11 item   8*11conf   0.1329277022190408supf   0.025441841348129882realconf   0.14042553191489363realsupf   0.027127003699136867
rule6:  item   7*12 item   7*11conf   0.18471517202481672supf   0.022434580079462942realconf   0.20125786163522014realsupf   0.026304973284011508
rule7:  item   13*10 item   7*11conf   0.16153430578065914supf   0.020482257843540214realconf   0.16510903426791276realsupf   0.02178380600082203
rule8:  item   18*11 item   8*11conf   0.136676875957121supf   0.024455404849979448realconf   0.13968957871396895realsupf   0.025893958076448828
rule9:  item   18*11 item   17*14conf   0.11389739663093416supf   0.02037950404164954realconf   0.12195121951219512realsupf   0.02260583641594739
rule10:  item   17*14 item   8*11conf   0.14713939521652092supf   0.027332511302918208realconf   0.145610278372591realsupf   0.02794903411426223
rule11:  item   17*14 item   9*11conf   0.11948161416078389supf   0.02219482120838471realconf   0.11777301927194861realsupf   0.02260583641594739
rule12:  item   17*14 item   13*10conf   0.1084185017384891supf   0.020139745170571315realconf   0.11134903640256959realsupf   0.02137279079325935
rule13:  item   17*14 item   18*11conf   0.1685280792329575supf   0.03130565830935744realconf   0.1734475374732334realsupf   0.03329223181257707
