# Supplementary material for: A novel on-line spatial-temporal k-anonymity method for location privacy protection from sequence rules-based inference attacks
Source: PLoS One. 2017 Aug 2;12(8):e0182232. doi: 10.1371/journal.pone.0182232 (PMC5540611; doi:10.1371/journal.pone.0182232)
Supplement: S4 Dataset — (ZIP) [file pone.0182232.s004.zip › S4 Dataset/dataset/2 expansion/rule/SeR with NOSTK expansion/k=10/For SeR 8/8_5.txt]

rule1:  item   8*11 item   8*12conf   0.1254612546125461supf   0.025219673627753045realconf   0.13590604026845637realsupf   0.027730229373502224
rule2:  item   8*11 item   7*11conf   0.10474027817201248supf   0.02105443341321465realconf   0.10738255033557047realsupf   0.021910304690174597
rule3:  item   9*11 item   8*11conf   0.15628273348137595supf   0.021282665753737304realconf   0.16136919315403422realsupf   0.022595001711742554
rule4:  item   9*11 item   7*11conf   0.15397829639250848supf   0.020968846285518657realconf   0.15647921760391198realsupf   0.021910304690174597
rule5:  item   7*11 item   8*11conf   0.1356164383561644supf   0.02598425196850394realconf   0.14184397163120568realsupf   0.027387880862718247
rule6:  item   7*12 item   7*11conf   0.1729340761374188supf   0.021254136711171975realconf   0.1875realsupf   0.024649092776446422
rule7:  item   18*11 item   8*11conf   0.13671622495151908supf   0.024135570010270457realconf   0.13909774436090225realsupf   0.02533378979801438
rule8:  item   18*11 item   7*11conf   0.11667744020685197supf   0.020597968732169347realconf   0.11654135338345864realsupf   0.021225607668606643
rule9:  item   17*14 item   8*11conf   0.14673997748722833supf   0.027627524820267032realconf   0.14690265486725665realsupf   0.02841492639507018
rule10:  item   17*14 item   9*11conf   0.12001039051000086supf   0.022595001711742554realconf   0.11858407079646018realsupf   0.02293735022252653
rule11:  item   17*14 item   7*11conf   0.12273789938522817supf   0.023108524477918523realconf   0.12212389380530973realsupf   0.023622047244094488
rule12:  item   17*14 item   18*11conf   0.1675902675556325supf   0.03155312107725664realconf   0.17168141592920355realsupf   0.033207805546045875
