# Supplementary material for: A novel on-line spatial-temporal k-anonymity method for location privacy protection from sequence rules-based inference attacks
Source: PLoS One. 2017 Aug 2;12(8):e0182232. doi: 10.1371/journal.pone.0182232 (PMC5540611; doi:10.1371/journal.pone.0182232)
Supplement: S4 Dataset — (ZIP) [file pone.0182232.s004.zip › S4 Dataset/dataset/2 expansion/rule/SeR with NOSTK expansion/k=10/For SeR 8/8_6.txt]

rule1:  item   8*11 item   8*12conf   0.11994149195514382supf   0.02407516147974163realconf   0.12987012987012986realsupf   0.026423957721667644
rule2:  item   8*11 item   7*11conf   0.10312042905899561supf   0.020698766881972988realconf   0.10533910533910534realsupf   0.021432765707574866
rule3:  item   9*11 item   8*11conf   0.16233885481323687supf   0.02162849872773537realconf   0.1670235546038544realsupf   0.022900763358778626
rule4:  item   7*11 item   8*11conf   0.13366182572614108supf   0.025220199647680564realconf   0.1391035548686244realsupf   0.026423957721667644
rule5:  item   18*11 item   8*11conf   0.13895781637717117supf   0.02466236054022314realconf   0.14285714285714285realsupf   0.026130358191426895
rule6:  item   18*11 item   7*11conf   0.12186379928315405supf   0.021628498727735364realconf   0.12359550561797752realsupf   0.022607163828537873
rule7:  item   17*14 item   8*11conf   0.14717695534355404supf   0.027715795654726955realconf   0.14871016691957512realsupf   0.028772753963593658
rule8:  item   17*14 item   9*11conf   0.11537176584134531supf   0.02172636523781562realconf   0.11380880121396054realsupf   0.02201996476805637
rule9:  item   17*14 item   7*11conf   0.12238761646683252supf   0.023047563123899realconf   0.12139605462822459realsupf   0.023487962419260128
rule10:  item   17*14 item   18*11conf   0.16396302758083084supf   0.03087688393031904realconf   0.1669195751138088realsupf   0.03229594832648268
