# Supplementary material for: A novel on-line spatial-temporal k-anonymity method for location privacy protection from sequence rules-based inference attacks
Source: PLoS One. 2017 Aug 2;12(8):e0182232. doi: 10.1371/journal.pone.0182232 (PMC5540611; doi:10.1371/journal.pone.0182232)
Supplement: S4 Dataset — (ZIP) [file pone.0182232.s004.zip › S4 Dataset/dataset/2 expansion/rule/SeR with NOSTK expansion/k=10/For SeR 8/8_7.txt]

rule1:  item   8*11 item   8*12conf   0.11393215276296136supf   0.022879177377892027realconf   0.12262958280657396realsupf   0.02493573264781491
rule2:  item   8*11 item   7*11conf   0.10817153829741838supf   0.021722365038560412realconf   0.10998735777496839realsupf   0.02236503856041131
rule3:  item   8*11 item   17*14conf   0.1028376360145082supf   0.020651242502142245realconf   0.10493046776232617realsupf   0.021336760925449873
rule4:  item   9*11 item   8*11conf   0.1624160650673056supf   0.02207369323050557realconf   0.1688073394495413realsupf   0.02365038560411311
rule5:  item   7*11 item   8*11conf   0.1361653793730123supf   0.025681233933161955realconf   0.14092140921409213realsupf   0.02673521850899743
rule6:  item   18*11 item   8*11conf   0.13685474189675872supf   0.02442159383033419realconf   0.1400560224089636realsupf   0.02570694087403599
rule7:  item   18*11 item   7*11conf   0.11908763505402165supf   0.02125107112253642realconf   0.12044817927170869realsupf   0.02210796915167095
rule8:  item   17*14 item   8*11conf   0.14206382634051515supf   0.026838046272493574realconf   0.14304635761589404realsupf   0.027763496143958868
rule9:  item   17*14 item   9*11conf   0.1129434634699498supf   0.021336760925449873realconf   0.11125827814569536realsupf   0.021593830334190232
rule10:  item   17*14 item   7*11conf   0.11906690426048921supf   0.022493573264781488realconf   0.11788079470198676realsupf   0.02287917737789203
rule11:  item   17*14 item   18*11conf   0.1716831362384578supf   0.032433590402742074realconf   0.17350993377483442realsupf   0.03367609254498714
