# Supplementary material for: A novel on-line spatial-temporal k-anonymity method for location privacy protection from sequence rules-based inference attacks
Source: PLoS One. 2017 Aug 2;12(8):e0182232. doi: 10.1371/journal.pone.0182232 (PMC5540611; doi:10.1371/journal.pone.0182232)
Supplement: S4 Dataset — (ZIP) [file pone.0182232.s004.zip › S4 Dataset/dataset/2 expansion/rule/SeR with NOSTK expansion/k=10/For SeR 8/8_8.txt]

rule1:  item   8*11 item   8*12conf   0.11249282571264584supf   0.022364217252396158realconf   0.12031782065834279realsupf   0.024189867640346873
rule2:  item   8*11 item   7*11conf   0.11421465467763536supf   0.022706526700136925realconf   0.11577752553916004realsupf   0.02327704244637152
rule3:  item   8*11 item   17*14conf   0.10158790893437919supf   0.0201962574167047realconf   0.10442678774120318realsupf   0.020994979461433135
rule4:  item   9*11 item   8*11conf   0.16148824699520917supf   0.021923018408641415realconf   0.16802610114192496realsupf   0.02350524874486536
rule5:  item   7*11 item   8*11conf   0.13253549695740363supf   0.024851665905979006realconf   0.1368038740920097realsupf   0.025787311729803742
rule6:  item   13*10 item   7*11conf   0.1616038882138518supf   0.02023429179978701realconf   0.16431095406360424realsupf   0.021223185759926974
rule7:  item   18*11 item   8*11conf   0.13458662678914762supf   0.023961661341853034realconf   0.1375realsupf   0.02510269283432223
rule8:  item   18*11 item   7*11conf   0.11493270668660545supf   0.020462498098280848realconf   0.11625realsupf   0.021223185759926974
rule9:  item   17*14 item   8*11conf   0.13661590051697642supf   0.026563213144682796realconf   0.13745704467353953realsupf   0.02738475581926061
rule10:  item   17*14 item   9*11conf   0.11502025988542687supf   0.022364217252396165realconf   0.1134020618556701realsupf   0.022592423550890004
rule11:  item   17*14 item   7*11conf   0.11932373899678637supf   0.023200973680206904realconf   0.11912943871706758realsupf   0.023733455043359195
rule12:  item   17*14 item   18*11conf   0.17155232639374043supf   0.03335615396318272realconf   0.1729667812142039realsupf   0.0344591510725696
