# Supplementary material for: A novel on-line spatial-temporal k-anonymity method for location privacy protection from sequence rules-based inference attacks
Source: PLoS One. 2017 Aug 2;12(8):e0182232. doi: 10.1371/journal.pone.0182232 (PMC5540611; doi:10.1371/journal.pone.0182232)
Supplement: S4 Dataset — (ZIP) [file pone.0182232.s004.zip › S4 Dataset/dataset/2 expansion/rule/SeR with NOSTK expansion/k=10/For SeR 9/9_1.txt]

rule1:  item   8*11 item   8*10conf   0.13480176211453745supf   0.02612704918032787realconf   0.13917525773195877realsupf   0.027663934426229508
rule2:  item   8*11 item   7*11conf   0.11365638766519824supf   0.022028688524590164realconf   0.11855670103092783realsupf   0.0235655737704918
rule3:  item   9*11 item   8*11conf   0.15651604453176166supf   0.020406420765027324realconf   0.16417910447761194realsupf   0.022540983606557378
rule4:  item   9*11 item   7*11conf   0.1807465618860511supf   0.0235655737704918realconf   0.1791044776119403realsupf   0.02459016393442623
rule5:  item   7*11 item   8*11conf   0.1288135593220339supf   0.025307377049180325realconf   0.14285714285714285realsupf   0.028688524590163935
rule6:  item   14*9 item   7*11conf   0.18544935805991442supf   0.02663934426229508realconf   0.1917808219178082realsupf   0.028688524590163935
rule7:  item   18*11 item   8*11conf   0.13935607880826523supf   0.024760928961748634realconf   0.13978494623655913realsupf   0.02663934426229508
rule8:  item   18*11 item   7*11conf   0.1162902450744834supf   0.020662568306010928realconf   0.11827956989247312realsupf   0.022540983606557378
rule9:  item   17*14 item   8*11conf   0.1378676470588235supf   0.025614754098360656realconf   0.13471502590673576realsupf   0.02663934426229508
rule10:  item   17*14 item   9*11conf   0.12316176470588235supf   0.022882513661202187realconf   0.11917098445595854realsupf   0.0235655737704918
rule11:  item   17*14 item   7*11conf   0.14797794117647056supf   0.027493169398907103realconf   0.15025906735751296realsupf   0.02971311475409836
rule12:  item   17*14 item   14*9conf   0.1102941176470588supf   0.020491803278688523realconf   0.11398963730569948realsupf   0.022540983606557378
rule13:  item   17*14 item   13*10conf   0.10845588235294118supf   0.020150273224043717realconf   0.11917098445595854realsupf   0.0235655737704918
rule14:  item   17*14 item   18*11conf   0.1415441176470588supf   0.02629781420765027realconf   0.14507772020725387realsupf   0.028688524590163935
