# Supplementary material for: A novel on-line spatial-temporal k-anonymity method for location privacy protection from sequence rules-based inference attacks
Source: PLoS One. 2017 Aug 2;12(8):e0182232. doi: 10.1371/journal.pone.0182232 (PMC5540611; doi:10.1371/journal.pone.0182232)
Supplement: S4 Dataset — (ZIP) [file pone.0182232.s004.zip › S4 Dataset/dataset/2 expansion/rule/SeR with NOSTK expansion/k=10/For SeR 9/9_2.txt]

rule1:  item   8*11 item   8*10conf   0.11007571345369832supf   0.021649484536082474realconf   0.11262798634812286realsupf   0.02268041237113402
rule2:  item   8*11 item   7*11conf   0.11706464764123474supf   0.02302405498281787realconf   0.11945392491467577realsupf   0.024054982817869417
rule3:  item   8*11 item   14*9conf   0.10337798485730929supf   0.020332187857961054realconf   0.10921501706484642realsupf   0.021993127147766325
rule4:  item   9*11 item   8*11conf   0.1561802766622044supf   0.02004581901489118realconf   0.1641025641025641realsupf   0.021993127147766325
rule5:  item   9*11 item   7*11conf   0.19143239625167338supf   0.02457044673539519realconf   0.19487179487179487realsupf   0.02611683848797251
rule6:  item   7*11 item   8*11conf   0.12707087959009394supf   0.025567010309278354realconf   0.13804713804713806realsupf   0.028178694158075602
rule7:  item   14*9 item   7*11conf   0.18586451455123504supf   0.02611683848797251realconf   0.1895734597156398realsupf   0.027491408934707903
rule8:  item   18*11 item   8*11conf   0.14895729890764647supf   0.02577319587628866realconf   0.1509433962264151realsupf   0.027491408934707903
rule9:  item   18*11 item   7*11conf   0.1277722608407812supf   0.02210767468499427realconf   0.12830188679245283realsupf   0.02336769759450172
rule10:  item   17*14 item   8*11conf   0.14062092355857028supf   0.026460481099656357realconf   0.1388888888888889realsupf   0.027491408934707903
rule11:  item   17*14 item   9*11conf   0.11809722584572568supf   0.02222222222222222realconf   0.11458333333333333realsupf   0.02268041237113402
rule12:  item   17*14 item   7*11conf   0.1454909122532394supf   0.027376861397479958realconf   0.14583333333333334realsupf   0.0288659793814433
rule13:  item   17*14 item   14*9conf   0.12053222019306024supf   0.02268041237113402realconf   0.12152777777777778realsupf   0.024054982817869417
rule14:  item   17*14 item   13*10conf   0.11566223149839114supf   0.021764032073310423realconf   0.12152777777777778realsupf   0.024054982817869417
rule15:  item   17*14 item   18*11conf   0.14488216366640577supf   0.02726231386025201realconf   0.14583333333333334realsupf   0.0288659793814433
