# Supplementary material for: A novel on-line spatial-temporal k-anonymity method for location privacy protection from sequence rules-based inference attacks
Source: PLoS One. 2017 Aug 2;12(8):e0182232. doi: 10.1371/journal.pone.0182232 (PMC5540611; doi:10.1371/journal.pone.0182232)
Supplement: S4 Dataset — (ZIP) [file pone.0182232.s004.zip › S4 Dataset/dataset/2 expansion/rule/SeR with NOSTK expansion/k=10/For SeR 9/9_3.txt]

rule1:  item   8*11 item   8*10conf   0.10617177384548986supf   0.02110138960370561realconf   0.10941475826972011realsupf   0.02213072568193515
rule2:  item   8*11 item   7*11conf   0.11264566249460507supf   0.022388059701492536realconf   0.11450381679389313realsupf   0.023160061760164694
rule3:  item   9*11 item   8*11conf   0.1598673300165837supf   0.020672499571109965realconf   0.16538461538461538realsupf   0.02213072568193515
rule4:  item   9*11 item   7*11conf   0.1761194029850746supf   0.022774060730828615realconf   0.18076923076923077realsupf   0.024189397838394237
rule5:  item   7*11 item   8*11conf   0.1201853077432164supf   0.0233659289758106realconf   0.13089005235602094realsupf   0.02573340195573855
rule6:  item   14*9 item   7*11conf   0.173191412592459supf   0.024704065877509007realconf   0.17482517482517482realsupf   0.02573340195573855
rule7:  item   18*11 item   8*11conf   0.13592233009708737supf   0.02341739577972208realconf   0.13793103448275862realsupf   0.024704065877509007
rule8:  item   18*11 item   7*11conf   0.11999004232013942supf   0.02067249957110997realconf   0.1206896551724138realsupf   0.02161605764282038
rule9:  item   17*14 item   8*11conf   0.13295476796553754supf   0.024961399897066392realconf   0.13192612137203166realsupf   0.02573340195573855
rule10:  item   17*14 item   9*11conf   0.12701520788460288supf   0.023846285812317722realconf   0.12401055408970976realsupf   0.024189397838394237
rule11:  item   17*14 item   7*11conf   0.13158410025455264supf   0.02470406587750901realconf   0.1345646437994723realsupf   0.02624806999485332
rule12:  item   17*14 item   14*9conf   0.11513608772273355supf   0.021616057642820385realconf   0.11609498680738786realsupf   0.022645393721049924
rule13:  item   17*14 item   13*10conf   0.10873963840480388supf   0.02041516555155258realconf   0.11345646437994723realsupf   0.02213072568193515
rule14:  item   17*14 item   18*11conf   0.13889432804647223supf   0.026076513981815066realconf   0.13984168865435356realsupf   0.027277406073082863
