# Supplementary material for: A novel on-line spatial-temporal k-anonymity method for location privacy protection from sequence rules-based inference attacks
Source: PLoS One. 2017 Aug 2;12(8):e0182232. doi: 10.1371/journal.pone.0182232 (PMC5540611; doi:10.1371/journal.pone.0182232)
Supplement: S4 Dataset — (ZIP) [file pone.0182232.s004.zip › S4 Dataset/dataset/2 expansion/rule/SeR with NOSTK expansion/k=10/For SeR 9/9_4.txt]

rule1:  item   8*11 item   8*10conf   0.10118043844856661supf   0.02055921052631579realconf   0.10358565737051793realsupf   0.02138157894736842
rule2:  item   8*11 item   7*11conf   0.10219224283305228supf   0.020764802631578948realconf   0.10358565737051793realsupf   0.02138157894736842
rule3:  item   9*11 item   8*11conf   0.16190771777363958supf   0.021450109649122806realconf   0.16816816816816818realsupf   0.023026315789473683
rule4:  item   9*11 item   7*11conf   0.16371818746120423supf   0.021689967105263157realconf   0.16816816816816818realsupf   0.023026315789473683
rule5:  item   7*11 item   8*11conf   0.12808625336927223supf   0.02442434210526316realconf   0.13675213675213677realsupf   0.02631578947368421
rule6:  item   14*9 item   7*11conf   0.16920473773265648supf   0.024671052631578948realconf   0.16986301369863013realsupf   0.02549342105263158
rule7:  item   18*11 item   8*11conf   0.14367702355036613supf   0.024876644736842105realconf   0.14482758620689656realsupf   0.025904605263157895
rule8:  item   17*14 item   8*11conf   0.14260897030953887supf   0.02652138157894737realconf   0.14072494669509594realsupf   0.027138157894736843
rule9:  item   17*14 item   9*11conf   0.1179195620130554supf   0.02192982456140351realconf   0.11513859275053305realsupf   0.022203947368421052
rule10:  item   17*14 item   7*11conf   0.114971572962729supf   0.02138157894736842realconf   0.11727078891257996realsupf   0.02261513157894737
rule11:  item   17*14 item   14*9conf   0.1171825647504738supf   0.02179276315789474realconf   0.11727078891257996realsupf   0.02261513157894737
rule12:  item   17*14 item   18*11conf   0.1518214360918088supf   0.028234649122807015realconf   0.1513859275053305realsupf   0.02919407894736842
