# Supplementary material for: A novel on-line spatial-temporal k-anonymity method for location privacy protection from sequence rules-based inference attacks
Source: PLoS One. 2017 Aug 2;12(8):e0182232. doi: 10.1371/journal.pone.0182232 (PMC5540611; doi:10.1371/journal.pone.0182232)
Supplement: S4 Dataset — (ZIP) [file pone.0182232.s004.zip › S4 Dataset/dataset/2 expansion/rule/SeR with NOSTK expansion/k=10/For SeR 9/9_5.txt]

rule1:  item   8*11 item   8*10conf   0.10735336194563662supf   0.02141552511415525realconf   0.1116751269035533realsupf   0.022602739726027398
rule2:  item   8*11 item   7*11conf   0.1055793991416309supf   0.02106164383561644realconf   0.1065989847715736realsupf   0.021575342465753426
rule3:  item   9*11 item   8*11conf   0.16261209078817523supf   0.0216324200913242realconf   0.1675realsupf   0.022945205479452054
rule4:  item   9*11 item   7*11conf   0.15381644999356417supf   0.020462328767123287realconf   0.1575realsupf   0.021575342465753426
rule5:  item   7*11 item   8*11conf   0.13160017929179743supf   0.025136986301369867realconf   0.1387900355871886realsupf   0.02671232876712329
rule6:  item   14*9 item   7*11conf   0.1520912547528517supf   0.021917808219178082realconf   0.1527777777777778realsupf   0.022602739726027398
rule7:  item   18*11 item   8*11conf   0.1425959780621572supf   0.024486301369863014realconf   0.1434108527131783realsupf   0.025342465753424658
rule8:  item   18*11 item   7*11conf   0.11999335216885489supf   0.020605022831050226realconf   0.12015503875968993realsupf   0.021232876712328767
rule9:  item   17*14 item   8*11conf   0.14301661474558675supf   0.02695205479452055realconf   0.14285714285714285realsupf   0.02773972602739726
rule10:  item   17*14 item   9*11conf   0.1187262028383524supf   0.022374429223744295realconf   0.1164021164021164realsupf   0.022602739726027398
rule11:  item   17*14 item   7*11conf   0.12902388369678092supf   0.024315068493150686realconf   0.13051146384479717realsupf   0.025342465753424658
rule12:  item   17*14 item   14*9conf   0.10721703011422641supf   0.020205479452054798realconf   0.10758377425044091realsupf   0.02089041095890411
rule13:  item   17*14 item   18*11conf   0.1538594669435791supf   0.028995433789954336realconf   0.15343915343915343realsupf   0.029794520547945205
