# Supplementary material for: A novel on-line spatial-temporal k-anonymity method for location privacy protection from sequence rules-based inference attacks
Source: PLoS One. 2017 Aug 2;12(8):e0182232. doi: 10.1371/journal.pone.0182232 (PMC5540611; doi:10.1371/journal.pone.0182232)
Supplement: S4 Dataset — (ZIP) [file pone.0182232.s004.zip › S4 Dataset/dataset/2 expansion/rule/SeR with NOSTK expansion/k=10/For SeR 9/9_6.txt]

rule1:  item   8*11 item   8*10conf   0.10564555719194894supf   0.021067058247674988realconf   0.11046511627906977realsupf   0.022320117474302497
rule2:  item   8*11 item   7*11conf   0.10382916053019145supf   0.020704845814977973realconf   0.10465116279069768realsupf   0.021145374449339206
rule3:  item   9*11 item   8*11conf   0.1679979000262497supf   0.0219285364659814realconf   0.17248908296943233realsupf   0.023201174743024962
rule4:  item   7*11 item   8*11conf   0.13015996878657823supf   0.024493392070484583realconf   0.13643410852713178realsupf   0.025844346549192366
rule5:  item   14*9 item   7*11conf   0.15593357634669908supf   0.02261380323054332realconf   0.15643564356435644realsupf   0.023201174743024962
rule6:  item   18*11 item   8*11conf   0.14400677678949597supf   0.0249632892804699realconf   0.14662273476112025realsupf   0.026138032305433188
rule7:  item   18*11 item   7*11conf   0.12480587321756315supf   0.021634850709740576realconf   0.12685337726523888realsupf   0.02261380323054332
rule8:  item   17*14 item   8*11conf   0.1439839720995808supf   0.027136563876651983realconf   0.14523449319213314realsupf   0.028193832599118944
rule9:  item   17*14 item   9*11conf   0.11427299372982602supf   0.021536955457660302realconf   0.11195158850226929realsupf   0.021732745961820853
rule10:  item   17*14 item   7*11conf   0.12777798389789635supf   0.024082232011747425realconf   0.12859304084720122realsupf   0.024963289280469897
rule11:  item   17*14 item   18*11conf   0.15219085074017738supf   0.02868330885952031realconf   0.15128593040847202realsupf   0.02936857562408223
