# Supplementary material for: A novel on-line spatial-temporal k-anonymity method for location privacy protection from sequence rules-based inference attacks
Source: PLoS One. 2017 Aug 2;12(8):e0182232. doi: 10.1371/journal.pone.0182232 (PMC5540611; doi:10.1371/journal.pone.0182232)
Supplement: S4 Dataset — (ZIP) [file pone.0182232.s004.zip › S4 Dataset/dataset/2 expansion/rule/SeR with NOSTK expansion/k=10/For SeR 9/9_7.txt]

rule1:  item   8*11 item   7*11conf   0.10882163554410816supf   0.021727950629982realconf   0.10941475826972011realsupf   0.02211365389560298
rule2:  item   9*11 item   8*11conf   0.16726035749815477supf   0.022336504671295106realconf   0.17350746268656717realsupf   0.0239136024685009
rule3:  item   7*11 item   8*11conf   0.13310556884181757supf   0.02504499871432245realconf   0.13858695652173914realsupf   0.026227822062226794
rule4:  item   14*9 item   7*11conf   0.16193627024203378supf   0.0239136024685009realconf   0.16183986371379896realsupf   0.024427873489328875
rule5:  item   18*11 item   8*11conf   0.14119377374678274supf   0.024685008999742866realconf   0.14326647564469913realsupf   0.025713551041398816
rule6:  item   18*11 item   7*11conf   0.12158352739306291supf   0.021256535527556356realconf   0.12320916905444126realsupf   0.02211365389560298
rule7:  item   17*14 item   8*11conf   0.1392791217332167supf   0.02633067626639239realconf   0.14002642007926025realsupf   0.027256364103882748
rule8:  item   17*14 item   9*11conf   0.11198549175815273supf   0.02117082369075169realconf   0.1096433289299868realsupf   0.02134224736436102
rule9:  item   17*14 item   7*11conf   0.1237734382590109supf   0.02339933144767292realconf   0.12417437252311757realsupf   0.024170737978914888
rule10:  item   17*14 item   18*11conf   0.16140419055021202supf   0.030513413902459926realconf   0.15984147952443858realsupf   0.03111339676009257
