# Supplementary material for: A novel on-line spatial-temporal k-anonymity method for location privacy protection from sequence rules-based inference attacks
Source: PLoS One. 2017 Aug 2;12(8):e0182232. doi: 10.1371/journal.pone.0182232 (PMC5540611; doi:10.1371/journal.pone.0182232)
Supplement: S4 Dataset — (ZIP) [file pone.0182232.s004.zip › S4 Dataset/dataset/2 expansion/rule/SeR with NOSTK expansion/k=10/For SeR 9/9_8.txt]

rule1:  item   8*11 item   7*11conf   0.11482977495672243supf   0.022711709655329832realconf   0.11529680365296803realsupf   0.023054097238073498
rule2:  item   9*11 item   8*11conf   0.16577007371986455supf   0.02215628090999011realconf   0.17218543046357615realsupf   0.02373887240356083
rule3:  item   7*11 item   8*11conf   0.12979566941140594supf   0.0242866925359507realconf   0.13470873786407767realsupf   0.025336681123031272
rule4:  item   14*9 item   7*11conf   0.15360983102918585supf   0.022825838849577722realconf   0.15315315315315314realsupf   0.023282355626569277
rule5:  item   18*11 item   8*11conf   0.13839625720813842supf   0.024195389180552387realconf   0.14030612244897958realsupf   0.025108422734535493
rule6:  item   18*11 item   7*11conf   0.11707104776411709supf   0.02046716883512136realconf   0.11862244897959184realsupf   0.02122803013010728
rule7:  item   17*14 item   8*11conf   0.1342160395541775supf   0.026112759643916916realconf   0.13485714285714287realsupf   0.026934489842501713
rule8:  item   17*14 item   9*11conf   0.1141931338864214supf   0.022217149813588983realconf   0.112realsupf   0.022369322072586167
rule9:  item   17*14 item   7*11conf   0.12338333473002037supf   0.0240051738568059realconf   0.12457142857142857realsupf   0.024880164346039717
rule10:  item   17*14 item   14*9conf   0.10712589737143491supf   0.0208421647590787realconf   0.10857142857142857realsupf   0.021684546907098836
rule11:  item   17*14 item   18*11conf   0.16268610855051818supf   0.03165182987141445realconf   0.16114285714285714realsupf   0.03218443277790459
