# Supplementary material for: A novel on-line spatial-temporal k-anonymity method for location privacy protection from sequence rules-based inference attacks
Source: PLoS One. 2017 Aug 2;12(8):e0182232. doi: 10.1371/journal.pone.0182232 (PMC5540611; doi:10.1371/journal.pone.0182232)
Supplement: S4 Dataset — (ZIP) [file pone.0182232.s004.zip › S4 Dataset/dataset/2 expansion/rule/SeR with NOSTK expansion/k=11/For SeR 1/1_1.txt]

rule1:  item   8*12 item   8*11conf   0.12415232133541992supf   0.020510168907273352realconf   0.13872832369942195realsupf   0.02481902792140641
rule2:  item   8*11 item   8*12conf   0.1344276841171251supf   0.02611168562564633realconf   0.14358974358974358realsupf   0.028955532574974147
rule3:  item   8*11 item   9*11conf   0.1171251109139308supf   0.022750775594622543realconf   0.12307692307692308realsupf   0.02481902792140641
rule4:  item   8*11 item   7*11conf   0.11180124223602486supf   0.02171664943123061realconf   0.11282051282051282realsupf   0.022750775594622543
rule5:  item   8*11 item   7*12conf   0.10381543921916593supf   0.02016546018614271realconf   0.1076923076923077realsupf   0.02171664943123061
rule6:  item   8*11 item   14*9conf   0.1064773735581189supf   0.020682523267838676realconf   0.1076923076923077realsupf   0.02171664943123061
rule7:  item   9*11 item   7*11conf   0.2045834106513268supf   0.027145811789038264realconf   0.2028985507246377realsupf   0.028955532574974147
rule8:  item   7*11 item   8*11conf   0.12205387205387204supf   0.024991382281971734realconf   0.13793103448275862realsupf   0.028955532574974147
rule9:  item   7*12 item   7*11conf   0.22095702860241287supf   0.028093760772147532realconf   0.2462686567164179realsupf   0.03412616339193381
rule10:  item   14*9 item   8*11conf   0.18039373242265969supf   0.023216132368148915realconf   0.1897810218978102realsupf   0.02688728024819028
rule11:  item   14*9 item   7*11conf   0.19552698540243735supf   0.025163736642537054realconf   0.2116788321167883realsupf   0.02998965873836608
rule12:  item   18*13 item   8*11conf   0.20256916996047433supf   0.024732850741123753realconf   0.2realsupf   0.027921406411582212
rule13:  item   18*11 item   8*11conf   0.12955949770779354supf   0.0224060668734919realconf   0.1340782122905028realsupf   0.02481902792140641
rule14:  item   18*11 item   7*11conf   0.1205899940203309supf   0.020854877628403996realconf   0.11731843575418995realsupf   0.02171664943123061
rule15:  item   17*14 item   8*12conf   0.12065095398428731supf   0.022233712512926575realconf   0.12886597938144329realsupf   0.025853154084798345
rule16:  item   17*14 item   8*11conf   0.15712682379349047supf   0.028955532574974147realconf   0.14948453608247422realsupf   0.02998965873836608
rule17:  item   17*14 item   9*11conf   0.11690983913206135supf   0.021544295070665288realconf   0.12371134020618557realsupf   0.02481902792140641
rule18:  item   17*14 item   7*11conf   0.14777403666292557supf   0.027231988969320928realconf   0.14432989690721648realsupf   0.028955532574974147
rule19:  item   17*14 item   13*10conf   0.11293490460157127supf   0.020811789038262668realconf   0.11855670103092783realsupf   0.023784901758014478
rule20:  item   17*14 item   18*11conf   0.16423494201271976supf   0.030265425715270595realconf   0.19072164948453607realsupf   0.038262668045501554
