# Supplementary material for: A novel on-line spatial-temporal k-anonymity method for location privacy protection from sequence rules-based inference attacks
Source: PLoS One. 2017 Aug 2;12(8):e0182232. doi: 10.1371/journal.pone.0182232 (PMC5540611; doi:10.1371/journal.pone.0182232)
Supplement: S4 Dataset — (ZIP) [file pone.0182232.s004.zip › S4 Dataset/dataset/2 expansion/rule/SeR with NOSTK expansion/k=11/For SeR 1/1_2.txt]

rule1:  item   8*11 item   8*12conf   0.1263800116211505supf   0.02491408934707904realconf   0.13220338983050847realsupf   0.026804123711340205
rule2:  item   8*11 item   7*11conf   0.1063335270191749supf   0.020962199312714775realconf   0.10847457627118644realsupf   0.021993127147766325
rule3:  item   9*11 item   7*11conf   0.18022968634230674supf   0.02388316151202749realconf   0.18226600985221675realsupf   0.02542955326460481
rule4:  item   7*11 item   8*11conf   0.1147492625368732supf   0.0222794959908362realconf   0.1284722222222222realsupf   0.02542955326460481
rule5:  item   7*12 item   7*11conf   0.1976540131153597supf   0.024513172966781214realconf   0.2205128205128205realsupf   0.029553264604810996
rule6:  item   14*9 item   8*11conf   0.16543461636502677supf   0.022302405498281788realconf   0.17452830188679244realsupf   0.02542955326460481
rule7:  item   14*9 item   7*11conf   0.175036111819186supf   0.02359679266895762realconf   0.18396226415094338realsupf   0.026804123711340205
rule8:  item   13*10 item   7*11conf   0.164929768917082supf   0.020847651775486826realconf   0.17098445595854922realsupf   0.02268041237113402
rule9:  item   18*11 item   8*11conf   0.11855601438657254supf   0.020389461626575026realconf   0.12213740458015267realsupf   0.021993127147766325
rule10:  item   17*14 item   8*11conf   0.1411589895988113supf   0.02611683848797251realconf   0.1368421052631579realsupf   0.026804123711340205
rule11:  item   17*14 item   9*11conf   0.129395740465577supf   0.023940435280641468realconf   0.13333333333333333realsupf   0.02611683848797251
rule12:  item   17*14 item   7*11conf   0.12806905823250547supf   0.02369497627229586realconf   0.12982456140350876realsupf   0.02542955326460481
rule13:  item   17*14 item   18*11conf   0.14710252600297177supf   0.02721649484536083realconf   0.16842105263157894realsupf   0.032989690721649485
