# Supplementary material for: A novel on-line spatial-temporal k-anonymity method for location privacy protection from sequence rules-based inference attacks
Source: PLoS One. 2017 Aug 2;12(8):e0182232. doi: 10.1371/journal.pone.0182232 (PMC5540611; doi:10.1371/journal.pone.0182232)
Supplement: S4 Dataset — (ZIP) [file pone.0182232.s004.zip › S4 Dataset/dataset/2 expansion/rule/SeR with NOSTK expansion/k=11/For SeR 1/1_3.txt]

rule1:  item   8*11 item   8*12conf   0.1268467707893626supf   0.025763031550068587realconf   0.13366336633663367realsupf   0.027777777777777776
rule2:  item   9*11 item   8*11conf   0.1544967909080241supf   0.020961934156378603realconf   0.16666666666666666realsupf   0.023662551440329218
rule3:  item   9*11 item   7*11conf   0.16397512163857772supf   0.022247942386831275realconf   0.16666666666666666realsupf   0.023662551440329218
rule4:  item   7*11 item   8*11conf   0.12596110357304388supf   0.023876886145404664realconf   0.13636363636363635realsupf   0.026234567901234566
rule5:  item   7*12 item   7*11conf   0.19508416085639835supf   0.0237482853223594realconf   0.21484375realsupf   0.028292181069958847
rule6:  item   14*9 item   8*11conf   0.1607828790927383supf   0.022608024691358027realconf   0.16838487972508592realsupf   0.025205761316872428
rule7:  item   14*9 item   7*11conf   0.16950185964270473supf   0.023834019204389573realconf   0.17525773195876287realsupf   0.026234567901234566
rule8:  item   13*10 item   7*11conf   0.16367940480216436supf   0.020747599451303157realconf   0.16796875realsupf   0.022119341563786008
rule9:  item   18*11 item   8*11conf   0.13300908233659242supf   0.022976680384087796realconf   0.1346704871060172realsupf   0.02417695473251029
rule10:  item   17*14 item   8*11conf   0.15141804198045192supf   0.027777777777777776realconf   0.14666666666666667realsupf   0.028292181069958847
rule11:  item   17*14 item   9*11conf   0.11730224857127604supf   0.02151920438957476realconf   0.12realsupf   0.023148148148148147
rule12:  item   17*14 item   18*11conf   0.15964321956951352supf   0.029286694101508918realconf   0.176realsupf   0.033950617283950615
