# Supplementary material for: A novel on-line spatial-temporal k-anonymity method for location privacy protection from sequence rules-based inference attacks
Source: PLoS One. 2017 Aug 2;12(8):e0182232. doi: 10.1371/journal.pone.0182232 (PMC5540611; doi:10.1371/journal.pone.0182232)
Supplement: S4 Dataset — (ZIP) [file pone.0182232.s004.zip › S4 Dataset/dataset/2 expansion/rule/SeR with NOSTK expansion/k=11/For SeR 1/1_4.txt]

rule1:  item   8*11 item   8*10conf   0.10348395998620213supf   0.02055921052631579realconf   0.1075050709939148realsupf   0.021792763157894735
rule2:  item   8*11 item   8*12conf   0.1284925836495343supf   0.02552768640350877realconf   0.13387423935091278realsupf   0.027138157894736843
rule3:  item   8*11 item   9*11conf   0.10262159365298376supf   0.02038788377192982realconf   0.1075050709939148realsupf   0.021792763157894735
rule4:  item   9*11 item   8*11conf   0.15681365617153908supf   0.021278782894736843realconf   0.1661807580174927realsupf   0.0234375
rule5:  item   9*11 item   7*11conf   0.1522683328042481supf   0.02066200657894737realconf   0.15451895043731778realsupf   0.021792763157894735
rule6:  item   7*11 item   8*11conf   0.1309136872517154supf   0.02484237938596491realconf   0.1388888888888889realsupf   0.026726973684210526
rule7:  item   7*12 item   7*11conf   0.17879948914431673supf   0.022066885964912283realconf   0.1956521739130435realsupf   0.025904605263157895
rule8:  item   14*9 item   8*11conf   0.1443739861377378supf   0.02012746710526316realconf   0.15083798882681565realsupf   0.022203947368421052
rule9:  item   14*9 item   7*11conf   0.1469793049206115supf   0.020490679824561403realconf   0.15363128491620112realsupf   0.02261513157894737
rule10:  item   18*11 item   8*11conf   0.1321903541099183supf   0.022615131578947366realconf   0.13488372093023257realsupf   0.023848684210526317
rule11:  item   17*14 item   8*11conf   0.15177224736048267supf   0.02837171052631579realconf   0.14799154334038056realsupf   0.028782894736842105
rule12:  item   17*14 item   9*11conf   0.11841168091168093supf   0.022135416666666668realconf   0.12050739957716702realsupf   0.0234375
rule13:  item   17*14 item   7*11conf   0.1253247025305849supf   0.023427709899749374realconf   0.12684989429175475realsupf   0.024671052631578948
rule14:  item   17*14 item   18*11conf   0.16042399865929272supf   0.029989035087719287realconf   0.1733615221987315realsupf   0.033717105263157895
