# Supplementary material for: A novel on-line spatial-temporal k-anonymity method for location privacy protection from sequence rules-based inference attacks
Source: PLoS One. 2017 Aug 2;12(8):e0182232. doi: 10.1371/journal.pone.0182232 (PMC5540611; doi:10.1371/journal.pone.0182232)
Supplement: S4 Dataset — (ZIP) [file pone.0182232.s004.zip › S4 Dataset/dataset/2 expansion/rule/SeR with NOSTK expansion/k=11/For SeR 1/1_5.txt]

rule1:  item   8*11 item   8*10conf   0.10178263369752732supf   0.020226259856016456realconf   0.10508474576271186realsupf   0.02125471374700034
rule2:  item   8*11 item   8*12conf   0.12147786083956297supf   0.024140098274482914realconf   0.1271186440677966realsupf   0.025711347274597188
rule3:  item   9*11 item   8*11conf   0.16385606079297324supf   0.02168323620157696realconf   0.17206982543640897realsupf   0.023654439492629412
rule4:  item   7*11 item   8*11conf   0.12944240196078433supf   0.024140098274482918realconf   0.13611615245009073realsupf   0.025711347274597188
rule5:  item   7*12 item   7*11conf   0.16463215003975495supf   0.02011198720146269realconf   0.1784776902887139realsupf   0.023311621528968117
rule6:  item   14*9 item   7*11conf   0.1524895845973385supf   0.021540395383384755realconf   0.15777262180974477realsupf   0.023311621528968117
rule7:  item   18*11 item   8*11conf   0.1359091511058138supf   0.02345446234716032realconf   0.1401151631477927realsupf   0.025025711347274597
rule8:  item   18*11 item   7*11conf   0.12233479009402731supf   0.02111187292880814realconf   0.12284069097888675realsupf   0.021940349674322936
rule9:  item   17*14 item   8*11conf   0.15291439933026374supf   0.028625299965718203realconf   0.14991181657848324realsupf   0.029139526911210148
rule10:  item   17*14 item   9*11conf   0.11323601227849871supf   0.02119757741972346realconf   0.1146384479717813realsupf   0.02228316763798423
rule11:  item   17*14 item   7*11conf   0.12356983396121116supf   0.023132050214669346realconf   0.12522045855379188realsupf   0.024340075419952006
rule12:  item   17*14 item   18*11conf   0.15614971396679228supf   0.02923094503485316realconf   0.1675485008818342realsupf   0.03256770654782311
