# Supplementary material for: A novel on-line spatial-temporal k-anonymity method for location privacy protection from sequence rules-based inference attacks
Source: PLoS One. 2017 Aug 2;12(8):e0182232. doi: 10.1371/journal.pone.0182232 (PMC5540611; doi:10.1371/journal.pone.0182232)
Supplement: S4 Dataset — (ZIP) [file pone.0182232.s004.zip › S4 Dataset/dataset/2 expansion/rule/SeR with NOSTK expansion/k=11/For SeR 1/1_6.txt]

rule1:  item   8*11 item   8*12conf   0.11440886699507391supf   0.02276291286876409realconf   0.11918604651162791realsupf   0.024110555718906204
rule2:  item   8*11 item   7*11conf   0.10492610837438425supf   0.02087621287856513realconf   0.10610465116279069realsupf   0.021464275213172596
rule3:  item   9*11 item   8*11conf   0.16369807110165205supf   0.022184651573066747realconf   0.1732776617954071realsupf   0.024404586886209938
rule4:  item   7*11 item   8*11conf   0.13293963254593177supf   0.02482113103989023realconf   0.13862928348909656realsupf   0.026168773890032342
rule5:  item   7*12 item   7*11conf   0.16357258287020615supf   0.020337155738508285realconf   0.17516629711751663realsupf   0.023228462216995
rule6:  item   14*9 item   8*11conf   0.13882973329276949supf   0.020126433401940605realconf   0.14619883040935672realsupf   0.022052337547780066
rule7:  item   14*9 item   7*11conf   0.15988912551127338supf   0.02317945702244438realconf   0.16374269005847952realsupf   0.02469861805351367
rule8:  item   18*11 item   8*11conf   0.13394614043964692supf   0.023350975203371555realconf   0.13725490196078433realsupf   0.02469861805351367
rule9:  item   18*11 item   7*11conf   0.11904761904761904supf   0.02075369989218857realconf   0.119281045751634realsupf   0.021464275213172596
rule10:  item   17*14 item   8*11conf   0.14621124117594497supf   0.027491914142899147realconf   0.14328808446455504realsupf   0.027932960893854747
rule11:  item   17*14 item   9*11conf   0.1107660917999583supf   0.020827207684014505realconf   0.11161387631975868realsupf   0.02175830638047633
rule12:  item   17*14 item   7*11conf   0.1195901468441903supf   0.022486383556657007realconf   0.12066365007541478realsupf   0.023522493384298737
rule13:  item   17*14 item   18*11conf   0.1661752003097727supf   0.03124571204547681realconf   0.17496229260935142realsupf   0.034107615407233165
