# Supplementary material for: A novel on-line spatial-temporal k-anonymity method for location privacy protection from sequence rules-based inference attacks
Source: PLoS One. 2017 Aug 2;12(8):e0182232. doi: 10.1371/journal.pone.0182232 (PMC5540611; doi:10.1371/journal.pone.0182232)
Supplement: S4 Dataset — (ZIP) [file pone.0182232.s004.zip › S4 Dataset/dataset/2 expansion/rule/SeR with NOSTK expansion/k=11/For SeR 1/1_7.txt]

rule1:  item   8*11 item   8*12conf   0.11279095061996952supf   0.02219796215429403realconf   0.11696658097686376realsupf   0.02337528898022091
rule2:  item   8*11 item   7*11conf   0.11224711768544703supf   0.022090932442846135realconf   0.11311053984575835realsupf   0.022604675057796043
rule3:  item   9*11 item   8*11conf   0.16248994968064828supf   0.0220010274852299realconf   0.17184643510054845realsupf   0.024145902902645774
rule4:  item   7*11 item   8*11conf   0.12920700783771324supf   0.02399606130661872realconf   0.13424657534246576realsupf   0.025173388132545594
rule5:  item   14*9 item   8*11conf   0.13769197016235193supf   0.020151554071410224realconf   0.14527027027027026realsupf   0.022090932442846135
rule6:  item   14*9 item   7*11conf   0.15065087026473603supf   0.02204812055826698realconf   0.15371621621621623realsupf   0.02337528898022091
rule7:  item   13*10 item   7*11conf   0.1629300017114496supf   0.020378457059679767realconf   0.1656686626746507realsupf   0.02132031852042127
rule8:  item   18*11 item   8*11conf   0.1317081553493396supf   0.0229685760767189realconf   0.1346704871060172realsupf   0.024145902902645774
rule9:  item   17*14 item   8*11conf   0.13943433275432363supf   0.027099922938607756realconf   0.13700384122919335realsupf   0.02748522989982019
rule10:  item   17*14 item   9*11conf   0.1134418347053344supf   0.022048120558266975realconf   0.11395646606914213realsupf   0.022861546365271
rule11:  item   17*14 item   7*11conf   0.1191060594617727supf   0.023148997590302492realconf   0.12163892445582586realsupf   0.02440277421012073
rule12:  item   17*14 item   18*11conf   0.16599954686201937supf   0.032263036218854346realconf   0.17413572343149808realsupf   0.034934497816593885
