# Supplementary material for: A novel on-line spatial-temporal k-anonymity method for location privacy protection from sequence rules-based inference attacks
Source: PLoS One. 2017 Aug 2;12(8):e0182232. doi: 10.1371/journal.pone.0182232 (PMC5540611; doi:10.1371/journal.pone.0182232)
Supplement: S4 Dataset — (ZIP) [file pone.0182232.s004.zip › S4 Dataset/dataset/2 expansion/rule/SeR with NOSTK expansion/k=11/For SeR 1/1_8.txt]

rule1:  item   8*11 item   8*12conf   0.11176244474341725supf   0.022116993762361172realconf   0.1159090909090909realsupf   0.02327704244637152
rule2:  item   8*11 item   7*11conf   0.11185854314818373supf   0.022136010953902326realconf   0.1125realsupf   0.022592423550890004
rule3:  item   8*11 item   17*14conf   0.10180939567831744supf   0.020147356067027448realconf   0.10454545454545454realsupf   0.020994979461433135
rule4:  item   9*11 item   8*11conf   0.164306411947818supf   0.022398448197170243realconf   0.17258064516129032realsupf   0.024418073938840712
rule5:  item   7*11 item   8*11conf   0.13294502350296342supf   0.024741366195040318realconf   0.13730255164034022realsupf   0.025787311729803742
rule6:  item   14*9 item   8*11conf   0.14003913894324854supf   0.02041305340027385realconf   0.14803625377643503realsupf   0.022364217252396165
rule7:  item   14*9 item   7*11conf   0.15003261578604046supf   0.021869770272326186realconf   0.15256797583081572realsupf   0.023048836147877682
rule8:  item   13*10 item   7*11conf   0.1607765812225087supf   0.020158223033622392realconf   0.16283185840707964realsupf   0.020994979461433135
rule9:  item   18*11 item   8*11conf   0.13183425319075542supf   0.023258025254830367realconf   0.13459119496855346realsupf   0.024418073938840712
rule10:  item   18*11 item   7*11conf   0.11620386340117282supf   0.020500532481363153realconf   0.1169811320754717realsupf   0.021223185759926974
rule11:  item   17*14 item   8*11conf   0.1380255330526034supf   0.026928343222272933realconf   0.1362088535754824realsupf   0.02738475581926061
rule12:  item   17*14 item   9*11conf   0.11443642359022344supf   0.022326182869313857realconf   0.11464245175936436realsupf   0.023048836147877682
rule13:  item   17*14 item   7*11conf   0.11652518771026887supf   0.022733694116624282realconf   0.1191827468785471realsupf   0.023961661341853034
rule14:  item   17*14 item   18*11conf   0.16407102912015684supf   0.032009736802069075realconf   0.17253121452894438realsupf   0.03468735737106344
