# Supplementary material for: A novel on-line spatial-temporal k-anonymity method for location privacy protection from sequence rules-based inference attacks
Source: PLoS One. 2017 Aug 2;12(8):e0182232. doi: 10.1371/journal.pone.0182232 (PMC5540611; doi:10.1371/journal.pone.0182232)
Supplement: S4 Dataset — (ZIP) [file pone.0182232.s004.zip › S4 Dataset/dataset/2 expansion/rule/SeR with NOSTK expansion/k=12/For SeR 1/1_1.txt]

rule1:  item   8*12 item   8*11conf   0.12629668049792528supf   0.020984143398827988realconf   0.14204545454545456realsupf   0.025853154084798345
rule2:  item   8*11 item   8*12conf   0.13567615658362986supf   0.02628403998621165realconf   0.14871794871794872realsupf   0.02998965873836608
rule3:  item   8*11 item   9*11conf   0.11877224199288255supf   0.02300930713547053realconf   0.1282051282051282realsupf   0.025853154084798345
rule4:  item   8*11 item   7*11conf   0.11209964412811387supf   0.02171664943123061realconf   0.11282051282051282realsupf   0.022750775594622543
rule5:  item   8*11 item   14*9conf   0.10676156583629891supf   0.020682523267838676realconf   0.1076923076923077realsupf   0.02171664943123061
rule6:  item   9*11 item   7*11conf   0.20823496080838608supf   0.027145811789038264realconf   0.19718309859154928realsupf   0.028955532574974147
rule7:  item   7*11 item   8*11conf   0.1218487394957983supf   0.02499138228197173realconf   0.14492753623188406realsupf   0.031023784901758014
rule8:  item   7*12 item   7*11conf   0.2156889682648716supf   0.027059634608755604realconf   0.2537313432835821realsupf   0.03516028955532575
rule9:  item   14*9 item   8*11conf   0.17789223454833594supf   0.023216132368148915realconf   0.18439716312056736realsupf   0.02688728024819028
rule10:  item   14*9 item   7*11conf   0.19017432646592705supf   0.02481902792140641realconf   0.2127659574468085realsupf   0.031023784901758014
rule11:  item   13*10 item   7*11conf   0.16654804270462636supf   0.02016546018614271realconf   0.18110236220472442realsupf   0.023784901758014478
rule12:  item   18*11 item   8*11conf   0.13090249276364108supf   0.022381444821982566realconf   0.13114754098360656realsupf   0.02481902792140641
rule13:  item   18*11 item   7*11conf   0.12183004277012141supf   0.020830255576894666realconf   0.11475409836065574realsupf   0.02171664943123061
rule14:  item   17*14 item   8*12conf   0.12065095398428728supf   0.022233712512926575realconf   0.12886597938144329realsupf   0.025853154084798345
rule15:  item   17*14 item   8*11conf   0.15712682379349044supf   0.028955532574974147realconf   0.14948453608247422realsupf   0.02998965873836608
rule16:  item   17*14 item   9*11conf   0.11410400299289186supf   0.02102723198896932realconf   0.12371134020618557realsupf   0.02481902792140641
rule17:  item   17*14 item   7*11conf   0.14777403666292555supf   0.027231988969320928realconf   0.14432989690721648realsupf   0.028955532574974147
rule18:  item   17*14 item   13*10conf   0.11293490460157125supf   0.020811789038262668realconf   0.11855670103092783realsupf   0.023784901758014478
rule19:  item   17*14 item   18*11conf   0.16161616161616157supf   0.02978283350568769realconf   0.1958762886597938realsupf   0.03929679420889348
