# Supplementary material for: A novel on-line spatial-temporal k-anonymity method for location privacy protection from sequence rules-based inference attacks
Source: PLoS One. 2017 Aug 2;12(8):e0182232. doi: 10.1371/journal.pone.0182232 (PMC5540611; doi:10.1371/journal.pone.0182232)
Supplement: S4 Dataset — (ZIP) [file pone.0182232.s004.zip › S4 Dataset/dataset/2 expansion/rule/SeR with NOSTK expansion/k=12/For SeR 1/1_2.txt]

rule1:  item   8*11 item   8*12conf   0.12733100233100236supf   0.025028636884306992realconf   0.13559322033898305realsupf   0.027491408934707903
rule2:  item   8*11 item   7*11conf   0.10664335664335664supf   0.020962199312714775realconf   0.10847457627118644realsupf   0.021993127147766325
rule3:  item   9*11 item   7*11conf   0.1847819206178388supf   0.02388316151202749realconf   0.178743961352657realsupf   0.02542955326460481
rule4:  item   7*11 item   8*11conf   0.11492890995260661supf   0.022222222222222223realconf   0.13356164383561644realsupf   0.026804123711340205
rule5:  item   7*12 item   7*11conf   0.19495735307901393supf   0.023825887743413515realconf   0.22564102564102564realsupf   0.030240549828178694
rule6:  item   14*9 item   8*11conf   0.16399932614555257supf   0.022302405498281788realconf   0.1712962962962963realsupf   0.02542955326460481
rule7:  item   14*9 item   7*11conf   0.16930592991913748supf   0.02302405498281787realconf   0.18518518518518517realsupf   0.027491408934707903
rule8:  item   13*10 item   7*11conf   0.16296966953372563supf   0.020618556701030924realconf   0.17525773195876287realsupf   0.02336769759450172
rule9:  item   18*11 item   8*11conf   0.12132019762037012supf   0.020373097692685322realconf   0.12030075187969924realsupf   0.021993127147766325
rule10:  item   17*14 item   8*11conf   0.1411589895988113supf   0.02611683848797251realconf   0.1368421052631579realsupf   0.026804123711340205
rule11:  item   17*14 item   9*11conf   0.12753838533927686supf   0.023596792668957613realconf   0.13333333333333333realsupf   0.02611683848797251
rule12:  item   17*14 item   7*11conf   0.12806905823250547supf   0.02369497627229586realconf   0.12982456140350876realsupf   0.02542955326460481
rule13:  item   17*14 item   18*11conf   0.14536899455175833supf   0.02689576174112257realconf   0.17192982456140352realsupf   0.03367697594501718
