# Supplementary material for: A novel on-line spatial-temporal k-anonymity method for location privacy protection from sequence rules-based inference attacks
Source: PLoS One. 2017 Aug 2;12(8):e0182232. doi: 10.1371/journal.pone.0182232 (PMC5540611; doi:10.1371/journal.pone.0182232)
Supplement: S4 Dataset — (ZIP) [file pone.0182232.s004.zip › S4 Dataset/dataset/2 expansion/rule/SeR with NOSTK expansion/k=12/For SeR 1/1_3.txt]

rule1:  item   8*11 item   8*12conf   0.12764606265876377supf   0.025848765432098766realconf   0.13613861386138615realsupf   0.028292181069958847
rule2:  item   8*11 item   9*11conf   0.10012701100762067supf   0.020276063100137173realconf   0.10643564356435643realsupf   0.022119341563786008
rule3:  item   9*11 item   8*11conf   0.15772951353362477supf   0.0207690329218107realconf   0.175realsupf   0.025205761316872428
rule4:  item   9*11 item   7*11conf   0.16896102688122033supf   0.022247942386831275realconf   0.16428571428571428realsupf   0.023662551440329218
rule5:  item   7*11 item   8*11conf   0.1251137397634213supf   0.02357681755829904realconf   0.1402116402116402realsupf   0.02726337448559671
rule6:  item   7*12 item   7*11conf   0.18995054117984375supf   0.02271947873799726realconf   0.21875realsupf   0.02880658436213992
rule7:  item   14*9 item   8*11conf   0.15979881226518supf   0.022608024691358027realconf   0.16610169491525423realsupf   0.025205761316872428
rule8:  item   14*9 item   7*11conf   0.16543449278875288supf   0.02340534979423868realconf   0.17627118644067796realsupf   0.026748971193415638
rule9:  item   13*10 item   7*11conf   0.16018925312605609supf   0.020318930041152265realconf   0.17120622568093385realsupf   0.02263374485596708
rule10:  item   18*11 item   8*11conf   0.13586365810182166supf   0.022964432686654906realconf   0.13314447592067988realsupf   0.02417695473251029
rule11:  item   17*14 item   8*11conf   0.15141804198045186supf   0.027777777777777776realconf   0.14666666666666667realsupf   0.028292181069958847
rule12:  item   17*14 item   9*11conf   0.11449821075682318supf   0.02100480109739369realconf   0.12realsupf   0.023148148148148147
rule13:  item   17*14 item   18*11conf   0.1583346685894355supf   0.029046639231824423realconf   0.17866666666666667realsupf   0.03446502057613169
