# Supplementary material for: A novel on-line spatial-temporal k-anonymity method for location privacy protection from sequence rules-based inference attacks
Source: PLoS One. 2017 Aug 2;12(8):e0182232. doi: 10.1371/journal.pone.0182232 (PMC5540611; doi:10.1371/journal.pone.0182232)
Supplement: S4 Dataset — (ZIP) [file pone.0182232.s004.zip › S4 Dataset/dataset/2 expansion/rule/SeR with NOSTK expansion/k=12/For SeR 1/1_4.txt]

rule1:  item   8*11 item   8*10conf   0.1035615491009682supf   0.020524945175438597realconf   0.1075050709939148realsupf   0.021792763157894735
rule2:  item   8*11 item   8*12conf   0.12914937759336098supf   0.025596217105263153realconf   0.1359026369168357realsupf   0.027549342105263157
rule3:  item   8*11 item   9*11conf   0.1021784232365145supf   0.02025082236842105realconf   0.10953346855983773realsupf   0.022203947368421052
rule4:  item   9*11 item   8*11conf   0.16018336364648678supf   0.021124588815789474realconf   0.1729106628242075realsupf   0.024671052631578948
rule5:  item   9*11 item   7*11conf   0.15667569874911844supf   0.02066200657894737realconf   0.15273775216138327realsupf   0.021792763157894735
rule6:  item   7*11 item   8*11conf   0.1289262235208181supf   0.024191337719298243realconf   0.1419491525423729realsupf   0.027549342105263157
rule7:  item   7*12 item   7*11conf   0.1745397218625078supf   0.021244517543859653realconf   0.19875776397515527realsupf   0.02631578947368421
rule8:  item   14*9 item   8*11conf   0.14367478720281773supf   0.02012746710526316realconf   0.14917127071823205realsupf   0.022203947368421052
rule9:  item   14*9 item   7*11conf   0.1438215438802465supf   0.02014802631578947realconf   0.15469613259668508realsupf   0.023026315789473683
rule10:  item   18*11 item   8*11conf   0.1355755059861078supf   0.02260534147869674realconf   0.1336405529953917realsupf   0.023848684210526317
rule11:  item   17*14 item   8*11conf   0.1517722473604827supf   0.02837171052631579realconf   0.14799154334038056realsupf   0.028782894736842105
rule12:  item   17*14 item   9*11conf   0.11621208312384786supf   0.02172423245614035realconf   0.12050739957716702realsupf   0.0234375
rule13:  item   17*14 item   7*11conf   0.12532470253058492supf   0.023427709899749374realconf   0.12684989429175475realsupf   0.024671052631578948
rule14:  item   17*14 item   18*11conf   0.15353192559074916supf   0.02870065789473684realconf   0.17547568710359407realsupf   0.03412828947368421
