# Supplementary material for: A novel on-line spatial-temporal k-anonymity method for location privacy protection from sequence rules-based inference attacks
Source: PLoS One. 2017 Aug 2;12(8):e0182232. doi: 10.1371/journal.pone.0182232 (PMC5540611; doi:10.1371/journal.pone.0182232)
Supplement: S4 Dataset — (ZIP) [file pone.0182232.s004.zip › S4 Dataset/dataset/2 expansion/rule/SeR with NOSTK expansion/k=12/For SeR 1/1_5.txt]

rule1:  item   8*11 item   8*10conf   0.10187319884726223supf   0.020197691692378013realconf   0.10508474576271186realsupf   0.02125471374700034
rule2:  item   8*11 item   8*12conf   0.12204610951008643supf   0.024197234601759796realconf   0.1288135593220339realsupf   0.026054165238258483
rule3:  item   9*11 item   8*11conf   0.16712021010663541supf   0.021554679465203976realconf   0.17777777777777778realsupf   0.024682893383613302
rule4:  item   7*11 item   8*11conf   0.1279826464208243supf   0.02359730316535253realconf   0.13873873873873874realsupf   0.026396983201919782
rule5:  item   14*9 item   7*11conf   0.1498670534203529supf   0.02125471374700034realconf   0.15862068965517243realsupf   0.023654439492629412
rule6:  item   18*11 item   8*11conf   0.13892046966391072supf   0.023438137682224074realconf   0.13904761904761906realsupf   0.025025711347274597
rule7:  item   18*11 item   7*11conf   0.12503567955646083supf   0.021095548263871885realconf   0.1219047619047619realsupf   0.021940349674322936
rule8:  item   17*14 item   8*11conf   0.1526091809683271supf   0.028568163638441318realconf   0.14991181657848324realsupf   0.029139526911210148
rule9:  item   17*14 item   9*11conf   0.11140470210687878supf   0.020854759456062164realconf   0.1146384479717813realsupf   0.02228316763798423
rule10:  item   17*14 item   7*11conf   0.12356983396121116supf   0.023132050214669346realconf   0.12522045855379188realsupf   0.024340075419952006
rule11:  item   17*14 item   18*11conf   0.14919073531463656supf   0.027928236772940235realconf   0.1693121693121693realsupf   0.0329105245114844
