# Supplementary material for: A novel on-line spatial-temporal k-anonymity method for location privacy protection from sequence rules-based inference attacks
Source: PLoS One. 2017 Aug 2;12(8):e0182232. doi: 10.1371/journal.pone.0182232 (PMC5540611; doi:10.1371/journal.pone.0182232)
Supplement: S4 Dataset — (ZIP) [file pone.0182232.s004.zip › S4 Dataset/dataset/2 expansion/rule/SeR with NOSTK expansion/k=12/For SeR 1/1_6.txt]

rule1:  item   8*11 item   8*12conf   0.11493827160493827supf   0.022811918063314715realconf   0.12063953488372094realsupf   0.024404586886209938
rule2:  item   8*11 item   7*11conf   0.10493827160493828supf   0.02082720768401451realconf   0.10610465116279069realsupf   0.021464275213172596
rule3:  item   9*11 item   8*11conf   0.16599506905967498supf   0.02191757326276585realconf   0.17805383022774326realsupf   0.025286680388121142
rule4:  item   7*11 item   8*11conf   0.13183023872679045supf   0.024355581691659314realconf   0.14086687306501547realsupf   0.026756836224639813
rule5:  item   14*9 item   8*11conf   0.1380297823596793supf   0.02007742820738999realconf   0.1450676982591876realsupf   0.022052337547780066
rule6:  item   14*9 item   7*11conf   0.15767131594906006supf   0.02293443104969127realconf   0.1644100580270793realsupf   0.024992649220817408
rule7:  item   18*11 item   8*11conf   0.13692693806967318supf   0.023336973719214237realconf   0.13636363636363635realsupf   0.02469861805351367
rule8:  item   18*11 item   7*11conf   0.12168773182283088supf   0.02073969840803125realconf   0.1185064935064935realsupf   0.021464275213172596
rule9:  item   17*14 item   8*11conf   0.14595061507759213supf   0.027442908948348527realconf   0.14328808446455504realsupf   0.027932960893854747
rule10:  item   17*14 item   9*11conf   0.1084204569147827supf   0.0203861609330589realconf   0.11161387631975868realsupf   0.02175830638047633
rule11:  item   17*14 item   7*11conf   0.11959014684419027supf   0.022486383556657004realconf   0.12066365007541478realsupf   0.023522493384298737
rule12:  item   17*14 item   18*11conf   0.15919042087391652supf   0.029932372831520136realconf   0.17647058823529413realsupf   0.0344016465745369
