# Supplementary material for: A novel on-line spatial-temporal k-anonymity method for location privacy protection from sequence rules-based inference attacks
Source: PLoS One. 2017 Aug 2;12(8):e0182232. doi: 10.1371/journal.pone.0182232 (PMC5540611; doi:10.1371/journal.pone.0182232)
Supplement: S4 Dataset — (ZIP) [file pone.0182232.s004.zip › S4 Dataset/dataset/2 expansion/rule/SeR with NOSTK expansion/k=12/For SeR 1/1_7.txt]

rule1:  item   8*11 item   8*12conf   0.11327954644570432supf   0.02224077403887319realconf   0.11825192802056556realsupf   0.023632160287695863
rule2:  item   8*11 item   7*11conf   0.1122982991713912supf   0.022048120558266975realconf   0.11311053984575835realsupf   0.022604675057796043
rule3:  item   9*11 item   8*11conf   0.16456969725004045supf   0.021759140337357652realconf   0.17604355716878403realsupf   0.02491651682507064
rule4:  item   7*11 item   8*11conf   0.12855809612692487supf   0.023589348403116706realconf   0.1362397820163488realsupf   0.025687130747495505
rule5:  item   14*9 item   8*11conf   0.1370106761565836supf   0.020108742186831063realconf   0.14429530201342283realsupf   0.022090932442846135
rule6:  item   14*9 item   7*11conf   0.148766116329269supf   0.02183406113537118realconf   0.15436241610738255realsupf   0.023632160287695863
rule7:  item   13*10 item   7*11conf   0.160136869118905supf   0.02003596198304649realconf   0.16733067729083664realsupf   0.021577189827896224
rule8:  item   18*11 item   8*11conf   0.1349349860337706supf   0.02295634410969628realconf   0.1339031339031339realsupf   0.024145902902645774
rule9:  item   17*14 item   8*11conf   0.1392140573471288supf   0.027057111054028596realconf   0.13700384122919335realsupf   0.02748522989982019
rule10:  item   17*14 item   9*11conf   0.11145935604058096supf   0.02166281359705454realconf   0.11395646606914213realsupf   0.022861546365271
rule11:  item   17*14 item   7*11conf   0.1191060594617727supf   0.023148997590302492realconf   0.12163892445582586realsupf   0.02440277421012073
rule12:  item   17*14 item   18*11conf   0.15745286106286024supf   0.030601935097182977realconf   0.17541613316261204realsupf   0.03519136912406884
