# Supplementary material for: A novel on-line spatial-temporal k-anonymity method for location privacy protection from sequence rules-based inference attacks
Source: PLoS One. 2017 Aug 2;12(8):e0182232. doi: 10.1371/journal.pone.0182232 (PMC5540611; doi:10.1371/journal.pone.0182232)
Supplement: S4 Dataset — (ZIP) [file pone.0182232.s004.zip › S4 Dataset/dataset/2 expansion/rule/SeR with NOSTK expansion/k=12/For SeR 1/1_8.txt]

rule1:  item   8*11 item   8*12conf   0.11223506743737954supf   0.02215502814544348realconf   0.11704545454545455realsupf   0.02350524874486536
rule2:  item   8*11 item   7*11conf   0.1119460500963391supf   0.02209797657082002realconf   0.1125realsupf   0.022592423550890004
rule3:  item   8*11 item   17*14conf   0.10206440957886041supf   0.020147356067027448realconf   0.10454545454545454realsupf   0.020994979461433135
rule4:  item   9*11 item   8*11conf   0.1670314609499652supf   0.022183553932755208realconf   0.1762820512820513realsupf   0.02510269283432223
rule5:  item   7*11 item   8*11conf   0.1325749741468459supf   0.024380039555758407realconf   0.13905683192261184realsupf   0.02624372432679142
rule6:  item   14*9 item   8*11conf   0.13942532923845713supf   0.020375019017191544realconf   0.14714714714714713realsupf   0.022364217252396165
rule7:  item   14*9 item   7*11conf   0.14835250637655512supf   0.021679598356914655realconf   0.15315315315315314realsupf   0.02327704244637152
rule8:  item   18*11 item   8*11conf   0.1346792323141874supf   0.023209123905153117realconf   0.13391739674593242realsupf   0.024418073938840712
rule9:  item   18*11 item   7*11conf   0.11889860354835553supf   0.020489665514768204realconf   0.11639549436795996realsupf   0.021223185759926974
rule10:  item   17*14 item   8*11conf   0.1376356304168616supf   0.02685227445610832realconf   0.1362088535754824realsupf   0.02738475581926061
rule11:  item   17*14 item   9*11conf   0.11209700777577257supf   0.021869770272326183realconf   0.11464245175936436realsupf   0.023048836147877682
rule12:  item   17*14 item   7*11conf   0.11652518771026892supf   0.022733694116624282realconf   0.1191827468785471realsupf   0.023961661341853034
rule13:  item   17*14 item   18*11conf   0.15572711271528192supf   0.030381865206146347realconf   0.17366628830874006realsupf   0.03491556366955728
