# Supplementary material for: A novel on-line spatial-temporal k-anonymity method for location privacy protection from sequence rules-based inference attacks
Source: PLoS One. 2017 Aug 2;12(8):e0182232. doi: 10.1371/journal.pone.0182232 (PMC5540611; doi:10.1371/journal.pone.0182232)
Supplement: S4 Dataset — (ZIP) [file pone.0182232.s004.zip › S4 Dataset/dataset/2 expansion/rule/SeR with NOSTK expansion/k=13/For SeR 1/1_1.txt]

rule1:  item   8*12 item   8*11conf   0.12212052653229125supf   0.020467080317132024realconf   0.14754098360655737realsupf   0.027921406411582212
rule2:  item   8*11 item   8*12conf   0.14013969386238667supf   0.02708836033551649realconf   0.15897435897435896realsupf   0.03205791106514995
rule3:  item   8*11 item   9*11conf   0.11918561450438399supf   0.023038032862231415realconf   0.13333333333333333realsupf   0.02688728024819028
rule4:  item   8*11 item   7*11conf   0.1123495318769505supf   0.02171664943123061realconf   0.11282051282051282realsupf   0.022750775594622543
rule5:  item   8*11 item   14*9conf   0.10699955416852429supf   0.020682523267838676realconf   0.1076923076923077realsupf   0.02171664943123061
rule6:  item   9*11 item   7*11conf   0.20713801671560875supf   0.027094105480868665realconf   0.19444444444444445realsupf   0.028955532574974147
rule7:  item   7*11 item   8*11conf   0.11879194630872482supf   0.024405377456049638realconf   0.14423076923076922realsupf   0.031023784901758014
rule8:  item   7*12 item   7*11conf   0.2101498177891753supf   0.02683557394002068realconf   0.24822695035460993realsupf   0.03619441571871768
rule9:  item   14*9 item   8*11conf   0.1758747697974217supf   0.02304377800758359realconf   0.1793103448275862realsupf   0.02688728024819028
rule10:  item   14*9 item   7*11conf   0.19337016574585633supf   0.025336091003102378realconf   0.2206896551724138realsupf   0.033092037228541885
rule11:  item   18*11 item   8*11conf   0.13045993636100664supf   0.022209090461417242realconf   0.13114754098360656realsupf   0.02481902792140641
rule12:  item   18*11 item   7*11conf   0.12236042811686434supf   0.020830255576894666realconf   0.11475409836065574realsupf   0.02171664943123061
rule13:  item   17*14 item   8*12conf   0.12020126723816624supf   0.022233712512926582realconf   0.1414141414141414realsupf   0.028955532574974147
rule14:  item   17*14 item   8*11conf   0.1556093924711144supf   0.028783178214408824realconf   0.15151515151515152realsupf   0.031023784901758014
rule15:  item   17*14 item   9*11conf   0.11367871785314944supf   0.02102723198896932realconf   0.12121212121212122realsupf   0.02481902792140641
rule16:  item   17*14 item   7*11conf   0.14722325754752144supf   0.027231988969320928realconf   0.1414141414141414realsupf   0.028955532574974147
rule17:  item   17*14 item   13*10conf   0.11437756243011553supf   0.021156497759393312realconf   0.12626262626262627realsupf   0.025853154084798345
rule18:  item   17*14 item   18*11conf   0.1605478941483414supf   0.02969665632540503realconf   0.1919191919191919realsupf   0.03929679420889348
