# Supplementary material for: A novel on-line spatial-temporal k-anonymity method for location privacy protection from sequence rules-based inference attacks
Source: PLoS One. 2017 Aug 2;12(8):e0182232. doi: 10.1371/journal.pone.0182232 (PMC5540611; doi:10.1371/journal.pone.0182232)
Supplement: S4 Dataset — (ZIP) [file pone.0182232.s004.zip › S4 Dataset/dataset/2 expansion/rule/SeR with NOSTK expansion/k=13/For SeR 1/1_2.txt]

rule1:  item   8*11 item   8*12conf   0.13024024900301526supf   0.025563192058037417realconf   0.1423728813559322realsupf   0.0288659793814433
rule2:  item   8*11 item   7*11conf   0.10679894951852932supf   0.020962199312714775realconf   0.10847457627118644realsupf   0.021993127147766325
rule3:  item   9*11 item   7*11conf   0.1840988328027892supf   0.02384879725085911realconf   0.17703349282296652realsupf   0.02542955326460481
rule4:  item   7*11 item   8*11conf   0.11254437869822487supf   0.021786941580756017realconf   0.13310580204778158realsupf   0.026804123711340205
rule5:  item   7*12 item   7*11conf   0.1899477806788512supf   0.023333333333333334realconf   0.22277227722772278realsupf   0.030927835051546393
rule6:  item   14*9 item   8*11conf   0.1613364753408517supf   0.021958762886597934realconf   0.16818181818181818realsupf   0.02542955326460481
rule7:  item   14*9 item   7*11conf   0.17168826796835548supf   0.02336769759450172realconf   0.19090909090909092realsupf   0.0288659793814433
rule8:  item   13*10 item   7*11conf   0.15641663704230355supf   0.020160366552119127realconf   0.1642512077294686realsupf   0.02336769759450172
rule9:  item   17*14 item   8*11conf   0.1401926877470355supf   0.026002290950744557realconf   0.1384083044982699realsupf   0.027491408934707903
rule10:  item   17*14 item   9*11conf   0.1272233201581027supf   0.023596792668957613realconf   0.1314878892733564realsupf   0.02611683848797251
rule11:  item   17*14 item   7*11conf   0.12775268210050814supf   0.02369497627229586realconf   0.12802768166089964realsupf   0.02542955326460481
rule12:  item   17*14 item   18*11conf   0.14439229249011853supf   0.02678121420389462realconf   0.1695501730103806realsupf   0.03367697594501718
