# Supplementary material for: A novel on-line spatial-temporal k-anonymity method for location privacy protection from sequence rules-based inference attacks
Source: PLoS One. 2017 Aug 2;12(8):e0182232. doi: 10.1371/journal.pone.0182232 (PMC5540611; doi:10.1371/journal.pone.0182232)
Supplement: S4 Dataset — (ZIP) [file pone.0182232.s004.zip › S4 Dataset/dataset/2 expansion/rule/SeR with NOSTK expansion/k=13/For SeR 1/1_3.txt]

rule1:  item   8*11 item   8*12conf   0.12785194603376426supf   0.025863054412437133realconf   0.14108910891089108realsupf   0.029320987654320986
rule2:  item   8*11 item   9*11conf   0.10030373666737305supf   0.020290352080475537realconf   0.10891089108910891realsupf   0.02263374485596708
rule3:  item   9*11 item   8*11conf   0.15607443657198042supf   0.020585317460317457realconf   0.1773049645390071realsupf   0.0257201646090535
rule4:  item   9*11 item   7*11conf   0.1684851749018006supf   0.022222222222222223realconf   0.16312056737588654realsupf   0.023662551440329218
rule5:  item   7*11 item   8*11conf   0.12287403365165987supf   0.023165294924554186realconf   0.13984168865435356realsupf   0.02726337448559671
rule6:  item   7*12 item   7*11conf   0.1860448456193137supf   0.022265089163237314realconf   0.21673003802281368realsupf   0.029320987654320986
rule7:  item   14*9 item   8*11conf   0.15737486365289055supf   0.022265089163237314realconf   0.16387959866220736realsupf   0.025205761316872428
rule8:  item   14*9 item   7*11conf   0.1672524542479699supf   0.023662551440329214realconf   0.1806020066889632realsupf   0.027777777777777776
rule9:  item   18*11 item   8*11conf   0.1306682096843894supf   0.02184989222026259realconf   0.13314447592067988realsupf   0.02417695473251029
rule10:  item   17*14 item   8*11conf   0.1506690478729076supf   0.0276920438957476realconf   0.14775725593667546realsupf   0.02880658436213992
rule11:  item   17*14 item   9*11conf   0.11428457191598256supf   0.02100480109739369realconf   0.11873350923482849realsupf   0.023148148148148147
rule12:  item   17*14 item   18*11conf   0.15733953513167723supf   0.028918038408779153realconf   0.17678100263852242realsupf   0.03446502057613169
