# Supplementary material for: A novel on-line spatial-temporal k-anonymity method for location privacy protection from sequence rules-based inference attacks
Source: PLoS One. 2017 Aug 2;12(8):e0182232. doi: 10.1371/journal.pone.0182232 (PMC5540611; doi:10.1371/journal.pone.0182232)
Supplement: S4 Dataset — (ZIP) [file pone.0182232.s004.zip › S4 Dataset/dataset/2 expansion/rule/SeR with NOSTK expansion/k=13/For SeR 1/1_4.txt]

rule1:  item   8*11 item   8*12conf   0.12934117918541596supf   0.025607638888888888realconf   0.13995943204868155realsupf   0.02837171052631579
rule2:  item   8*11 item   9*11conf   0.10258451598015463supf   0.020310215643274853realconf   0.11359026369168357realsupf   0.023026315789473683
rule3:  item   9*11 item   8*11conf   0.1588587230509178supf   0.020977737312030075realconf   0.17478510028653296realsupf   0.025082236842105265
rule4:  item   9*11 item   7*11conf   0.1563120903887785supf   0.020641447368421054realconf   0.1518624641833811realsupf   0.021792763157894735
rule5:  item   7*11 item   8*11conf   0.1273126142595978supf   0.023862390350877193realconf   0.1416490486257928realsupf   0.027549342105263157
rule6:  item   7*12 item   7*11conf   0.17181684899063945supf   0.020881304824561405realconf   0.19756838905775076realsupf   0.026726973684210526
rule7:  item   14*9 item   7*11conf   0.14528911065453473supf   0.020353618421052627realconf   0.15846994535519127realsupf   0.023848684210526317
rule8:  item   18*11 item   8*11conf   0.1311806555182362supf   0.021680177005012534realconf   0.1336405529953917realsupf   0.023848684210526317
rule9:  item   17*14 item   8*11conf   0.1494268501861692supf   0.02797423245614035realconf   0.1488469601677149realsupf   0.02919407894736842
rule10:  item   17*14 item   9*11conf   0.11604191942434011supf   0.02172423245614035realconf   0.11949685534591195realsupf   0.0234375
rule11:  item   17*14 item   7*11conf   0.12477513282851534supf   0.02335917919799499realconf   0.12578616352201258realsupf   0.024671052631578948
rule12:  item   17*14 item   18*11conf   0.1527580220056061supf   0.028597861842105263realconf   0.1740041928721174realsupf   0.03412828947368421
