# Supplementary material for: A novel on-line spatial-temporal k-anonymity method for location privacy protection from sequence rules-based inference attacks
Source: PLoS One. 2017 Aug 2;12(8):e0182232. doi: 10.1371/journal.pone.0182232 (PMC5540611; doi:10.1371/journal.pone.0182232)
Supplement: S4 Dataset — (ZIP) [file pone.0182232.s004.zip › S4 Dataset/dataset/2 expansion/rule/SeR with NOSTK expansion/k=13/For SeR 1/1_5.txt]

rule1:  item   8*11 item   8*12conf   0.1220555715796558supf   0.02417818915933417realconf   0.13220338983050847realsupf   0.026739801165581077
rule2:  item   9*11 item   8*11conf   0.16600494395377216supf   0.021432244478182087realconf   0.17936117936117937realsupf   0.025025711347274597
rule3:  item   7*11 item   8*11conf   0.12677018633540377supf   0.023323048794423495realconf   0.13848920863309352realsupf   0.026396983201919782
rule4:  item   14*9 item   7*11conf   0.15107565868987186supf   0.021426122728830987realconf   0.16173120728929385realsupf   0.024340075419952006
rule5:  item   18*11 item   8*11conf   0.13411877291747035supf   0.022421111056695565realconf   0.13904761904761906realsupf   0.025025711347274597
rule6:  item   18*11 item   7*11conf   0.12471986367919698supf   0.02084986205658129realconf   0.1219047619047619realsupf   0.021940349674322936
rule7:  item   17*14 item   8*11conf   0.14919172211963913supf   0.027962518569306365realconf   0.15061295971978983realsupf   0.029482344874871443
rule8:  item   17*14 item   9*11conf   0.1112688569139115supf   0.020854759456062164realconf   0.1138353765323993realsupf   0.02228316763798423
rule9:  item   17*14 item   7*11conf   0.1228094624255305supf   0.02301777756011558realconf   0.1243432574430823realsupf   0.024340075419952006
rule10:  item   17*14 item   18*11conf   0.14839912204299208supf   0.027813964118386467realconf   0.1681260945709282realsupf   0.0329105245114844
