# Supplementary material for: A novel on-line spatial-temporal k-anonymity method for location privacy protection from sequence rules-based inference attacks
Source: PLoS One. 2017 Aug 2;12(8):e0182232. doi: 10.1371/journal.pone.0182232 (PMC5540611; doi:10.1371/journal.pone.0182232)
Supplement: S4 Dataset — (ZIP) [file pone.0182232.s004.zip › S4 Dataset/dataset/2 expansion/rule/SeR with NOSTK expansion/k=13/For SeR 1/1_6.txt]

rule1:  item   8*11 item   8*12conf   0.11419981879581582supf   0.02264856741481264realconf   0.12354651162790697realsupf   0.024992649220817408
rule2:  item   8*11 item   7*11conf   0.10501606127996045supf   0.02082720768401451realconf   0.10610465116279069realsupf   0.021464275213172596
rule3:  item   9*11 item   8*11conf   0.16506147920937894supf   0.021812562131585944realconf   0.17938144329896907realsupf   0.025580711555424875
rule4:  item   7*11 item   8*11conf   0.13010638297872337supf   0.02397334117416446realconf   0.14064914992272023realsupf   0.026756836224639813
rule5:  item   14*9 item   7*11conf   0.15878902299238087supf   0.023081446633343137realconf   0.16698656429942418realsupf   0.025580711555424875
rule6:  item   18*11 item   8*11conf   0.1333269624686824supf   0.02246468125621316realconf   0.13636363636363635realsupf   0.02469861805351367
rule7:  item   18*11 item   7*11conf   0.12183863153827301supf   0.020528976071463576realconf   0.1185064935064935realsupf   0.021464275213172596
rule8:  item   17*14 item   8*11conf   0.14303885979528683supf   0.026923453886111927realconf   0.14392803598200898realsupf   0.028226992061158484
rule9:  item   17*14 item   9*11conf   0.1083075458224232supf   0.0203861609330589realconf   0.11094452773613193realsupf   0.02175830638047633
rule10:  item   17*14 item   7*11conf   0.11894489407283979supf   0.02238837316755576realconf   0.1199400299850075realsupf   0.023522493384298737
rule11:  item   17*14 item   18*11conf   0.15850392763627705supf   0.029834362442418893realconf   0.17541229385307347realsupf   0.0344016465745369
