# Supplementary material for: A novel on-line spatial-temporal k-anonymity method for location privacy protection from sequence rules-based inference attacks
Source: PLoS One. 2017 Aug 2;12(8):e0182232. doi: 10.1371/journal.pone.0182232 (PMC5540611; doi:10.1371/journal.pone.0182232)
Supplement: S4 Dataset — (ZIP) [file pone.0182232.s004.zip › S4 Dataset/dataset/2 expansion/rule/SeR with NOSTK expansion/k=13/For SeR 1/1_7.txt]

rule1:  item   8*11 item   8*12conf   0.1126263728271147supf   0.022098067756942664realconf   0.12082262210796915realsupf   0.024145902902645774
rule2:  item   8*11 item   7*11conf   0.11237180885882607supf   0.022048120558266975realconf   0.11311053984575835realsupf   0.022604675057796043
rule3:  item   9*11 item   8*11conf   0.16375616497876055supf   0.021667400584688024realconf   0.17721518987341772realsupf   0.025173388132545594
rule4:  item   7*11 item   8*11conf   0.12721311475409838supf   0.023255415703399264realconf   0.1360544217687075realsupf   0.025687130747495505
rule5:  item   14*9 item   7*11conf   0.14981601541966014supf   0.021962496789108662realconf   0.15666666666666668realsupf   0.024145902902645774
rule6:  item   18*11 item   8*11conf   0.13026516794942378supf   0.021851797487553976realconf   0.1339031339031339realsupf   0.024145902902645774
rule7:  item   17*14 item   8*11conf   0.13675863977061212supf   0.02660330507748951realconf   0.1375796178343949realsupf   0.027742101207295145
rule8:  item   17*14 item   9*11conf   0.1113612354746214supf   0.02166281359705454realconf   0.11337579617834395realsupf   0.022861546365271
rule9:  item   17*14 item   7*11conf   0.1185610443181246supf   0.02306337382114418realconf   0.12101910828025478realsupf   0.02440277421012073
rule10:  item   17*14 item   18*11conf   0.15676404748729808supf   0.030494905385735082realconf   0.17452229299363056realsupf   0.03519136912406884
