# Supplementary material for: A novel on-line spatial-temporal k-anonymity method for location privacy protection from sequence rules-based inference attacks
Source: PLoS One. 2017 Aug 2;12(8):e0182232. doi: 10.1371/journal.pone.0182232 (PMC5540611; doi:10.1371/journal.pone.0182232)
Supplement: S4 Dataset — (ZIP) [file pone.0182232.s004.zip › S4 Dataset/dataset/2 expansion/rule/SeR with NOSTK expansion/k=13/For SeR 1/1_8.txt]

rule1:  item   8*11 item   8*12conf   0.11088618983355822supf   0.021876109336173233realconf   0.11931818181818182realsupf   0.023961661341853034
rule2:  item   8*11 item   7*11conf   0.1120107962213225supf   0.02209797657082002realconf   0.1125realsupf   0.022592423550890004
rule3:  item   8*11 item   17*14conf   0.1019306508028312supf   0.02010932168394514realconf   0.10454545454545454realsupf   0.020994979461433135
rule4:  item   9*11 item   8*11conf   0.16631028505077922supf   0.022102051683293125realconf   0.17731629392971246realsupf   0.025330899132816064
rule5:  item   7*11 item   8*11conf   0.13088265835929386supf   0.023969268218469494realconf   0.1388888888888889realsupf   0.02624372432679142
rule6:  item   14*9 item   7*11conf   0.14936656065898543supf   0.021793701506161573realconf   0.15522388059701492realsupf   0.023733455043359195
rule7:  item   18*11 item   8*11conf   0.13098550511179344supf   0.022227836821629605realconf   0.13391739674593242realsupf   0.024418073938840712
rule8:  item   18*11 item   7*11conf   0.11971170317337834supf   0.0203147073525896realconf   0.11639549436795996realsupf   0.021223185759926974
rule9:  item   17*14 item   8*11conf   0.1354635112872345supf   0.02644910999543587realconf   0.1367231638418079realsupf   0.02761296211775445
rule10:  item   17*14 item   9*11conf   0.1120096620508482supf   0.021869770272326183realconf   0.11412429378531073realsupf   0.023048836147877682
rule11:  item   17*14 item   7*11conf   0.11584999332116298supf   0.022619590967377364realconf   0.11864406779661017realsupf   0.023961661341853034
rule12:  item   17*14 item   18*11conf   0.15492397257224266supf   0.030248744865358272realconf   0.17288135593220338realsupf   0.03491556366955728
