# Supplementary material for: A novel on-line spatial-temporal k-anonymity method for location privacy protection from sequence rules-based inference attacks
Source: PLoS One. 2017 Aug 2;12(8):e0182232. doi: 10.1371/journal.pone.0182232 (PMC5540611; doi:10.1371/journal.pone.0182232)
Supplement: S4 Dataset — (ZIP) [file pone.0182232.s004.zip › S4 Dataset/dataset/2 expansion/rule/SeR with NOSTK expansion/k=14/For SeR 1/1_1.txt]

rule1:  item   8*11 item   8*12conf   0.1378334078378781supf   0.02657129725382052realconf   0.15736040609137056realsupf   0.03205791106514995
rule2:  item   8*11 item   9*11conf   0.11682312621069883supf   0.022520969780535447realconf   0.1319796954314721realsupf   0.02688728024819028
rule3:  item   8*11 item   7*11conf   0.10907465355386677supf   0.02102723198896932realconf   0.1116751269035533realsupf   0.022750775594622543
rule4:  item   8*11 item   14*9conf   0.10460438086723288supf   0.02016546018614271realconf   0.1065989847715736realsupf   0.02171664943123061
rule5:  item   9*11 item   7*11conf   0.20553180218699155supf   0.026749396759738017realconf   0.19727891156462585realsupf   0.02998965873836608
rule6:  item   7*11 item   8*11conf   0.12215269086357947supf   0.025232678386763182realconf   0.1509433962264151realsupf   0.033092037228541885
rule7:  item   7*12 item   7*11conf   0.18948506554939853supf   0.024164081351258186realconf   0.23972602739726026realsupf   0.03619441571871768
rule8:  item   14*9 item   8*11conf   0.1680244013337375supf   0.021837297483626335realconf   0.17647058823529413realsupf   0.027921406411582212
rule9:  item   14*9 item   7*11conf   0.17751591391330707supf   0.023070862264243857realconf   0.20915032679738563realsupf   0.033092037228541885
rule10:  item   13*10 item   7*11conf   0.16314031180400893supf   0.020199931058255773realconf   0.17482517482517482realsupf   0.025853154084798345
rule11:  item   18*11 item   8*11conf   0.13158160979346428supf   0.02241591569409563realconf   0.1358695652173913realsupf   0.025853154084798345
rule12:  item   18*11 item   7*11conf   0.12227377184234489supf   0.020830255576894666realconf   0.11413043478260869realsupf   0.02171664943123061
rule13:  item   17*14 item   8*12conf   0.12133182844243794supf   0.022233712512926582realconf   0.1414141414141414realsupf   0.028955532574974147
rule14:  item   17*14 item   8*11conf   0.15425131677953344supf   0.028266115132712856realconf   0.15151515151515152realsupf   0.031023784901758014
rule15:  item   17*14 item   9*11conf   0.1203912716328066supf   0.022061358152361255realconf   0.13131313131313133realsupf   0.02688728024819028
rule16:  item   17*14 item   7*11conf   0.14860797592174566supf   0.027231988969320928realconf   0.1414141414141414realsupf   0.028955532574974147
rule17:  item   17*14 item   14*9conf   0.11023325808878853supf   0.020199931058255773realconf   0.12626262626262627realsupf   0.025853154084798345
rule18:  item   17*14 item   13*10conf   0.11545334838224226supf   0.021156497759393312realconf   0.12626262626262627realsupf   0.025853154084798345
rule19:  item   17*14 item   18*11conf   0.1615876598946576supf   0.02961047914512237realconf   0.1919191919191919realsupf   0.03929679420889348
