# Supplementary material for: A novel on-line spatial-temporal k-anonymity method for location privacy protection from sequence rules-based inference attacks
Source: PLoS One. 2017 Aug 2;12(8):e0182232. doi: 10.1371/journal.pone.0182232 (PMC5540611; doi:10.1371/journal.pone.0182232)
Supplement: S4 Dataset — (ZIP) [file pone.0182232.s004.zip › S4 Dataset/dataset/2 expansion/rule/SeR with NOSTK expansion/k=14/For SeR 1/1_2.txt]

rule1:  item   8*11 item   8*12conf   0.12718399219131282supf   0.02487590683466972realconf   0.1414141414141414realsupf   0.0288659793814433
rule2:  item   8*11 item   7*11conf   0.1042459736456808supf   0.020389461626575026realconf   0.10774410774410774realsupf   0.021993127147766325
rule3:  item   9*11 item   7*11conf   0.18270625047698996supf   0.023505154639175255realconf   0.1792452830188679realsupf   0.02611683848797251
rule4:  item   7*11 item   8*11conf   0.11502804842043104supf   0.02231386025200458realconf   0.13804713804713806realsupf   0.028178694158075602
rule5:  item   7*12 item   7*11conf   0.17053538000748786supf   0.020870561282932416realconf   0.21739130434782608realsupf   0.030927835051546393
rule6:  item   14*9 item   8*11conf   0.15132760784506724supf   0.02012600229095074realconf   0.16666666666666666realsupf   0.02611683848797251
rule7:  item   14*9 item   7*11conf   0.15835322489356987supf   0.021060382916053017realconf   0.18421052631578946realsupf   0.0288659793814433
rule8:  item   13*10 item   7*11conf   0.15987008300252617supf   0.020297823596792667realconf   0.17142857142857143realsupf   0.024742268041237112
rule9:  item   17*14 item   8*11conf   0.14007003501750864supf   0.025658648339060706realconf   0.1384083044982699realsupf   0.027491408934707903
rule10:  item   17*14 item   9*11conf   0.1325662831415707supf   0.024284077892325315realconf   0.1384083044982699realsupf   0.027491408934707903
rule11:  item   17*14 item   7*11conf   0.12935038948045444supf   0.02369497627229586realconf   0.12802768166089964realsupf   0.02542955326460481
rule12:  item   17*14 item   18*11conf   0.14588544272136061supf   0.026723940435280646realconf   0.1695501730103806realsupf   0.03367697594501718
