# Supplementary material for: A novel on-line spatial-temporal k-anonymity method for location privacy protection from sequence rules-based inference attacks
Source: PLoS One. 2017 Aug 2;12(8):e0182232. doi: 10.1371/journal.pone.0182232 (PMC5540611; doi:10.1371/journal.pone.0182232)
Supplement: S4 Dataset — (ZIP) [file pone.0182232.s004.zip › S4 Dataset/dataset/2 expansion/rule/SeR with NOSTK expansion/k=14/For SeR 1/1_3.txt]

rule1:  item   8*11 item   8*12conf   0.1232361908813728supf   0.024834247828074994realconf   0.14039408866995073realsupf   0.029320987654320986
rule2:  item   9*11 item   8*11conf   0.15381405206692178supf   0.020088060944542428realconf   0.17894736842105263realsupf   0.026234567901234566
rule3:  item   9*11 item   7*11conf   0.16752944707029785supf   0.02187928669410151realconf   0.1649122807017544realsupf   0.02417695473251029
rule4:  item   7*11 item   8*11conf   0.12482398364751307supf   0.023559670781893003realconf   0.14360313315926893realsupf   0.028292181069958847
rule5:  item   14*9 item   8*11conf   0.14809441586414368supf   0.02037894375857339realconf   0.16286644951140064realsupf   0.0257201646090535
rule6:  item   14*9 item   7*11conf   0.15379959770012636supf   0.021164021164021166realconf   0.1758957654723127realsupf   0.027777777777777776
rule7:  item   13*10 item   7*11conf   0.15916813918716868supf   0.020078875171467767realconf   0.1684981684981685realsupf   0.023662551440329218
rule8:  item   18*11 item   8*11conf   0.13073559406594373supf   0.021824172055653537realconf   0.13559322033898305realsupf   0.024691358024691357
rule9:  item   17*14 item   8*11conf   0.1510309208840704supf   0.027434842249657067realconf   0.14775725593667546realsupf   0.02880658436213992
rule10:  item   17*14 item   9*11conf   0.11846487856844273supf   0.02151920438957476realconf   0.12401055408970976realsupf   0.02417695473251029
rule11:  item   17*14 item   14*9conf   0.11053575522202903supf   0.020078875171467767realconf   0.11873350923482849realsupf   0.023148148148148147
rule12:  item   17*14 item   18*11conf   0.15896004423048413supf   0.028875171467764065realconf   0.17678100263852242realsupf   0.03446502057613169
