# Supplementary material for: A novel on-line spatial-temporal k-anonymity method for location privacy protection from sequence rules-based inference attacks
Source: PLoS One. 2017 Aug 2;12(8):e0182232. doi: 10.1371/journal.pone.0182232 (PMC5540611; doi:10.1371/journal.pone.0182232)
Supplement: S4 Dataset — (ZIP) [file pone.0182232.s004.zip › S4 Dataset/dataset/2 expansion/rule/SeR with NOSTK expansion/k=14/For SeR 1/1_4.txt]

rule1:  item   8*11 item   8*12conf   0.1258408721874275supf   0.024785270467836257realconf   0.1393939393939394realsupf   0.02837171052631579
rule2:  item   9*11 item   8*11conf   0.15445024215434908supf   0.020169075031328323realconf   0.17613636363636365realsupf   0.02549342105263158
rule3:  item   9*11 item   7*11conf   0.1559683924849685supf   0.020367324561403513realconf   0.1534090909090909realsupf   0.022203947368421052
rule4:  item   7*11 item   8*11conf   0.12906530089628684supf   0.02417763157894737realconf   0.14465408805031446realsupf   0.02837171052631579
rule5:  item   18*11 item   8*11conf   0.1313176279254736supf   0.02165961779448622realconf   0.135632183908046realsupf   0.02425986842105263
rule6:  item   17*14 item   8*11conf   0.14997549594084933supf   0.027563048245614036realconf   0.1488469601677149realsupf   0.02919407894736842
rule7:  item   17*14 item   9*11conf   0.12044277769491381supf   0.022135416666666668realconf   0.12368972746331237realsupf   0.02425986842105263
rule8:  item   17*14 item   7*11conf   0.1271014894206388supf   0.02335917919799499realconf   0.12578616352201258realsupf   0.024671052631578948
rule9:  item   17*14 item   18*11conf   0.15504677079116147supf   0.028495065789473684realconf   0.1740041928721174realsupf   0.03412828947368421
