# Supplementary material for: A novel on-line spatial-temporal k-anonymity method for location privacy protection from sequence rules-based inference attacks
Source: PLoS One. 2017 Aug 2;12(8):e0182232. doi: 10.1371/journal.pone.0182232 (PMC5540611; doi:10.1371/journal.pone.0182232)
Supplement: S4 Dataset — (ZIP) [file pone.0182232.s004.zip › S4 Dataset/dataset/2 expansion/rule/SeR with NOSTK expansion/k=14/For SeR 1/1_5.txt]

rule1:  item   8*11 item   8*12conf   0.11824063344920817supf   0.02332114425018093realconf   0.13175675675675674realsupf   0.026739801165581077
rule2:  item   9*11 item   8*11conf   0.16196737853165077supf   0.02070089948903799realconf   0.18048780487804877realsupf   0.025368529310935892
rule3:  item   7*11 item   8*11conf   0.12833825586817973supf   0.02358587589989716realconf   0.14107142857142857realsupf   0.027082619129242372
rule4:  item   18*11 item   8*11conf   0.13411120080232877supf   0.022375401994874058realconf   0.14068441064638784realsupf   0.025368529310935892
rule5:  item   18*11 item   7*11conf   0.12479636016731493supf   0.02082129389294285realconf   0.12167300380228137realsupf   0.021940349674322936
rule6:  item   17*14 item   8*11conf   0.15057581744717968supf   0.02761970060564507realconf   0.15061295971978983realsupf   0.029482344874871443
rule7:  item   17*14 item   9*11conf   0.11556398070522066supf   0.02119757741972346realconf   0.11733800350262696realsupf   0.02296880356530682
rule8:  item   17*14 item   7*11conf   0.1254872643776366supf   0.02301777756011558realconf   0.1243432574430823realsupf   0.024340075419952006
rule9:  item   17*14 item   18*11conf   0.15101190794040692supf   0.027699691463832703realconf   0.1681260945709282realsupf   0.0329105245114844
