# Supplementary material for: A novel on-line spatial-temporal k-anonymity method for location privacy protection from sequence rules-based inference attacks
Source: PLoS One. 2017 Aug 2;12(8):e0182232. doi: 10.1371/journal.pone.0182232 (PMC5540611; doi:10.1371/journal.pone.0182232)
Supplement: S4 Dataset — (ZIP) [file pone.0182232.s004.zip › S4 Dataset/dataset/2 expansion/rule/SeR with NOSTK expansion/k=14/For SeR 1/1_6.txt]

rule1:  item   8*11 item   8*12conf   0.10941633597883596supf   0.02161945832924957realconf   0.12318840579710146realsupf   0.024992649220817408
rule2:  item   8*11 item   7*11conf   0.10342261904761903supf   0.020435166127609528realconf   0.10579710144927536realsupf   0.021464275213172596
rule3:  item   9*11 item   8*11conf   0.16016524411793062supf   0.02094026966858488realconf   0.18032786885245902realsupf   0.02587474272272861
rule4:  item   7*11 item   8*11conf   0.13148715217680731supf   0.024198765069097322realconf   0.14285714285714285realsupf   0.02734489855924728
rule5:  item   14*9 item   7*11conf   0.14935220729366608supf   0.020918217331037093realconf   0.16446124763705103realsupf   0.025580711555424875
rule6:  item   18*11 item   8*11conf   0.13339690921281128supf   0.022425477100572664realconf   0.13776337115072934realsupf   0.024992649220817408
rule7:  item   18*11 item   7*11conf   0.12196990834246027supf   0.020504473474188267realconf   0.11831442463533225realsupf   0.021464275213172596
rule8:  item   17*14 item   8*11conf   0.1440715406529456supf   0.026482407135156327realconf   0.14392803598200898realsupf   0.028226992061158484
rule9:  item   17*14 item   9*11conf   0.11250590332261852supf   0.02068019210036264realconf   0.11394302848575712realsupf   0.0223463687150838
rule10:  item   17*14 item   7*11conf   0.12179887570268585supf   0.02238837316755576realconf   0.1199400299850075realsupf   0.023522493384298737
rule11:  item   17*14 item   18*11conf   0.16177389131792633supf   0.02973635205331765realconf   0.17541229385307347realsupf   0.0344016465745369
