# Supplementary material for: A novel on-line spatial-temporal k-anonymity method for location privacy protection from sequence rules-based inference attacks
Source: PLoS One. 2017 Aug 2;12(8):e0182232. doi: 10.1371/journal.pone.0182232 (PMC5540611; doi:10.1371/journal.pone.0182232)
Supplement: S4 Dataset — (ZIP) [file pone.0182232.s004.zip › S4 Dataset/dataset/2 expansion/rule/SeR with NOSTK expansion/k=14/For SeR 1/1_7.txt]

rule1:  item   8*11 item   8*12conf   0.10781307046367286supf   0.02107058252704284realconf   0.12051282051282051realsupf   0.024145902902645774
rule2:  item   8*11 item   7*11conf   0.11106243154435923supf   0.021705625481633697realconf   0.11282051282051282realsupf   0.022604675057796043
rule3:  item   9*11 item   8*11conf   0.158601548129266supf   0.020776913385441513realconf   0.17805755395683454realsupf   0.025430259440020548
rule4:  item   7*11 item   8*11conf   0.12848598569250613supf   0.023452350372463394realconf   0.13802435723951287realsupf   0.026200873362445413
rule5:  item   18*11 item   8*11conf   0.13016455654551895supf   0.021774736095311484realconf   0.13513513513513514realsupf   0.02440277421012073
rule6:  item   17*14 item   8*11conf   0.13796610387687716supf   0.026217998116277078realconf   0.1375796178343949realsupf   0.027742101207295145
rule7:  item   17*14 item   9*11conf   0.11534723250320231supf   0.021919684904529495realconf   0.1159235668789809realsupf   0.02337528898022091
rule8:  item   17*14 item   7*11conf   0.12114034127847476supf   0.02302056193656502realconf   0.12101910828025478realsupf   0.02440277421012073
rule9:  item   17*14 item   18*11conf   0.1599091125601035supf   0.03038787567428718realconf   0.17452229299363056realsupf   0.03519136912406884
