# Supplementary material for: A novel on-line spatial-temporal k-anonymity method for location privacy protection from sequence rules-based inference attacks
Source: PLoS One. 2017 Aug 2;12(8):e0182232. doi: 10.1371/journal.pone.0182232 (PMC5540611; doi:10.1371/journal.pone.0182232)
Supplement: S4 Dataset — (ZIP) [file pone.0182232.s004.zip › S4 Dataset/dataset/2 expansion/rule/SeR with NOSTK expansion/k=14/For SeR 1/1_8.txt]

rule1:  item   8*11 item   8*12conf   0.10611046586656339supf   0.02084918099295096realconf   0.11904761904761904realsupf   0.023961661341853034
rule2:  item   8*11 item   7*11conf   0.11091753774680599supf   0.021793701506161566realconf   0.11224489795918367realsupf   0.022592423550890004
rule3:  item   9*11 item   8*11conf   0.16170487822003413supf   0.02127290213209885realconf   0.178060413354531realsupf   0.025559105431309903
rule4:  item   7*11 item   8*11conf   0.13207115364610414supf   0.0241442263806481realconf   0.140625realsupf   0.026700136923779098
rule5:  item   18*11 item   8*11conf   0.13095777099168004supf   0.02215937493208146realconf   0.135realsupf   0.02464628023733455
rule6:  item   18*11 item   7*11conf   0.1199437417515196supf   0.020295690161048444realconf   0.11625realsupf   0.021223185759926974
rule7:  item   17*14 item   8*11conf   0.13617653589301268supf   0.025992697398448197realconf   0.1367231638418079realsupf   0.02761296211775445
rule8:  item   17*14 item   9*11conf   0.11577197447152528supf   0.02209797657082002realconf   0.11638418079096045realsupf   0.02350524874486536
rule9:  item   17*14 item   7*11conf   0.1183054649381999supf   0.02258155658429506realconf   0.11864406779661017realsupf   0.023961661341853034
rule10:  item   17*14 item   18*11conf   0.15787630873285624supf   0.03013464171611137realconf   0.17288135593220338realsupf   0.03491556366955728
