# Supplementary material for: A novel on-line spatial-temporal k-anonymity method for location privacy protection from sequence rules-based inference attacks
Source: PLoS One. 2017 Aug 2;12(8):e0182232. doi: 10.1371/journal.pone.0182232 (PMC5540611; doi:10.1371/journal.pone.0182232)
Supplement: S4 Dataset — (ZIP) [file pone.0182232.s004.zip › S4 Dataset/dataset/2 expansion/rule/SeR with NOSTK expansion/k=15/For SeR 1/1_1.txt]

rule1:  item   8*11 item   8*12conf   0.13805468399820706supf   0.026542571527059633realconf   0.15656565656565657realsupf   0.03205791106514995
rule2:  item   8*11 item   9*11conf   0.11945316001792917supf   0.0229662185453292realconf   0.1414141414141414realsupf   0.028955532574974147
rule3:  item   8*11 item   7*11conf   0.11116091438816672supf   0.021371940710099964realconf   0.11616161616161616realsupf   0.023784901758014478
rule4:  item   8*11 item   14*9conf   0.10757507844016134supf   0.020682523267838676realconf   0.1111111111111111realsupf   0.022750775594622543
rule5:  item   9*11 item   7*11conf   0.2044487937069517supf   0.02674939675973802realconf   0.1895424836601307realsupf   0.02998965873836608
rule6:  item   7*11 item   8*11conf   0.12192887482301987supf   0.025232678386763182realconf   0.1542056074766355realsupf   0.03412616339193381
rule7:  item   7*12 item   7*11conf   0.18413539967373577supf   0.023345398138572906realconf   0.23972602739726026realsupf   0.03619441571871768
rule8:  item   14*9 item   8*11conf   0.17157696115978854supf   0.022612892106170287realconf   0.17682926829268292realsupf   0.02998965873836608
rule9:  item   14*9 item   7*11conf   0.1787882750761298supf   0.02356330329443049realconf   0.20121951219512196realsupf   0.03412616339193381
rule10:  item   18*11 item   8*11conf   0.13538290113452187supf   0.023035160289555323realconf   0.13989637305699482realsupf   0.027921406411582212
rule11:  item   17*14 item   8*12conf   0.12133182844243794supf   0.022233712512926582realconf   0.1414141414141414realsupf   0.028955532574974147
rule12:  item   17*14 item   8*11conf   0.15425131677953344supf   0.028266115132712856realconf   0.15151515151515152realsupf   0.031023784901758014
rule13:  item   17*14 item   9*11conf   0.11756960120391269supf   0.021544295070665288realconf   0.13636363636363635realsupf   0.027921406411582212
rule14:  item   17*14 item   7*11conf   0.14766741911211437supf   0.027059634608755604realconf   0.1414141414141414realsupf   0.028955532574974147
rule15:  item   17*14 item   14*9conf   0.1097629796839729supf   0.020113753877973116realconf   0.13131313131313133realsupf   0.02688728024819028
rule16:  item   17*14 item   18*11conf   0.1615876598946576supf   0.029610479145122368realconf   0.1919191919191919realsupf   0.03929679420889348
