# Supplementary material for: A novel on-line spatial-temporal k-anonymity method for location privacy protection from sequence rules-based inference attacks
Source: PLoS One. 2017 Aug 2;12(8):e0182232. doi: 10.1371/journal.pone.0182232 (PMC5540611; doi:10.1371/journal.pone.0182232)
Supplement: S4 Dataset — (ZIP) [file pone.0182232.s004.zip › S4 Dataset/dataset/2 expansion/rule/SeR with NOSTK expansion/k=15/For SeR 1/1_2.txt]

rule1:  item   8*11 item   8*12conf   0.12760952660982064supf   0.02485681557846506realconf   0.14093959731543623realsupf   0.0288659793814433
rule2:  item   8*11 item   7*11conf   0.1058512202293443supf   0.020618556701030924realconf   0.11073825503355705realsupf   0.02268041237113402
rule3:  item   9*11 item   7*11conf   0.1840170129903405supf   0.023505154639175255realconf   0.1743119266055046realsupf   0.02611683848797251
rule4:  item   7*11 item   8*11conf   0.11494659821797365supf   0.02231386025200458realconf   0.14046822742474915realsupf   0.0288659793814433
rule5:  item   7*12 item   7*11conf   0.16555262662398795supf   0.020143184421534937realconf   0.21739130434782608realsupf   0.030927835051546393
rule6:  item   14*9 item   8*11conf   0.15386313736553542supf   0.02052691867124857realconf   0.16736401673640167realsupf   0.027491408934707903
rule7:  item   14*9 item   7*11conf   0.16031498767279556supf   0.021387661593847158realconf   0.1799163179916318realsupf   0.029553264604810996
rule8:  item   17*14 item   8*11conf   0.1400700350175087supf   0.025658648339060706realconf   0.1384083044982699realsupf   0.027491408934707903
rule9:  item   17*14 item   9*11conf   0.1306903451725863supf   0.023940435280641468realconf   0.14186851211072665realsupf   0.028178694158075602
rule10:  item   17*14 item   7*11conf   0.12872507682412632supf   0.02358042873506791realconf   0.12802768166089964realsupf   0.02542955326460481
rule11:  item   17*14 item   18*11conf   0.14588544272136064supf   0.02672394043528064realconf   0.1695501730103806realsupf   0.03367697594501718
