# Supplementary material for: A novel on-line spatial-temporal k-anonymity method for location privacy protection from sequence rules-based inference attacks
Source: PLoS One. 2017 Aug 2;12(8):e0182232. doi: 10.1371/journal.pone.0182232 (PMC5540611; doi:10.1371/journal.pone.0182232)
Supplement: S4 Dataset — (ZIP) [file pone.0182232.s004.zip › S4 Dataset/dataset/2 expansion/rule/SeR with NOSTK expansion/k=15/For SeR 1/1_3.txt]

rule1:  item   8*11 item   8*12conf   0.12416898992065198supf   0.02481995884773663realconf   0.14004914004914004realsupf   0.029320987654320986
rule2:  item   9*11 item   7*11conf   0.1690834058986105supf   0.02187928669410151realconf   0.16151202749140894realsupf   0.02417695473251029
rule3:  item   7*11 item   8*11conf   0.12319498683135045supf   0.02325960219478738realconf   0.14545454545454545realsupf   0.02880658436213992
rule4:  item   14*9 item   8*11conf   0.14703019370049206supf   0.020164609053497942realconf   0.16352201257861634realsupf   0.026748971193415638
rule5:  item   14*9 item   7*11conf   0.1542281004134778supf   0.021151773466588284realconf   0.17295597484276728realsupf   0.028292181069958847
rule6:  item   18*11 item   8*11conf   0.1328000411543804supf   0.02213220164609054realconf   0.13774104683195593realsupf   0.0257201646090535
rule7:  item   17*14 item   8*11conf   0.15103092088407036supf   0.027434842249657067realconf   0.14775725593667546realsupf   0.02880658436213992
rule8:  item   17*14 item   9*11conf   0.11563304880186637supf   0.02100480109739369realconf   0.1266490765171504realsupf   0.024691358024691357
rule9:  item   17*14 item   14*9conf   0.1102997694081476supf   0.020036008230452672realconf   0.12137203166226913realsupf   0.023662551440329218
rule10:  item   17*14 item   18*11conf   0.15896004423048407supf   0.028875171467764065realconf   0.17678100263852242realsupf   0.03446502057613169
