# Supplementary material for: A novel on-line spatial-temporal k-anonymity method for location privacy protection from sequence rules-based inference attacks
Source: PLoS One. 2017 Aug 2;12(8):e0182232. doi: 10.1371/journal.pone.0182232 (PMC5540611; doi:10.1371/journal.pone.0182232)
Supplement: S4 Dataset — (ZIP) [file pone.0182232.s004.zip › S4 Dataset/dataset/2 expansion/rule/SeR with NOSTK expansion/k=15/For SeR 1/1_4.txt]

rule1:  item   8*11 item   8*12conf   0.1267531556802244supf   0.024773848684210526realconf   0.13911290322580644realsupf   0.02837171052631579
rule2:  item   9*11 item   7*11conf   0.15779014911335953supf   0.020367324561403513realconf   0.15083798882681565realsupf   0.022203947368421052
rule3:  item   7*11 item   8*11conf   0.127160222612771supf   0.023800712719298248realconf   0.14613778705636743realsupf   0.028782894736842105
rule4:  item   18*11 item   8*11conf   0.13354361631016046supf   0.021905838815789475realconf   0.1373873873873874realsupf   0.025082236842105265
rule5:  item   17*14 item   8*11conf   0.1499754959408493supf   0.027563048245614036realconf   0.1488469601677149realsupf   0.02919407894736842
rule6:  item   17*14 item   9*11conf   0.11820545055507019supf   0.02172423245614035realconf   0.12578616352201258realsupf   0.024671052631578948
rule7:  item   17*14 item   7*11conf   0.1267286015639982supf   0.023290648496240605realconf   0.12578616352201258realsupf   0.024671052631578948
rule8:  item   17*14 item   18*11conf   0.15467388293452086supf   0.0284265350877193realconf   0.1740041928721174realsupf   0.03412828947368421
