# Supplementary material for: A novel on-line spatial-temporal k-anonymity method for location privacy protection from sequence rules-based inference attacks
Source: PLoS One. 2017 Aug 2;12(8):e0182232. doi: 10.1371/journal.pone.0182232 (PMC5540611; doi:10.1371/journal.pone.0182232)
Supplement: S4 Dataset — (ZIP) [file pone.0182232.s004.zip › S4 Dataset/dataset/2 expansion/rule/SeR with NOSTK expansion/k=15/For SeR 1/1_5.txt]

rule1:  item   8*11 item   8*12conf   0.11828271028037383supf   0.02314021254713747realconf   0.1315345699831366realsupf   0.026739801165581077
rule2:  item   9*11 item   8*11conf   0.1610222274125112supf   0.020258092952642148realconf   0.18028846153846154realsupf   0.025711347274597188
rule3:  item   7*11 item   8*11conf   0.1267189347271483supf   0.023271626099874296realconf   0.1423487544483986realsupf   0.027425437092903668
rule4:  item   18*11 item   8*11conf   0.13479423690794587supf   0.022317449434350364realconf   0.14205607476635515realsupf   0.026054165238258483
rule5:  item   18*11 item   7*11conf   0.12154257613665777supf   0.020123414466918066realconf   0.11962616822429907realsupf   0.021940349674322936
rule6:  item   17*14 item   8*11conf   0.15057581744717974supf   0.02761970060564507realconf   0.15061295971978983realsupf   0.029482344874871443
rule7:  item   17*14 item   9*11conf   0.1127605418201884supf   0.02068335047423152realconf   0.1190893169877408realsupf   0.023311621528968117
rule8:  item   17*14 item   7*11conf   0.12517577116818862supf   0.022960641232838697realconf   0.1243432574430823realsupf   0.024340075419952006
rule9:  item   17*14 item   18*11conf   0.15070041473095894supf   0.027642555136555818realconf   0.1681260945709282realsupf   0.0329105245114844
