# Supplementary material for: A novel on-line spatial-temporal k-anonymity method for location privacy protection from sequence rules-based inference attacks
Source: PLoS One. 2017 Aug 2;12(8):e0182232. doi: 10.1371/journal.pone.0182232 (PMC5540611; doi:10.1371/journal.pone.0182232)
Supplement: S4 Dataset — (ZIP) [file pone.0182232.s004.zip › S4 Dataset/dataset/2 expansion/rule/SeR with NOSTK expansion/k=15/For SeR 1/1_6.txt]

rule1:  item   8*11 item   8*12conf   0.10973318301390454supf   0.021464275213172596realconf   0.12301013024602026realsupf   0.024992649220817408
rule2:  item   9*11 item   8*11conf   0.15963799622958152supf   0.02051147421626693realconf   0.18016194331983806realsupf   0.026168773890032342
rule3:  item   7*11 item   8*11conf   0.13010231269316846supf   0.0239292364990689realconf   0.1439509954058193realsupf   0.027638929726551013
rule4:  item   14*9 item   7*11conf   0.148116779342297supf   0.020568180227104074realconf   0.16296296296296298realsupf   0.02587474272272861
rule5:  item   18*11 item   8*11conf   0.13286703010888576supf   0.022155248456336374realconf   0.1389776357827476realsupf   0.025580711555424875
rule6:  item   17*14 item   8*11conf   0.1440715406529456supf   0.026482407135156327realconf   0.14392803598200898realsupf   0.028226992061158484
rule7:  item   17*14 item   9*11conf   0.10930668332292319supf   0.020092129765755168realconf   0.11544227886056972realsupf   0.022640399882387533
rule8:  item   17*14 item   7*11conf   0.12153227403604458supf   0.022339367973005137realconf   0.1199400299850075realsupf   0.023522493384298737
rule9:  item   17*14 item   18*11conf   0.16137398881796441supf   0.029662844261491714realconf   0.17541229385307347realsupf   0.0344016465745369
