# Supplementary material for: A novel on-line spatial-temporal k-anonymity method for location privacy protection from sequence rules-based inference attacks
Source: PLoS One. 2017 Aug 2;12(8):e0182232. doi: 10.1371/journal.pone.0182232 (PMC5540611; doi:10.1371/journal.pone.0182232)
Supplement: S4 Dataset — (ZIP) [file pone.0182232.s004.zip › S4 Dataset/dataset/2 expansion/rule/SeR with NOSTK expansion/k=15/For SeR 1/1_7.txt]

rule1:  item   8*11 item   8*12conf   0.1081619110816191supf   0.020935011559208835realconf   0.1203585147247119realsupf   0.024145902902645774
rule2:  item   8*11 item   7*11conf   0.10915726609157267supf   0.021127665039815054realconf   0.11395646606914213realsupf   0.022861546365271
rule3:  item   9*11 item   8*11conf   0.1588039835478712supf   0.020402309395373873realconf   0.17793594306049823realsupf   0.025687130747495505
rule4:  item   7*11 item   8*11conf   0.12732438016528927supf   0.02321688500727802realconf   0.13900134952766532realsupf   0.02645774466992037
rule5:  item   18*11 item   8*11conf   0.12972680272810488supf   0.02153865913177498realconf   0.13623595505617977realsupf   0.02491651682507064
rule6:  item   17*14 item   8*11conf   0.13796610387687716supf   0.026217998116277078realconf   0.1375796178343949realsupf   0.027742101207295145
rule7:  item   17*14 item   9*11conf   0.11264378174140853supf   0.021405942289579587realconf   0.11719745222929936realsupf   0.023632160287695863
rule8:  item   17*14 item   7*11conf   0.12091505371499195supf   0.022977750051985858realconf   0.12101910828025478realsupf   0.02440277421012073
rule9:  item   17*14 item   18*11conf   0.1593458936513965supf   0.03028084596283928realconf   0.17452229299363056realsupf   0.03519136912406884
