# Supplementary material for: A novel on-line spatial-temporal k-anonymity method for location privacy protection from sequence rules-based inference attacks
Source: PLoS One. 2017 Aug 2;12(8):e0182232. doi: 10.1371/journal.pone.0182232 (PMC5540611; doi:10.1371/journal.pone.0182232)
Supplement: S4 Dataset — (ZIP) [file pone.0182232.s004.zip › S4 Dataset/dataset/2 expansion/rule/SeR with NOSTK expansion/k=15/For SeR 1/1_8.txt]

rule1:  item   8*11 item   8*12conf   0.10659104244083707supf   0.020728738779856988realconf   0.11891279728199321realsupf   0.023961661341853034
rule2:  item   8*11 item   7*11conf   0.10766673185996478supf   0.020937927886809673realconf   0.11325028312570781realsupf   0.022820629849383843
rule3:  item   9*11 item   8*11conf   0.1628619483087949supf   0.020940101280128662realconf   0.17795275590551182realsupf   0.025787311729803742
rule4:  item   7*11 item   8*11conf   0.13041939111240672supf   0.0238209341244485realconf   0.14148681055155876realsupf   0.026928343222272933
rule5:  item   18*11 item   8*11conf   0.12970744469991277supf   0.02177848775292865realconf   0.13597033374536466realsupf   0.02510269283432223
rule6:  item   17*14 item   8*11conf   0.13617653589301268supf   0.025992697398448197realconf   0.1367231638418079realsupf   0.02761296211775445
rule7:  item   17*14 item   9*11conf   0.11218523515915443supf   0.021413357675338505realconf   0.11751412429378531realsupf   0.023733455043359195
rule8:  item   17*14 item   7*11conf   0.11810620164306818supf   0.02254352220121275realconf   0.11864406779661017realsupf   0.023961661341853034
rule9:  item   17*14 item   18*11conf   0.15737815049502696supf   0.030039555758405598realconf   0.17288135593220338realsupf   0.03491556366955728
