# Supplementary material for: A novel on-line spatial-temporal k-anonymity method for location privacy protection from sequence rules-based inference attacks
Source: PLoS One. 2017 Aug 2;12(8):e0182232. doi: 10.1371/journal.pone.0182232 (PMC5540611; doi:10.1371/journal.pone.0182232)
Supplement: S4 Dataset — (ZIP) [file pone.0182232.s004.zip › S4 Dataset/dataset/2 expansion/rule/SeR with NOSTK expansion/k=16/For SeR 1/1_1.txt]

rule1:  item   8*11 item   8*12conf   0.13670999551770505supf   0.026311249137336092realconf   0.15656565656565657realsupf   0.032091097308488616
rule2:  item   8*11 item   9*11conf   0.11967727476467953supf   0.023033126293995863realconf   0.1414141414141414realsupf   0.028985507246376812
rule3:  item   8*11 item   7*11conf   0.11223666517256832supf   0.021601104209799857realconf   0.12121212121212122realsupf   0.024844720496894408
rule4:  item   8*11 item   7*12conf   0.10398924249215598supf   0.020013802622498276realconf   0.10606060606060606realsupf   0.021739130434782608
rule5:  item   9*11 item   7*11conf   0.21028450256229012supf   0.027864044168391992realconf   0.20512820512820512realsupf   0.033126293995859216
rule6:  item   7*11 item   8*11conf   0.1227661873493475supf   0.025483091787439613realconf   0.1574074074074074realsupf   0.035196687370600416
rule7:  item   7*12 item   7*11conf   0.18316090389327527supf   0.023214285714285715realconf   0.23972602739726026realsupf   0.036231884057971016
rule8:  item   14*9 item   8*11conf   0.1781230259001895supf   0.022239475500345062realconf   0.1746987951807229realsupf   0.030020703933747412
rule9:  item   14*9 item   7*11conf   0.18379856285533797supf   0.022948092280390416realconf   0.21084337349397592realsupf   0.036231884057971016
rule10:  item   18*11 item   8*11conf   0.13634528016153458supf   0.02330055210489993realconf   0.14646464646464646realsupf   0.030020703933747412
rule11:  item   18*11 item   17*14conf   0.11792024230186772supf   0.02015182884748102realconf   0.13636363636363635realsupf   0.027950310559006212
rule12:  item   17*14 item   8*12conf   0.12070747057797336supf   0.022170462387853692realconf   0.1407035175879397realsupf   0.028985507246376812
rule13:  item   17*14 item   8*11conf   0.1540546706209154supf   0.028295376121463076realconf   0.1507537688442211realsupf   0.031055900621118012
rule14:  item   17*14 item   9*11conf   0.11741971846106357supf   0.021566597653554172realconf   0.135678391959799realsupf   0.027950310559006212
rule15:  item   17*14 item   7*11conf   0.14747916638709585supf   0.027087646652864044realconf   0.1407035175879397realsupf   0.028985507246376812
rule16:  item   17*14 item   18*11conf   0.16194527570149886supf   0.029744651483781914realconf   0.19597989949748743realsupf   0.040372670807453416
