# Supplementary material for: A novel on-line spatial-temporal k-anonymity method for location privacy protection from sequence rules-based inference attacks
Source: PLoS One. 2017 Aug 2;12(8):e0182232. doi: 10.1371/journal.pone.0182232 (PMC5540611; doi:10.1371/journal.pone.0182232)
Supplement: S4 Dataset — (ZIP) [file pone.0182232.s004.zip › S4 Dataset/dataset/2 expansion/rule/SeR with NOSTK expansion/k=16/For SeR 1/1_2.txt]

rule1:  item   8*11 item   8*12conf   0.12672743310790943supf   0.024701971572673086realconf   0.14093959731543623realsupf   0.02888583218707015
rule2:  item   8*11 item   7*11conf   0.10655689503087325supf   0.020770288858321866realconf   0.11409395973154363realsupf   0.023383768913342505
rule3:  item   9*11 item   7*11conf   0.18816606401840355supf   0.024243466299862442realconf   0.18552036199095023realsupf   0.028198074277854195
rule4:  item   7*11 item   8*11conf   0.11560898002474808supf   0.022489683631361758realconf   0.14285714285714285realsupf   0.029573590096286108
rule5:  item   7*12 item   7*11conf   0.164860535243121supf   0.02005387436955525realconf   0.21739130434782608realsupf   0.030949105914718018
rule6:  item   14*9 item   7*11conf   0.1646032529619621supf   0.020748182354097068realconf   0.18672199170124482realsupf   0.030949105914718018
rule7:  item   17*14 item   8*11conf   0.13997625402833447supf   0.02567629527739569realconf   0.13793103448275862realsupf   0.027510316368638238
rule8:  item   17*14 item   9*11conf   0.1306028441603656supf   0.023956900504355796realconf   0.1413793103448276realsupf   0.028198074277854195
rule9:  item   17*14 item   7*11conf   0.12863889161660072supf   0.023596646361433157realconf   0.12758620689655173realsupf   0.02544704264099037
rule10:  item   17*14 item   18*11conf   0.1459752363438345supf   0.026776707932141222realconf   0.1724137931034483realsupf   0.0343878954607978
