# Supplementary material for: A novel on-line spatial-temporal k-anonymity method for location privacy protection from sequence rules-based inference attacks
Source: PLoS One. 2017 Aug 2;12(8):e0182232. doi: 10.1371/journal.pone.0182232 (PMC5540611; doi:10.1371/journal.pone.0182232)
Supplement: S4 Dataset — (ZIP) [file pone.0182232.s004.zip › S4 Dataset/dataset/2 expansion/rule/SeR with NOSTK expansion/k=16/For SeR 1/1_3.txt]

rule1:  item   8*11 item   8*12conf   0.12352562727857605supf   0.02470406587750901realconf   0.14004914004914004realsupf   0.029336078229541946
rule2:  item   9*11 item   7*11conf   0.17225884467531488supf   0.022430948704752103realconf   0.17006802721088435realsupf   0.02573340195573855
rule3:  item   7*11 item   8*11conf   0.12369590855483988supf   0.023391662377766343realconf   0.14728682170542637realsupf   0.029336078229541946
rule4:  item   14*9 item   7*11conf   0.15625908592115995supf   0.020415778251599147realconf   0.178125realsupf   0.029336078229541946
rule5:  item   18*11 item   8*11conf   0.13302988221982212supf   0.022186481386172588realconf   0.14130434782608695realsupf   0.02676273803396809
rule6:  item   17*14 item   8*11conf   0.1509647591640327supf   0.02744896208612112realconf   0.14736842105263157realsupf   0.028821410190427176
rule7:  item   17*14 item   9*11conf   0.11558239373496255supf   0.021015611597186484realconf   0.12631578947368421realsupf   0.024704065877509007
rule8:  item   17*14 item   18*11conf   0.15889040902014442supf   0.02889003259564248realconf   0.17894736842105263realsupf   0.034997426659804425
