# Supplementary material for: A novel on-line spatial-temporal k-anonymity method for location privacy protection from sequence rules-based inference attacks
Source: PLoS One. 2017 Aug 2;12(8):e0182232. doi: 10.1371/journal.pone.0182232 (PMC5540611; doi:10.1371/journal.pone.0182232)
Supplement: S4 Dataset — (ZIP) [file pone.0182232.s004.zip › S4 Dataset/dataset/2 expansion/rule/SeR with NOSTK expansion/k=16/For SeR 1/1_4.txt]

rule1:  item   8*11 item   8*12conf   0.12622720897615708supf   0.024691358024691357realconf   0.13911290322580644realsupf   0.028395061728395062
rule2:  item   9*11 item   7*11conf   0.16038985795551067supf   0.020816186556927303realconf   0.15789473684210525realsupf   0.02345679012345679
rule3:  item   7*11 item   8*11conf   0.12756072578285052supf   0.02391632373113855realconf   0.14760914760914762realsupf   0.029218106995884775
rule4:  item   18*11 item   8*11conf   0.13369978681603487supf   0.021937585733882034realconf   0.1403118040089087realsupf   0.025925925925925925
rule5:  item   17*14 item   8*11conf   0.15175323188042972supf   0.027914951989026063realconf   0.14853556485355648realsupf   0.029218106995884775
rule6:  item   17*14 item   9*11conf   0.11819600615748457supf   0.021742112482853224realconf   0.12552301255230125realsupf   0.024691358024691357
rule7:  item   17*14 item   7*11conf   0.12671847618235954supf   0.0233098177542622realconf   0.12552301255230125realsupf   0.024691358024691357
rule8:  item   17*14 item   18*11conf   0.15443780993826536supf   0.028408779149519895realconf   0.17573221757322174realsupf   0.0345679012345679
