# Supplementary material for: A novel on-line spatial-temporal k-anonymity method for location privacy protection from sequence rules-based inference attacks
Source: PLoS One. 2017 Aug 2;12(8):e0182232. doi: 10.1371/journal.pone.0182232 (PMC5540611; doi:10.1371/journal.pone.0182232)
Supplement: S4 Dataset — (ZIP) [file pone.0182232.s004.zip › S4 Dataset/dataset/2 expansion/rule/SeR with NOSTK expansion/k=16/For SeR 1/1_5.txt]

rule1:  item   8*11 item   8*12conf   0.11755257009345797supf   0.02301315037164094realconf   0.1315345699831366realsupf   0.026758147512864493
rule2:  item   9*11 item   8*11conf   0.16022656409030253supf   0.02025198072367884realconf   0.17899761336515513realsupf   0.025728987993138937
rule3:  item   7*11 item   8*11conf   0.12705962817882244supf   0.02336763865065752realconf   0.14361702127659576realsupf   0.027787307032590053
rule4:  item   18*11 item   8*11conf   0.13474993521637743supf   0.022298456260720422realconf   0.14444444444444443realsupf   0.026758147512864493
rule5:  item   18*11 item   7*11conf   0.12172410814546088supf   0.020142938822184105realconf   0.12037037037037036realsupf   0.022298456260720412
rule6:  item   17*14 item   8*11conf   0.1535934913033416supf   0.028187535734705543realconf   0.15034965034965034realsupf   0.029502572898799314
rule7:  item   17*14 item   9*11conf   0.11278061633227113supf   0.020697541452258435realconf   0.11888111888111888realsupf   0.023327615780445968
rule8:  item   17*14 item   7*11conf   0.1251980559363373supf   0.022976394674507884realconf   0.12412587412587413realsupf   0.024356775300171527
rule9:  item   17*14 item   18*11conf   0.1503533851987681supf   0.02759291023441967realconf   0.16958041958041958realsupf   0.033276157804459694
