# Supplementary material for: A novel on-line spatial-temporal k-anonymity method for location privacy protection from sequence rules-based inference attacks
Source: PLoS One. 2017 Aug 2;12(8):e0182232. doi: 10.1371/journal.pone.0182232 (PMC5540611; doi:10.1371/journal.pone.0182232)
Supplement: S4 Dataset — (ZIP) [file pone.0182232.s004.zip › S4 Dataset/dataset/2 expansion/rule/SeR with NOSTK expansion/k=16/For SeR 1/1_6.txt]

rule1:  item   8*11 item   8*12conf   0.10885631967931857supf   0.021305285868392667realconf   0.12301013024602026realsupf   0.025007355104442484
rule2:  item   9*11 item   8*11conf   0.1589369265151948supf   0.020499376567337736realconf   0.1790744466800805realsupf   0.026184171815239778
rule3:  item   7*11 item   8*11conf   0.13039194802428372supf   0.024011964303226437realconf   0.1450381679389313realsupf   0.027949396881435717
rule4:  item   18*11 item   8*11conf   0.13281330487894627supf   0.02212415416298912realconf   0.1410459587955626realsupf   0.026184171815239778
rule5:  item   17*14 item   8*11conf   0.14667979800096392supf   0.02696871628910464realconf   0.1437125748502994realsupf   0.02824360105913504
rule6:  item   17*14 item   9*11conf   0.10934312214617309supf   0.020103952142787092realconf   0.11526946107784432realsupf   0.022653721682847898
rule7:  item   17*14 item   7*11conf   0.12157278842105866supf   0.022352512643774778realconf   0.11976047904191617realsupf   0.023536334215945868
rule8:  item   17*14 item   18*11conf   0.16110775631342236supf   0.029621457291360204realconf   0.17664670658682635realsupf   0.03471609296852015
