# Supplementary material for: A novel on-line spatial-temporal k-anonymity method for location privacy protection from sequence rules-based inference attacks
Source: PLoS One. 2017 Aug 2;12(8):e0182232. doi: 10.1371/journal.pone.0182232 (PMC5540611; doi:10.1371/journal.pone.0182232)
Supplement: S4 Dataset — (ZIP) [file pone.0182232.s004.zip › S4 Dataset/dataset/2 expansion/rule/SeR with NOSTK expansion/k=16/For SeR 1/1_7.txt]

rule1:  item   8*11 item   8*12conf   0.10738774607387744supf   0.020795853679431167realconf   0.1203585147247119realsupf   0.024158314058082754
rule2:  item   8*11 item   7*11conf   0.10942269409422692supf   0.021189925469031097realconf   0.11523687580025609realsupf   0.02313030069390902
rule3:  item   9*11 item   8*11conf   0.15815358906983978supf   0.020385566202836828realconf   0.17699115044247787realsupf   0.025700334104343355
rule4:  item   7*11 item   8*11conf   0.12758119016331892supf   0.02328878608755247realconf   0.13997308209959622realsupf   0.02672834746851709
rule5:  item   18*11 item   8*11conf   0.12958059391105545supf   0.02148547931123105realconf   0.13807531380753138realsupf   0.025443330763299923
rule6:  item   17*14 item   8*11conf   0.14018526090750147supf   0.026642679688169277realconf   0.13740458015267176realsupf   0.027756360832690823
rule7:  item   17*14 item   9*11conf   0.1126891164851298supf   0.021416945086952795realconf   0.11704834605597965realsupf   0.023644307375995887
rule8:  item   17*14 item   7*11conf   0.12096371732418076supf   0.0229895607690519realconf   0.12086513994910941realsupf   0.02441531739912619
rule9:  item   17*14 item   18*11conf   0.1590043433605182supf   0.030219309517690404realconf   0.17557251908396945realsupf   0.03546646106399383
