# Supplementary material for: A novel on-line spatial-temporal k-anonymity method for location privacy protection from sequence rules-based inference attacks
Source: PLoS One. 2017 Aug 2;12(8):e0182232. doi: 10.1371/journal.pone.0182232 (PMC5540611; doi:10.1371/journal.pone.0182232)
Supplement: S4 Dataset — (ZIP) [file pone.0182232.s004.zip › S4 Dataset/dataset/2 expansion/rule/SeR with NOSTK expansion/k=16/For SeR 1/1_8.txt]

rule1:  item   8*11 item   8*12conf   0.1057109329160962supf   0.02057166780847986realconf   0.11891279728199321realsupf   0.023978077186572275
rule2:  item   8*11 item   7*11conf   0.10790142773322901supf   0.02099794473624115realconf   0.1143827859569649realsupf   0.02306462662708381
rule3:  item   9*11 item   8*11conf   0.16227444318212952supf   0.020930251525136202realconf   0.17711598746081506realsupf   0.025804978305549214
rule4:  item   7*11 item   8*11conf   0.13064563127003279supf   0.023890538174621296realconf   0.1423444976076555realsupf   0.027175154144781912
rule5:  item   18*11 item   8*11conf   0.12958443533832023supf   0.02172489913983406realconf   0.1375921375921376realsupf   0.025576615665677094
rule6:  item   17*14 item   8*11conf   0.1381494354839858supf   0.0263758849052295realconf   0.136568848758465realsupf   0.02763187942452615
rule7:  item   17*14 item   9*11conf   0.11223395696606639supf   0.021428027708000303realconf   0.11738148984198646realsupf   0.02374971454670016
rule8:  item   17*14 item   7*11conf   0.1181574949130194supf   0.022558966495938405realconf   0.11851015801354402realsupf   0.023978077186572275
rule9:  item   17*14 item   18*11conf   0.1569082549342644supf   0.02995737230722387realconf   0.17381489841986456realsupf   0.035167846540306004
