# Supplementary material for: A novel on-line spatial-temporal k-anonymity method for location privacy protection from sequence rules-based inference attacks
Source: PLoS One. 2017 Aug 2;12(8):e0182232. doi: 10.1371/journal.pone.0182232 (PMC5540611; doi:10.1371/journal.pone.0182232)
Supplement: S4 Dataset — (ZIP) [file pone.0182232.s004.zip › S4 Dataset/dataset/2 expansion/rule/SeR with NOSTK expansion/k=17/For SeR 1/1_1.txt]

rule1:  item   8*11 item   8*12conf   0.13679034421099687supf   0.02639751552795031realconf   0.15577889447236182realsupf   0.032091097308488616
rule2:  item   8*11 item   9*11conf   0.12177022798390702supf   0.02349896480331263realconf   0.1457286432160804realsupf   0.030020703933747412
rule3:  item   8*11 item   7*11conf   0.11193562807331245supf   0.021601104209799857realconf   0.12060301507537688realsupf   0.024844720496894408
rule4:  item   8*11 item   7*12conf   0.10683951721054984supf   0.02061766735679779realconf   0.11557788944723618realsupf   0.023809523809523808
rule5:  item   9*11 item   7*11conf   0.20949261884311407supf   0.027853692201518284realconf   0.20253164556962025realsupf   0.033126293995859216
rule6:  item   7*11 item   8*11conf   0.1241190614376917supf   0.02582815734989648realconf   0.1598173515981735realsupf   0.036231884057971016
rule7:  item   7*12 item   7*11conf   0.18693508627773217supf   0.023550724637681163realconf   0.23841059602649006realsupf   0.037267080745341616
rule8:  item   14*9 item   8*11conf   0.17521749262078612supf   0.022239475500345062realconf   0.1686046511627907realsupf   0.030020703933747412
rule9:  item   14*9 item   7*11conf   0.1808004505204288supf   0.022948092280390416realconf   0.20348837209302326realsupf   0.036231884057971016
rule10:  item   18*11 item   8*11conf   0.13637281631828743supf   0.02330055210489993realconf   0.145realsupf   0.030020703933747412
rule11:  item   18*11 item   17*14conf   0.1179440573563567supf   0.02015182884748102realconf   0.135realsupf   0.027950310559006212
rule12:  item   17*14 item   8*12conf   0.12070747057797337supf   0.022170462387853692realconf   0.1407035175879397realsupf   0.028985507246376812
rule13:  item   17*14 item   8*11conf   0.15405467062091543supf   0.028295376121463076realconf   0.1507537688442211realsupf   0.031055900621118012
rule14:  item   17*14 item   9*11conf   0.12023779170412913supf   0.022084195997239476realconf   0.1407035175879397realsupf   0.028985507246376812
rule15:  item   17*14 item   7*11conf   0.14747916638709588supf   0.027087646652864044realconf   0.1407035175879397realsupf   0.028985507246376812
rule16:  item   17*14 item   14*9conf   0.11215931507400793supf   0.020600414078674946realconf   0.1407035175879397realsupf   0.028985507246376812
rule17:  item   17*14 item   18*11conf   0.16335431232303166supf   0.030003450655624566realconf   0.20100502512562815realsupf   0.041407867494824016
