# Supplementary material for: A novel on-line spatial-temporal k-anonymity method for location privacy protection from sequence rules-based inference attacks
Source: PLoS One. 2017 Aug 2;12(8):e0182232. doi: 10.1371/journal.pone.0182232 (PMC5540611; doi:10.1371/journal.pone.0182232)
Supplement: S4 Dataset — (ZIP) [file pone.0182232.s004.zip › S4 Dataset/dataset/2 expansion/rule/SeR with NOSTK expansion/k=17/For SeR 1/1_2.txt]

rule1:  item   8*11 item   8*12conf   0.1267977692985031supf   0.024759284731774415realconf   0.14046822742474915realsupf   0.02888583218707015
rule2:  item   8*11 item   7*11conf   0.10636923980041091supf   0.020770288858321866realconf   0.11371237458193979realsupf   0.023383768913342505
rule3:  item   9*11 item   7*11conf   0.18767577803044067supf   0.024236588720770284realconf   0.18385650224215247realsupf   0.028198074277854195
rule4:  item   7*11 item   8*11conf   0.11658137756602552supf   0.022718936267767078realconf   0.14473684210526316realsupf   0.030261348005502064
rule5:  item   7*12 item   7*11conf   0.16858858286476694supf   0.020277395690050437realconf   0.2169811320754717realsupf   0.03163686382393398
rule6:  item   14*9 item   7*11conf   0.16282641102086967supf   0.020748182354097068realconf   0.18218623481781376realsupf   0.030949105914718018
rule7:  item   17*14 item   8*11conf   0.13997625402833444supf   0.025676295277395688realconf   0.13793103448275862realsupf   0.027510316368638238
rule8:  item   17*14 item   9*11conf   0.13247752613395938supf   0.024300779458963778realconf   0.14482758620689656realsupf   0.02888583218707015
rule9:  item   17*14 item   7*11conf   0.12863889161660072supf   0.023596646361433157realconf   0.12758620689655173realsupf   0.02544704264099037
rule10:  item   17*14 item   18*11conf   0.14691257733063137supf   0.02694864740944521realconf   0.17586206896551723realsupf   0.035075653370013754
