# Supplementary material for: A novel on-line spatial-temporal k-anonymity method for location privacy protection from sequence rules-based inference attacks
Source: PLoS One. 2017 Aug 2;12(8):e0182232. doi: 10.1371/journal.pone.0182232 (PMC5540611; doi:10.1371/journal.pone.0182232)
Supplement: S4 Dataset — (ZIP) [file pone.0182232.s004.zip › S4 Dataset/dataset/2 expansion/rule/SeR with NOSTK expansion/k=17/For SeR 1/1_3.txt]

rule1:  item   8*11 item   8*12conf   0.12229599485971303supf   0.02448962086121119realconf   0.13970588235294118realsupf   0.029336078229541946
rule2:  item   9*11 item   8*11conf   0.15358720873794005supf   0.020034066122589025realconf   0.17905405405405406realsupf   0.027277406073082863
rule3:  item   9*11 item   7*11conf   0.17192297936701287supf   0.022425802024360956realconf   0.16891891891891891realsupf   0.02573340195573855
rule4:  item   7*11 item   8*11conf   0.12443377423446275supf   0.0235632183908046realconf   0.14871794871794872realsupf   0.029850746268656716
rule5:  item   14*9 item   7*11conf   0.1550376415629856supf   0.02041577825159915realconf   0.17484662576687116realsupf   0.029336078229541946
rule6:  item   18*11 item   8*11conf   0.13304356771771006supf   0.022186481386172588realconf   0.14054054054054055realsupf   0.02676273803396809
rule7:  item   17*14 item   8*11conf   0.1509647591640327supf   0.02744896208612112realconf   0.14736842105263157realsupf   0.028821410190427176
rule8:  item   17*14 item   9*11conf   0.11699768835212536supf   0.02127294561674387realconf   0.12894736842105264realsupf   0.025218733916623777
rule9:  item   17*14 item   18*11conf   0.15959805632872584supf   0.029018699605421173realconf   0.18157894736842106realsupf   0.035512094698919194
