# Supplementary material for: A novel on-line spatial-temporal k-anonymity method for location privacy protection from sequence rules-based inference attacks
Source: PLoS One. 2017 Aug 2;12(8):e0182232. doi: 10.1371/journal.pone.0182232 (PMC5540611; doi:10.1371/journal.pone.0182232)
Supplement: S4 Dataset — (ZIP) [file pone.0182232.s004.zip › S4 Dataset/dataset/2 expansion/rule/SeR with NOSTK expansion/k=17/For SeR 1/1_4.txt]

rule1:  item   8*11 item   8*12conf   0.12521891418563924supf   0.024519890260631002realconf   0.13883299798792756realsupf   0.028395061728395062
rule2:  item   9*11 item   8*11conf   0.15412954702519321supf   0.02003135410542818realconf   0.1763085399449036realsupf   0.02633744855967078
rule3:  item   9*11 item   7*11conf   0.1601367091788654supf   0.020812071330589856realconf   0.15702479338842976realsupf   0.02345679012345679
rule4:  item   7*11 item   8*11conf   0.12817513979752207supf   0.024053497942386835realconf   0.1487603305785124realsupf   0.02962962962962963
rule5:  item   18*11 item   8*11conf   0.13373332775849822supf   0.021937585733882034realconf   0.13968957871396895realsupf   0.025925925925925925
rule6:  item   17*14 item   8*11conf   0.15175323188042975supf   0.027914951989026066realconf   0.14853556485355648realsupf   0.029218106995884775
rule7:  item   17*14 item   9*11conf   0.11931458034824942supf   0.021947873799725653realconf   0.12761506276150628realsupf   0.025102880658436213
rule8:  item   17*14 item   7*11conf   0.1265320471505654supf   0.023275524201450126realconf   0.12552301255230125realsupf   0.024691358024691357
rule9:  item   17*14 item   18*11conf   0.15499709703364775supf   0.028511659807956103realconf   0.17782426778242677realsupf   0.03497942386831276
