# Supplementary material for: A novel on-line spatial-temporal k-anonymity method for location privacy protection from sequence rules-based inference attacks
Source: PLoS One. 2017 Aug 2;12(8):e0182232. doi: 10.1371/journal.pone.0182232 (PMC5540611; doi:10.1371/journal.pone.0182232)
Supplement: S4 Dataset — (ZIP) [file pone.0182232.s004.zip › S4 Dataset/dataset/2 expansion/rule/SeR with NOSTK expansion/k=17/For SeR 1/1_5.txt]

rule1:  item   8*11 item   8*12conf   0.1167201634082288supf   0.022870211549456836realconf   0.13131313131313133realsupf   0.026758147512864493
rule2:  item   9*11 item   8*11conf   0.1613393954129882supf   0.02041493098096872realconf   0.18052256532066507realsupf   0.02607204116638079
rule3:  item   7*11 item   8*11conf   0.12760206300876162supf   0.023481989708404805realconf   0.14462081128747795realsupf   0.028130360205831904
rule4:  item   18*11 item   8*11conf   0.13472738270111478supf   0.022287021154945692realconf   0.14391143911439114realsupf   0.026758147512864493
rule5:  item   18*11 item   7*11conf   0.12218093839108275supf   0.020211549456832477realconf   0.12361623616236163realsupf   0.022984562607204117
rule6:  item   17*14 item   8*11conf   0.1535934913033416supf   0.028187535734705543realconf   0.15034965034965034realsupf   0.029502572898799314
rule7:  item   17*14 item   9*11conf   0.11371526232397502supf   0.02086906803887936realconf   0.12062937062937062realsupf   0.023670668953687822
rule8:  item   17*14 item   7*11conf   0.12488650727243601supf   0.022919219145634245realconf   0.12412587412587413realsupf   0.024356775300171527
rule9:  item   17*14 item   18*11conf   0.15082070819462004supf   0.02767867352773013realconf   0.17132867132867133realsupf   0.03361921097770154
