# Supplementary material for: A novel on-line spatial-temporal k-anonymity method for location privacy protection from sequence rules-based inference attacks
Source: PLoS One. 2017 Aug 2;12(8):e0182232. doi: 10.1371/journal.pone.0182232 (PMC5540611; doi:10.1371/journal.pone.0182232)
Supplement: S4 Dataset — (ZIP) [file pone.0182232.s004.zip › S4 Dataset/dataset/2 expansion/rule/SeR with NOSTK expansion/k=17/For SeR 1/1_6.txt]

rule1:  item   8*11 item   8*12conf   0.10739767179872324supf   0.021035598705501618realconf   0.12283236994219653realsupf   0.025007355104442484
rule2:  item   9*11 item   8*11conf   0.15987353654544245supf   0.020639123551744912realconf   0.18036072144288579realsupf   0.0264783759929391
rule3:  item   7*11 item   8*11conf   0.13085480093676816supf   0.024110032362459545realconf   0.1458966565349544realsupf   0.02824360105913504
rule4:  item   18*11 item   8*11conf   0.13274245078841598supf   0.022104540551142495realconf   0.1406003159557662realsupf   0.026184171815239778
rule5:  item   17*14 item   8*11conf   0.14667979800096392supf   0.02696871628910464realconf   0.1437125748502994realsupf   0.02824360105913504
rule6:  item   17*14 item   9*11conf   0.11014319377163291supf   0.020251054231636756realconf   0.11676646706586827realsupf   0.02294792586054722
rule7:  item   17*14 item   7*11conf   0.12130609787923871supf   0.022303478614158222realconf   0.11976047904191617realsupf   0.023536334215945868
rule8:  item   17*14 item   18*11conf   0.1615077921261523supf   0.029695008335785037realconf   0.1781437125748503realsupf   0.03501029714621948
