# Supplementary material for: A novel on-line spatial-temporal k-anonymity method for location privacy protection from sequence rules-based inference attacks
Source: PLoS One. 2017 Aug 2;12(8):e0182232. doi: 10.1371/journal.pone.0182232 (PMC5540611; doi:10.1371/journal.pone.0182232)
Supplement: S4 Dataset — (ZIP) [file pone.0182232.s004.zip › S4 Dataset/dataset/2 expansion/rule/SeR with NOSTK expansion/k=17/For SeR 1/1_7.txt]

rule1:  item   8*11 item   8*12conf   0.10610079575596817supf   0.020560267283474685realconf   0.12020460358056266realsupf   0.024158314058082754
rule2:  item   8*11 item   7*11conf   0.10935013262599469supf   0.021189925469031097realconf   0.11508951406649616realsupf   0.02313030069390902
rule3:  item   9*11 item   8*11conf   0.15897300485258056supf   0.020507642789832456realconf   0.1781305114638448realsupf   0.02595733744538679
rule4:  item   7*11 item   8*11conf   0.12799043062200952supf   0.02337445386790028realconf   0.14075067024128687realsupf   0.026985350809560524
rule5:  item   18*11 item   8*11conf   0.12951741068544487supf   0.021468345755161485realconf   0.1376912378303199realsupf   0.025443330763299923
rule6:  item   17*14 item   8*11conf   0.14018526090750152supf   0.026642679688169277realconf   0.13740458015267176realsupf   0.027756360832690823
rule7:  item   17*14 item   9*11conf   0.11336525118404062supf   0.021545446757474513realconf   0.1183206106870229realsupf   0.023901310717039322
rule8:  item   17*14 item   7*11conf   0.12073833909121054supf   0.022946726878877995realconf   0.12086513994910941realsupf   0.02441531739912619
rule9:  item   17*14 item   18*11conf   0.15934241070997363supf   0.03028356035295126realconf   0.17684478371501272realsupf   0.035723464405037264
