# Supplementary material for: A novel on-line spatial-temporal k-anonymity method for location privacy protection from sequence rules-based inference attacks
Source: PLoS One. 2017 Aug 2;12(8):e0182232. doi: 10.1371/journal.pone.0182232 (PMC5540611; doi:10.1371/journal.pone.0182232)
Supplement: S4 Dataset — (ZIP) [file pone.0182232.s004.zip › S4 Dataset/dataset/2 expansion/rule/SeR with NOSTK expansion/k=17/For SeR 1/1_8.txt]

rule1:  item   8*11 item   8*12conf   0.10398749022673963supf   0.02024815406866103realconf   0.11877828054298642realsupf   0.023978077186572275
rule2:  item   8*11 item   7*11conf   0.1078381548084441supf   0.02099794473624115realconf   0.11425339366515837realsupf   0.02306462662708381
rule3:  item   9*11 item   8*11conf   0.16299920102560783supf   0.021038723779075456realconf   0.178125realsupf   0.02603334094542133
rule4:  item   7*11 item   8*11conf   0.13102099415326343supf   0.02396665905457867realconf   0.1430274135876043realsupf   0.027403516784654032
rule5:  item   18*11 item   8*11conf   0.12948937764707213supf   0.021702062875846848realconf   0.13725490196078433realsupf   0.025576615665677094
rule6:  item   17*14 item   8*11conf   0.13814943548398578supf   0.0263758849052295realconf   0.136568848758465realsupf   0.02763187942452615
rule7:  item   17*14 item   9*11conf   0.11283200647032605supf   0.02154220902793636realconf   0.11851015801354402realsupf   0.023978077186572275
rule8:  item   17*14 item   7*11conf   0.11785847016088954supf   0.022501875835970377realconf   0.11851015801354402realsupf   0.023978077186572275
rule9:  item   17*14 item   18*11conf   0.15720727968639422supf   0.0300144629671919realconf   0.17494356659142213realsupf   0.03539620918017812
