# Supplementary material for: A novel on-line spatial-temporal k-anonymity method for location privacy protection from sequence rules-based inference attacks
Source: PLoS One. 2017 Aug 2;12(8):e0182232. doi: 10.1371/journal.pone.0182232 (PMC5540611; doi:10.1371/journal.pone.0182232)
Supplement: S4 Dataset — (ZIP) [file pone.0182232.s004.zip › S4 Dataset/dataset/2 expansion/rule/SeR with NOSTK expansion/k=18/For SeR 1/1_1.txt]

rule1:  item   8*11 item   8*12conf   0.13429128969309914supf   0.026121463077984814realconf   0.15763546798029557realsupf   0.033126293995859216
rule2:  item   8*11 item   9*11conf   0.11655135710484302supf   0.022670807453416153realconf   0.1477832512315271realsupf   0.031055900621118012
rule3:  item   8*11 item   7*11conf   0.11415646620542838supf   0.022204968944099374realconf   0.13793103448275862realsupf   0.028985507246376812
rule4:  item   8*11 item   7*12conf   0.10466560227071135supf   0.02035886818495514realconf   0.11822660098522167realsupf   0.024844720496894408
rule5:  item   8*11 item   14*9conf   0.1039560049671811supf   0.020220841959972393realconf   0.12315270935960591realsupf   0.025879917184265012
rule6:  item   9*11 item   7*11conf   0.1899183420279244supf   0.023015873015873017realconf   0.20253164556962025realsupf   0.033126293995859216
rule7:  item   7*11 item   8*11conf   0.11964403427818056supf   0.025051759834368522realconf   0.1572052401746725realsupf   0.037267080745341616
rule8:  item   7*12 item   7*11conf   0.17267622284616516supf   0.020160455486542436realconf   0.24503311258278146realsupf   0.038302277432712216
rule9:  item   14*9 item   8*11conf   0.1766420539865018supf   0.022180321403923887realconf   0.1657142857142857realsupf   0.030020703933747412
rule10:  item   14*9 item   7*11conf   0.17287654292715326supf   0.021707499424890725realconf   0.2057142857142857realsupf   0.037267080745341616
rule11:  item   18*11 item   8*11conf   0.1358925337089958supf   0.023300552104899928realconf   0.14285714285714285realsupf   0.030020703933747412
rule12:  item   18*11 item   7*11conf   0.12079895351177303supf   0.02071256038647343realconf   0.12807881773399016realsupf   0.026915113871635612
rule13:  item   17*14 item   8*12conf   0.12073584080472334supf   0.021773636991028293realconf   0.1407035175879397realsupf   0.028985507246376812
rule14:  item   17*14 item   8*11conf   0.15833424447846048supf   0.028554175293305728realconf   0.15577889447236182realsupf   0.032091097308488616
rule15:  item   17*14 item   9*11conf   0.11671769079378962supf   0.021048999309868876realconf   0.1407035175879397realsupf   0.028985507246376812
rule16:  item   17*14 item   7*11conf   0.15163732779357092supf   0.027346445824706696realconf   0.1457286432160804realsupf   0.030020703933747412
rule17:  item   17*14 item   14*9conf   0.117291712223923supf   0.021152518978605934realconf   0.1507537688442211realsupf   0.031055900621118012
rule18:  item   17*14 item   18*11conf   0.16617920402361683supf   0.02996894409937888realconf   0.20100502512562815realsupf   0.041407867494824016
