# Supplementary material for: A novel on-line spatial-temporal k-anonymity method for location privacy protection from sequence rules-based inference attacks
Source: PLoS One. 2017 Aug 2;12(8):e0182232. doi: 10.1371/journal.pone.0182232 (PMC5540611; doi:10.1371/journal.pone.0182232)
Supplement: S4 Dataset — (ZIP) [file pone.0182232.s004.zip › S4 Dataset/dataset/2 expansion/rule/SeR with NOSTK expansion/k=18/For SeR 1/1_2.txt]

rule1:  item   8*11 item   8*12conf   0.12527755054341477supf   0.02457588262265016realconf   0.1419141914191419realsupf   0.029573590096286108
rule2:  item   8*11 item   7*11conf   0.10792333761832416supf   0.021171480972031174realconf   0.1254125412541254realsupf   0.026134800550206328
rule3:  item   9*11 item   7*11conf   0.17393740326500312supf   0.020334708849151766realconf   0.18385650224215247realsupf   0.028198074277854195
rule4:  item   7*11 item   8*11conf   0.1105027669845755supf   0.021515359926639152realconf   0.14331210191082802realsupf   0.030949105914718018
rule5:  item   17*14 item   8*11conf   0.14446132444997617supf   0.025848234754699675realconf   0.1413793103448276realsupf   0.028198074277854195
rule6:  item   17*14 item   9*11conf   0.13004722334077676supf   0.02326914259513984realconf   0.14482758620689656realsupf   0.02888583218707015
rule7:  item   17*14 item   7*11conf   0.13276988688362557supf   0.023756304447501146realconf   0.1310344827586207realsupf   0.026134800550206328
rule8:  item   17*14 item   18*11conf   0.1504832155800417supf   0.026925722145804677realconf   0.17586206896551723realsupf   0.035075653370013754
