# Supplementary material for: A novel on-line spatial-temporal k-anonymity method for location privacy protection from sequence rules-based inference attacks
Source: PLoS One. 2017 Aug 2;12(8):e0182232. doi: 10.1371/journal.pone.0182232 (PMC5540611; doi:10.1371/journal.pone.0182232)
Supplement: S4 Dataset — (ZIP) [file pone.0182232.s004.zip › S4 Dataset/dataset/2 expansion/rule/SeR with NOSTK expansion/k=18/For SeR 1/1_3.txt]

rule1:  item   8*11 item   8*12conf   0.12145974159322329supf   0.024352376050780587realconf   0.1407766990291262realsupf   0.029850746268656716
rule2:  item   7*11 item   8*11conf   0.11710274409700062supf   0.022036369874764112realconf   0.1475realsupf   0.030365414307771486
rule3:  item   18*11 item   8*11conf   0.1328590507499487supf   0.022186481386172588realconf   0.13941018766756033realsupf   0.02676273803396809
rule4:  item   17*14 item   8*11conf   0.15568414899467684supf   0.02757762909589981realconf   0.15realsupf   0.029336078229541946
rule5:  item   17*14 item   9*11conf   0.11452348751863474supf   0.02028649854177389realconf   0.12894736842105264realsupf   0.025218733916623777
rule6:  item   17*14 item   14*9conf   0.1140876687500649supf   0.020209298335906678realconf   0.13157894736842105realsupf   0.02573340195573855
rule7:  item   17*14 item   18*11conf   0.16372258405940976supf   0.029001544004117346realconf   0.18157894736842106realsupf   0.035512094698919194
