# Supplementary material for: A novel on-line spatial-temporal k-anonymity method for location privacy protection from sequence rules-based inference attacks
Source: PLoS One. 2017 Aug 2;12(8):e0182232. doi: 10.1371/journal.pone.0182232 (PMC5540611; doi:10.1371/journal.pone.0182232)
Supplement: S4 Dataset — (ZIP) [file pone.0182232.s004.zip › S4 Dataset/dataset/2 expansion/rule/SeR with NOSTK expansion/k=18/For SeR 1/1_4.txt]

rule1:  item   8*11 item   8*12conf   0.12247541040988487supf   0.023998628257887518realconf   0.13972055888223553realsupf   0.02880658436213992
rule2:  item   7*11 item   8*11conf   0.12228630202402387supf   0.022832647462277096realconf   0.14777327935222673realsupf   0.030041152263374487
rule3:  item   18*11 item   8*11conf   0.13361600802072027supf   0.021937585733882034realconf   0.13876651982378854realsupf   0.025925925925925925
rule4:  item   17*14 item   8*11conf   0.15547901074134585supf   0.02801783264746228realconf   0.1506276150627615realsupf   0.02962962962962963
rule5:  item   17*14 item   9*11conf   0.11399256723875904supf   0.020541838134430727realconf   0.12761506276150628realsupf   0.025102880658436213
rule6:  item   17*14 item   7*11conf   0.1296927121422609supf   0.023371056241426613realconf   0.12761506276150628realsupf   0.025102880658436213
rule7:  item   17*14 item   18*11conf   0.15799103392590613supf   0.028470507544581622realconf   0.17782426778242677realsupf   0.03497942386831276
