# Supplementary material for: A novel on-line spatial-temporal k-anonymity method for location privacy protection from sequence rules-based inference attacks
Source: PLoS One. 2017 Aug 2;12(8):e0182232. doi: 10.1371/journal.pone.0182232 (PMC5540611; doi:10.1371/journal.pone.0182232)
Supplement: S4 Dataset — (ZIP) [file pone.0182232.s004.zip › S4 Dataset/dataset/2 expansion/rule/SeR with NOSTK expansion/k=18/For SeR 1/1_5.txt]

rule1:  item   8*11 item   8*12conf   0.11335512491244462supf   0.02220697541452259realconf   0.13210702341137123realsupf   0.027101200686106348
rule2:  item   7*11 item   8*11conf   0.12259735396904647supf   0.022464265294453976realconf   0.1438474870017331realsupf   0.028473413379073758
rule3:  item   18*11 item   8*11conf   0.13463896516588097supf   0.022287021154945692realconf   0.14311926605504588realsupf   0.026758147512864493
rule4:  item   18*11 item   7*11conf   0.12365507832063974supf   0.020468839336763866realconf   0.12660550458715597realsupf   0.023670668953687822
rule5:  item   17*14 item   8*11conf   0.15707258134115817supf   0.028244711263579185realconf   0.1520979020979021realsupf   0.029845626072041165
rule6:  item   17*14 item   7*11conf   0.1278996879442933supf   0.02299885648942253realconf   0.1258741258741259realsupf   0.024699828473413378
rule7:  item   17*14 item   18*11conf   0.15367040194773635supf   0.027632933104631215realconf   0.17132867132867133realsupf   0.03361921097770154
