# Supplementary material for: A novel on-line spatial-temporal k-anonymity method for location privacy protection from sequence rules-based inference attacks
Source: PLoS One. 2017 Aug 2;12(8):e0182232. doi: 10.1371/journal.pone.0182232 (PMC5540611; doi:10.1371/journal.pone.0182232)
Supplement: S4 Dataset — (ZIP) [file pone.0182232.s004.zip › S4 Dataset/dataset/2 expansion/rule/SeR with NOSTK expansion/k=18/For SeR 1/1_6.txt]

rule1:  item   8*11 item   8*12conf   0.10462726224494912supf   0.02046680396194959realconf   0.1235632183908046realsupf   0.025301559282141808
rule2:  item   7*11 item   8*11conf   0.1259831986730162supf   0.023090124546435224realconf   0.14520958083832336realsupf   0.028537805236834364
rule3:  item   18*11 item   8*11conf   0.13267603561180197supf   0.022104540551142495realconf   0.139937106918239realsupf   0.026184171815239778
rule4:  item   18*11 item   7*11conf   0.1212567140019131supf   0.020202020202020207realconf   0.12264150943396226realsupf   0.02294792586054722
rule5:  item   17*14 item   8*11conf   0.14973959597096834supf   0.027017750318721192realconf   0.14520958083832336realsupf   0.028537805236834364
rule6:  item   17*14 item   7*11conf   0.12399036417741252supf   0.02237177601255271realconf   0.12125748502994012realsupf   0.02383053839364519
rule7:  item   17*14 item   18*11conf   0.16436026795506656supf   0.029655781112091797realconf   0.1781437125748503realsupf   0.03501029714621948
