# Supplementary material for: A novel on-line spatial-temporal k-anonymity method for location privacy protection from sequence rules-based inference attacks
Source: PLoS One. 2017 Aug 2;12(8):e0182232. doi: 10.1371/journal.pone.0182232 (PMC5540611; doi:10.1371/journal.pone.0182232)
Supplement: S4 Dataset — (ZIP) [file pone.0182232.s004.zip › S4 Dataset/dataset/2 expansion/rule/SeR with NOSTK expansion/k=18/For SeR 1/1_7.txt]

rule1:  item   8*11 item   8*12conf   0.1036764868633657supf   0.02006339415745738realconf   0.12086513994910941realsupf   0.02441531739912619
rule2:  item   8*11 item   7*11conf   0.10783771221142563supf   0.020868671292726803realconf   0.11959287531806616realsupf   0.024158314058082754
rule3:  item   7*11 item   8*11conf   0.12386143753834532supf   0.022483508952283047realconf   0.1402116402116402realsupf   0.027242354150603956
rule4:  item   18*11 item   8*11conf   0.12947391534596553supf   0.021468345755161485realconf   0.1371191135734072realsupf   0.025443330763299923
rule5:  item   17*14 item   8*11conf   0.1433158173208058supf   0.026685513578343183realconf   0.138676844783715realsupf   0.02801336417373426
rule6:  item   17*14 item   9*11conf   0.10754437335068495supf   0.020024843656300865realconf   0.1183206106870229realsupf   0.023901310717039322
rule7:  item   17*14 item   7*11conf   0.12353225345308622supf   0.0230017990233873realconf   0.12213740458015267realsupf   0.02467232074016962
rule8:  item   17*14 item   18*11conf   0.16240925686755847supf   0.03024072646277735realconf   0.17684478371501272realsupf   0.035723464405037264
