# Supplementary material for: A novel on-line spatial-temporal k-anonymity method for location privacy protection from sequence rules-based inference attacks
Source: PLoS One. 2017 Aug 2;12(8):e0182232. doi: 10.1371/journal.pone.0182232 (PMC5540611; doi:10.1371/journal.pone.0182232)
Supplement: S4 Dataset — (ZIP) [file pone.0182232.s004.zip › S4 Dataset/dataset/2 expansion/rule/SeR with NOSTK expansion/k=18/For SeR 1/1_8.txt]

rule1:  item   8*11 item   7*11conf   0.10540746978985092supf   0.020484128796528885realconf   0.11824324324324324realsupf   0.023978077186572275
rule2:  item   7*11 item   8*11conf   0.12724760848177832supf   0.02313694146304331realconf   0.1425206124852768realsupf   0.02763187942452615
rule3:  item   18*11 item   8*11conf   0.1293435197693294supf   0.021683032655857505realconf   0.13675213675213677realsupf   0.025576615665677094
rule4:  item   18*11 item   7*11conf   0.11964899933023798supf   0.0200578518687676realconf   0.11965811965811966realsupf   0.022379538707467457
rule5:  item   17*14 item   8*11conf   0.14106259698144352supf   0.026394915125218847realconf   0.13769751693002258realsupf   0.027860242064398265
rule6:  item   17*14 item   7*11conf   0.12051851292214172supf   0.022550810687371546realconf   0.11963882618510158realsupf   0.024206439826444395
rule7:  item   17*14 item   18*11conf   0.16016249295340826supf   0.02996879043921748realconf   0.17494356659142213realsupf   0.03539620918017812
