# Supplementary material for: A novel on-line spatial-temporal k-anonymity method for location privacy protection from sequence rules-based inference attacks
Source: PLoS One. 2017 Aug 2;12(8):e0182232. doi: 10.1371/journal.pone.0182232 (PMC5540611; doi:10.1371/journal.pone.0182232)
Supplement: S4 Dataset — (ZIP) [file pone.0182232.s004.zip › S4 Dataset/dataset/2 expansion/rule/SeR with tSTK expansion/k=10/For SeR 1/1_1.txt]

rule1:  item   19*5 item   18*11conf   0.24060150375939854supf   0.02206135815236126realconf   0.22123893805309736realsupf   0.025853154084798345
rule2:  item   8*12 item   8*11conf   0.1228426395939086supf   0.020854877628403996realconf   0.14754098360655737realsupf   0.027921406411582212
rule3:  item   8*11 item   8*10conf   0.10732984293193716supf   0.021199586349534644realconf   0.11557788944723618realsupf   0.023784901758014478
rule4:  item   8*11 item   8*12conf   0.1269633507853403supf   0.025077559462254394realconf   0.1507537688442211realsupf   0.031023784901758014
rule5:  item   8*11 item   9*11conf   0.11867364746945898supf   0.023440193036883834realconf   0.12562814070351758realsupf   0.025853154084798345
rule6:  item   8*11 item   7*11conf   0.11649214659685862supf   0.023009307135470527realconf   0.11557788944723618realsupf   0.023784901758014478
rule7:  item   8*11 item   7*12conf   0.10340314136125653supf   0.020423991726990692realconf   0.11557788944723618realsupf   0.023784901758014478
rule8:  item   8*11 item   14*9conf   0.10863874345549739supf   0.021458117890382628realconf   0.11557788944723618realsupf   0.023784901758014478
rule9:  item   9*13 item   7*11conf   0.27620967741935487supf   0.023612547397449155realconf   0.25471698113207547realsupf   0.027921406411582212
rule10:  item   9*11 item   7*11conf   0.20588235294117652supf   0.027749052051016892realconf   0.20714285714285716realsupf   0.02998965873836608
rule11:  item   8*15 item   8*11conf   0.20538326506729077supf   0.02016546018614271realconf   0.1774193548387097realsupf   0.022750775594622543
rule12:  item   7*11 item   8*11conf   0.12821576763485476supf   0.0266287487073423realconf   0.1497584541062802realsupf   0.03205791106514995
rule13:  item   7*12 item   7*11conf   0.2092866756393002supf   0.026801103067907617realconf   0.24087591240875914realsupf   0.03412616339193381
rule14:  item   14*9 item   8*11conf   0.16944513560587213supf   0.0234746639089969realconf   0.18120805369127516realsupf   0.027921406411582212
rule15:  item   14*9 item   7*11conf   0.1986812639960189supf   0.027524991382281972realconf   0.21476510067114093realsupf   0.033092037228541885
rule16:  item   13*10 item   7*11conf   0.16712328767123288supf   0.02102723198896932realconf   0.1702127659574468realsupf   0.02481902792140641
rule17:  item   12*11 item   8*11conf   0.2184899471542246supf   0.02066528783178214realconf   0.21487603305785125realsupf   0.02688728024819028
rule18:  item   18*13 item   8*11conf   0.20175679385122153supf   0.025336091003102378realconf   0.19727891156462585realsupf   0.02998965873836608
rule19:  item   18*11 item   8*11conf   0.13150371640937678supf   0.023784901758014478realconf   0.12755102040816327realsupf   0.025853154084798345
rule20:  item   18*11 item   9*11conf   0.11149228130360204supf   0.02016546018614271realconf   0.11224489795918367realsupf   0.022750775594622543
rule21:  item   18*11 item   7*11conf   0.12292738707833045supf   0.022233712512926575realconf   0.11734693877551021realsupf   0.023784901758014478
rule22:  item   18*11 item   17*14conf   0.1253097007813989supf   0.022664598414339883realconf   0.14285714285714285realsupf   0.028955532574974147
rule23:  item   8*8 item   8*11conf   0.17360114777618366supf   0.020854877628404realconf   0.19696969696969696realsupf   0.02688728024819028
rule24:  item   17*14 item   8*12conf   0.11986923356338534supf   0.022750775594622543realconf   0.12093023255813953realsupf   0.02688728024819028
rule25:  item   17*14 item   8*11conf   0.15619324373410817supf   0.029644950017235435realconf   0.14418604651162792realsupf   0.03205791106514995
rule26:  item   17*14 item   9*11conf   0.11532873229204499supf   0.02188900379179593realconf   0.12093023255813953realsupf   0.02688728024819028
rule27:  item   17*14 item   7*11conf   0.15074464220849976supf   0.028610823853843503realconf   0.14883720930232558realsupf   0.033092037228541885
rule28:  item   17*14 item   14*10conf   0.11169633127497271supf   0.021199586349534644realconf   0.11627906976744186realsupf   0.025853154084798345
rule29:  item   17*14 item   13*10conf   0.11510170722847798supf   0.021845915201654603realconf   0.11627906976744186realsupf   0.025853154084798345
rule30:  item   17*14 item   18*13conf   0.10860879041046127supf   0.020613581523612548realconf   0.13488372093023257realsupf   0.02998965873836608
rule31:  item   17*14 item   18*11conf   0.17898656011623676supf   0.03397104446742503realconf   0.20465116279069767realsupf   0.045501551189245086
