# Supplementary material for: A novel on-line spatial-temporal k-anonymity method for location privacy protection from sequence rules-based inference attacks
Source: PLoS One. 2017 Aug 2;12(8):e0182232. doi: 10.1371/journal.pone.0182232 (PMC5540611; doi:10.1371/journal.pone.0182232)
Supplement: S4 Dataset — (ZIP) [file pone.0182232.s004.zip › S4 Dataset/dataset/2 expansion/rule/SeR with tSTK expansion/k=10/For SeR 1/1_3.txt]

rule1:  item   19*5 item   18*11conf   0.22847742643026867supf   0.02143347050754458realconf   0.21212121212121213realsupf   0.025205761316872428
rule2:  item   8*11 item   8*10conf   0.10203235172127749supf   0.02109053497942387realconf   0.1108433734939759realsupf   0.023662551440329218
rule3:  item   8*11 item   8*12conf   0.12380754873496476supf   0.025591563786008232realconf   0.14698795180722893realsupf   0.03137860082304527
rule4:  item   8*11 item   9*11conf   0.10472832849440067supf   0.021647805212620025realconf   0.11566265060240964realsupf   0.024691358024691357
rule5:  item   9*13 item   7*11conf   0.2404635441815548supf   0.021347736625514403realconf   0.23529411764705882realsupf   0.026748971193415638
rule6:  item   9*11 item   8*11conf   0.15746109246261825supf   0.022119341563786008realconf   0.17346938775510204realsupf   0.026234567901234566
rule7:  item   9*11 item   7*11conf   0.1678364357644187supf   0.023576817558299042realconf   0.17346938775510204realsupf   0.026234567901234566
rule8:  item   7*11 item   8*11conf   0.1313803817132712supf   0.025377229080932782realconf   0.15167095115681234realsupf   0.030349794238683128
rule9:  item   7*12 item   7*11conf   0.18663516706041167supf   0.02370541838134431realconf   0.21785714285714286realsupf   0.03137860082304527
rule10:  item   14*9 item   8*11conf   0.15912743972445467supf   0.023765432098765433realconf   0.171875realsupf   0.028292181069958847
rule11:  item   14*9 item   7*11conf   0.17261768082663606supf   0.025780178326474622realconf   0.1875realsupf   0.030864197530864196
rule12:  item   10*12 item   8*11conf   0.17111792177466434supf   0.020104595336076815realconf   0.18045112781954886realsupf   0.024691358024691357
rule13:  item   13*10 item   7*11conf   0.16638198266590748supf   0.0225480109739369realconf   0.16556291390728478realsupf   0.0257201646090535
rule14:  item   13*10 item   18*11conf   0.15524767508066045supf   0.021039094650205762realconf   0.17218543046357615realsupf   0.026748971193415638
rule15:  item   12*11 item   8*11conf   0.21631309866603993supf   0.021039094650205765realconf   0.21568627450980393realsupf   0.028292181069958847
rule16:  item   18*13 item   18*11conf   0.17583408476104603supf   0.021733539094650207realconf   0.17905405405405406realsupf   0.02726337448559671
rule17:  item   18*11 item   8*11conf   0.14043628873700967supf   0.0257201646090535realconf   0.1450381679389313realsupf   0.029320987654320986
rule18:  item   18*11 item   17*14conf   0.11852822769403613supf   0.02170781893004115realconf   0.1450381679389313realsupf   0.029320987654320986
rule19:  item   17*14 item   8*11conf   0.15308815766320621supf   0.029835390946502057realconf   0.14831460674157304realsupf   0.033950617283950615
rule20:  item   17*14 item   9*11conf   0.11371634699982416supf   0.0221622085048011realconf   0.1146067415730337realsupf   0.026234567901234566
rule21:  item   17*14 item   7*11conf   0.10909730775998602supf   0.021262002743484224realconf   0.11235955056179775realsupf   0.0257201646090535
rule22:  item   17*14 item   14*9conf   0.1060179482667606supf   0.020661865569272974realconf   0.09887640449438202realsupf   0.02263374485596708
rule23:  item   17*14 item   13*10conf   0.10282861164877716supf   0.020040294924554183realconf   0.10786516853932585realsupf   0.024691358024691357
rule24:  item   17*14 item   18*11conf   0.17446771071617123supf   0.034002057613168726realconf   0.18651685393258427realsupf   0.042695473251028807
