# Supplementary material for: A novel on-line spatial-temporal k-anonymity method for location privacy protection from sequence rules-based inference attacks
Source: PLoS One. 2017 Aug 2;12(8):e0182232. doi: 10.1371/journal.pone.0182232 (PMC5540611; doi:10.1371/journal.pone.0182232)
Supplement: S4 Dataset — (ZIP) [file pone.0182232.s004.zip › S4 Dataset/dataset/2 expansion/rule/SeR with tSTK expansion/k=10/For SeR 1/1_5.txt]

rule1:  item   8*12 item   8*11conf   0.13223140495867772supf   0.02011198720146269realconf   0.15151515151515152realsupf   0.025711347274597188
rule2:  item   8*11 item   8*10conf   0.10891647855530474supf   0.0220546223288767realconf   0.11986863711001643realsupf   0.025025711347274597
rule3:  item   8*11 item   8*12conf   0.11977990970654627supf   0.02425437092903668realconf   0.1412151067323481realsupf   0.029482344874871443
rule4:  item   8*11 item   7*11conf   0.10299097065462753supf   0.020854759456062164realconf   0.10673234811165845realsupf   0.02228316763798423
rule5:  item   8*11 item   17*14conf   0.10228555304740408supf   0.02071191863786996realconf   0.11986863711001643realsupf   0.025025711347274597
rule6:  item   9*13 item   7*11conf   0.24085877222408583supf   0.02051194149240087realconf   0.23052959501557632realsupf   0.025368529310935892
rule7:  item   9*11 item   8*11conf   0.17135761589403975supf   0.023654439492629412realconf   0.18577981651376146realsupf   0.027768255056564963
rule8:  item   9*11 item   7*11conf   0.14693708609271527supf   0.02028339618329334realconf   0.1559633027522936realsupf   0.023311621528968117
rule9:  item   7*11 item   8*11conf   0.13275785087066527supf   0.025482801965489663realconf   0.14776632302405499realsupf   0.029482344874871443
rule10:  item   7*12 item   7*11conf   0.1627855400310491supf   0.020969032110615935realconf   0.19014084507042253realsupf   0.027768255056564963
rule11:  item   14*9 item   8*11conf   0.14121535918822312supf   0.020991886641526684realconf   0.15611814345991562realsupf   0.025368529310935892
rule12:  item   14*9 item   7*11conf   0.1570895952646347supf   0.023351616958061937realconf   0.16666666666666666realsupf   0.027082619129242372
rule13:  item   18*13 item   18*11conf   0.17020301875874053supf   0.02016626671237573realconf   0.1784037558685446realsupf   0.026054165238258483
rule14:  item   18*11 item   8*11conf   0.13995457614633847supf   0.026054165238258483realconf   0.14049586776859505realsupf   0.029139526911210148
rule15:  item   18*11 item   7*11conf   0.12246025412804618supf   0.022797394583476176realconf   0.12231404958677686realsupf   0.025368529310935892
rule16:  item   18*11 item   17*14conf   0.1163832791111657supf   0.0216660953033939realconf   0.13884297520661157realsupf   0.028796708947548853
rule17:  item   17*14 item   8*11conf   0.15105129390018496supf   0.029882299165809624realconf   0.14605067064083457realsupf   0.03359616043880699
rule18:  item   17*14 item   9*11conf   0.11105013863216276supf   0.02196891783796138realconf   0.11028315946348734realsupf   0.025368529310935892
rule19:  item   17*14 item   7*11conf   0.1250577634011092supf   0.02474002971089019realconf   0.12220566318926974realsupf   0.02811107302022626
rule20:  item   17*14 item   18*11conf   0.170228743068392supf   0.03367615129699463realconf   0.18479880774962743realsupf   0.04250942749400068
