# Supplementary material for: A novel on-line spatial-temporal k-anonymity method for location privacy protection from sequence rules-based inference attacks
Source: PLoS One. 2017 Aug 2;12(8):e0182232. doi: 10.1371/journal.pone.0182232 (PMC5540611; doi:10.1371/journal.pone.0182232)
Supplement: S4 Dataset — (ZIP) [file pone.0182232.s004.zip › S4 Dataset/dataset/2 expansion/rule/SeR with tSTK expansion/k=10/For SeR 1/1_7.txt]

rule1:  item   8*11 item   8*12conf   0.11460554371002132supf   0.02301138796129806realconf   0.13664596273291926realsupf   0.028255843822245056
rule2:  item   8*11 item   7*11conf   0.11535181236673774supf   0.023161229557325115realconf   0.12049689440993788realsupf   0.02491651682507064
rule3:  item   8*11 item   17*14conf   0.10692963752665244supf   0.021470160116448325realconf   0.12298136645962733realsupf   0.025430259440020548
rule4:  item   9*11 item   8*11conf   0.17016141197767384supf   0.02414590290264577realconf   0.18469217970049917realsupf   0.02851271512972001
rule5:  item   7*11 item   8*11conf   0.13225265511458914supf   0.02532322972857265realconf   0.14599483204134367realsupf   0.02902645774466992
rule6:  item   7*12 item   7*11conf   0.1607026675341575supf   0.021149070982104633realconf   0.18588640275387264realsupf   0.027742101207295145
rule7:  item   14*9 item   8*11conf   0.1439759712553335supf   0.02195821560065074realconf   0.15993788819875776realsupf   0.02645774466992037
rule8:  item   14*9 item   7*11conf   0.15177969907927244supf   0.02314838599195137realconf   0.15993788819875776realsupf   0.02645774466992037
rule9:  item   13*10 item   7*11conf   0.16192159585884727supf   0.021962496789108655realconf   0.15867768595041323realsupf   0.024659645517595686
rule10:  item   18*13 item   18*11conf   0.177595531832161supf   0.02150869081256957realconf   0.1836734693877551realsupf   0.027742101207295145
rule11:  item   18*13 item   17*14conf   0.1675209445367458supf   0.020288552102063533realconf   0.17346938775510204realsupf   0.026200873362445413
rule12:  item   18*11 item   8*11conf   0.1371339125700415supf   0.02587978422810172realconf   0.14320685434516525realsupf   0.03005394297456974
rule13:  item   18*11 item   7*11conf   0.11365440892901704supf   0.021448754174158747realconf   0.11383108935128519realsupf   0.02388903159517082
rule14:  item   18*11 item   17*14conf   0.11567341938703748supf   0.02182977994691326realconf   0.13953488372093023realsupf   0.029283329052144876
rule15:  item   17*14 item   8*11conf   0.13980022568646275supf   0.028641150783457484realconf   0.13755458515283842realsupf   0.03236578474184434
rule16:  item   17*14 item   9*11conf   0.11023111965561899supf   0.02258326911550646realconf   0.1091703056768559realsupf   0.025687130747495505
rule17:  item   17*14 item   7*11conf   0.12370961675095057supf   0.02534463567086222realconf   0.12336244541484716realsupf   0.02902645774466992
rule18:  item   17*14 item   13*10conf   0.101506666109416supf   0.02079587293432657realconf   0.10807860262008734realsupf   0.025430259440020548
rule19:  item   17*14 item   18*11conf   0.17586826597567576supf   0.036030482061820364realconf   0.18777292576419213realsupf   0.04418186488569227
