# Supplementary material for: A novel on-line spatial-temporal k-anonymity method for location privacy protection from sequence rules-based inference attacks
Source: PLoS One. 2017 Aug 2;12(8):e0182232. doi: 10.1371/journal.pone.0182232 (PMC5540611; doi:10.1371/journal.pone.0182232)
Supplement: S4 Dataset — (ZIP) [file pone.0182232.s004.zip › S4 Dataset/dataset/2 expansion/rule/SeR with tSTK expansion/k=10/For SeR 2/2_1.txt]

rule1:  item   19*5 item   18*11conf   0.2348877374784111supf   0.023224043715846996realconf   0.232realsupf   0.02971311475409836
rule2:  item   8*10 item   8*11conf   0.17597173144876327supf   0.021260245901639344realconf   0.2realsupf   0.025614754098360656
rule3:  item   8*11 item   8*10conf   0.11835334476843909supf   0.0235655737704918realconf   0.125realsupf   0.025614754098360656
rule4:  item   8*11 item   8*12conf   0.12778730703259006supf   0.025443989071038252realconf   0.15realsupf   0.030737704918032786
rule5:  item   8*11 item   7*11conf   0.10677530017152657supf   0.021260245901639344realconf   0.11realsupf   0.022540983606557378
rule6:  item   8*11 item   8*9conf   0.10548885077186963supf   0.021004098360655737realconf   0.105realsupf   0.02151639344262295
rule7:  item   9*13 item   7*11conf   0.21415607985480942supf   0.020150273224043714realconf   0.2033898305084746realsupf   0.02459016393442623
rule8:  item   9*11 item   8*11conf   0.14459295261239366supf   0.02032103825136612realconf   0.1564625850340136realsupf   0.0235655737704918
rule9:  item   9*11 item   7*11conf   0.17132442284325636supf   0.024077868852459015realconf   0.17687074829931973realsupf   0.02663934426229508
rule10:  item   7*11 item   8*11conf   0.12263300270513976supf   0.023224043715846996realconf   0.15104166666666666realsupf   0.02971311475409836
rule11:  item   14*9 item   8*11conf   0.15503875968992248supf   0.022540983606557378realconf   0.16560509554140126realsupf   0.02663934426229508
rule12:  item   14*9 item   7*11conf   0.16737138830162085supf   0.024334016393442622realconf   0.18471337579617833realsupf   0.02971311475409836
rule13:  item   4*9 item   8*11conf   0.2770002088991017supf   0.02264344262295082realconf   0.2682926829268293realsupf   0.03381147540983607
rule14:  item   10*12 item   8*11conf   0.21253699219800914supf   0.02698087431693989realconf   0.2222222222222222realsupf   0.03278688524590164
rule15:  item   13*10 item   7*11conf   0.15332834704562454supf   0.021004098360655737realconf   0.14935064935064934realsupf   0.0235655737704918
rule16:  item   13*10 item   18*11conf   0.1569434056345051supf   0.021499316939890708realconf   0.17532467532467533realsupf   0.027663934426229508
rule17:  item   18*13 item   18*11conf   0.16872204905813795supf   0.021260245901639344realconf   0.17333333333333334realsupf   0.02663934426229508
rule18:  item   18*13 item   17*14conf   0.17820842932646702supf   0.02245560109289618realconf   0.18666666666666668realsupf   0.028688524590163935
rule19:  item   18*11 item   8*11conf   0.11248593925759279supf   0.020491803278688523realconf   0.11616161616161616realsupf   0.0235655737704918
rule20:  item   18*11 item   14*9conf   0.11459505061867266supf   0.020876024590163935realconf   0.12121212121212122realsupf   0.02459016393442623
rule21:  item   18*11 item   17*14conf   0.11548556430446194supf   0.02103825136612022realconf   0.15151515151515152realsupf   0.030737704918032786
rule22:  item   17*14 item   8*11conf   0.14376706096451317supf   0.026980874316939886realconf   0.14418604651162792realsupf   0.031762295081967214
rule23:  item   17*14 item   9*11conf   0.1319381255686988supf   0.02476092896174863realconf   0.12558139534883722realsupf   0.027663934426229508
rule24:  item   17*14 item   7*11conf   0.12374886260236577supf   0.023224043715846993realconf   0.13488372093023257realsupf   0.02971311475409836
rule25:  item   17*14 item   10*12conf   0.11137397634212919supf   0.020901639344262292realconf   0.11162790697674418realsupf   0.02459016393442623
rule26:  item   17*14 item   18*11conf   0.15696087352138308supf   0.029456967213114756realconf   0.16744186046511628realsupf   0.036885245901639344
