# Supplementary material for: A novel on-line spatial-temporal k-anonymity method for location privacy protection from sequence rules-based inference attacks
Source: PLoS One. 2017 Aug 2;12(8):e0182232. doi: 10.1371/journal.pone.0182232 (PMC5540611; doi:10.1371/journal.pone.0182232)
Supplement: S4 Dataset — (ZIP) [file pone.0182232.s004.zip › S4 Dataset/dataset/2 expansion/rule/SeR with tSTK expansion/k=10/For SeR 2/2_2.txt]

rule1:  item   19*5 item   18*11conf   0.22315035799522676supf   0.021420389461626575realconf   0.21468926553672316realsupf   0.02611683848797251
rule2:  item   8*11 item   8*10conf   0.10415480933409217supf   0.020962199312714775realconf   0.11221122112211221realsupf   0.02336769759450172
rule3:  item   8*11 item   8*12conf   0.12151394422310756supf   0.024455899198167243realconf   0.1419141914191419realsupf   0.029553264604810996
rule4:  item   8*11 item   9*11conf   0.1018782014797951supf   0.020504009163802978realconf   0.11221122112211221realsupf   0.02336769759450172
rule5:  item   8*11 item   7*11conf   0.11183836084234489supf   0.022508591065292096realconf   0.11221122112211221realsupf   0.02336769759450172
rule6:  item   9*13 item   7*11conf   0.2490322580645162supf   0.022107674684994277realconf   0.23636363636363636realsupf   0.026804123711340205
rule7:  item   9*11 item   8*11conf   0.1536544850498339supf   0.021191294387170677realconf   0.17050691244239632realsupf   0.02542955326460481
rule8:  item   9*11 item   7*11conf   0.18355481727574746supf   0.025315005727376858realconf   0.1889400921658986realsupf   0.028178694158075602
rule9:  item   7*11 item   8*11conf   0.12362478286045164supf   0.024455899198167236realconf   0.1476510067114094realsupf   0.030240549828178694
rule10:  item   7*12 item   7*11conf   0.18536804308797125supf   0.02365406643757159realconf   0.21634615384615385realsupf   0.030927835051546393
rule11:  item   14*9 item   8*11conf   0.16173084557364031supf   0.023333333333333334realconf   0.1759656652360515realsupf   0.028178694158075602
rule12:  item   14*9 item   7*11conf   0.17919809448193724supf   0.025853379152348224realconf   0.19742489270386265realsupf   0.03161512027491409
rule13:  item   4*9 item   8*11conf   0.266991029344686supf   0.020114547537227943realconf   0.2543352601156069realsupf   0.030240549828178694
rule14:  item   10*12 item   8*11conf   0.18109709480122327supf   0.021706758304696448realconf   0.19306930693069307realsupf   0.026804123711340205
rule15:  item   13*10 item   7*11conf   0.16356940995118607supf   0.021878579610538375realconf   0.16216216216216217realsupf   0.024742268041237112
rule16:  item   12*11 item   8*11conf   0.21555082533435072supf   0.02049255441008018realconf   0.21081081081081082realsupf   0.026804123711340205
rule17:  item   18*13 item   8*11conf   0.16145215725622547supf   0.02027491408934708realconf   0.16143497757847533realsupf   0.024742268041237112
rule18:  item   18*13 item   18*11conf   0.16282039587704095supf   0.020446735395189004realconf   0.17040358744394618realsupf   0.02611683848797251
rule19:  item   18*13 item   17*14conf   0.16920550944084645supf   0.021248568155784648realconf   0.16591928251121077realsupf   0.02542955326460481
rule20:  item   18*11 item   8*11conf   0.12595419847328243supf   0.02268041237113402realconf   0.12758620689655173realsupf   0.02542955326460481
rule21:  item   18*11 item   7*11conf   0.11259541984732825supf   0.02027491408934708realconf   0.1103448275862069realsupf   0.021993127147766325
rule22:  item   18*11 item   17*14conf   0.12544529262086512supf   0.022588774341351658realconf   0.15172413793103448realsupf   0.030240549828178694
rule23:  item   17*14 item   8*12conf   0.10478332938669188supf   0.020274914089347073realconf   0.1094224924012158realsupf   0.024742268041237112
rule24:  item   17*14 item   8*11conf   0.14326308311626806supf   0.02772050400916381realconf   0.1398176291793313realsupf   0.03161512027491409
rule25:  item   17*14 item   9*11conf   0.12431920435709211supf   0.024054982817869417realconf   0.12462006079027356realsupf   0.028178694158075602
rule26:  item   17*14 item   7*11conf   0.12964717025811037supf   0.025085910652920967realconf   0.1337386018237082realsupf   0.030240549828178694
rule27:  item   17*14 item   13*10conf   0.10700331517878284supf   0.02070446735395189realconf   0.1094224924012158realsupf   0.024742268041237112
rule28:  item   17*14 item   18*11conf   0.16137816717973005supf   0.031225658648339063realconf   0.17933130699088146realsupf   0.04054982817869416
