# Supplementary material for: A novel on-line spatial-temporal k-anonymity method for location privacy protection from sequence rules-based inference attacks
Source: PLoS One. 2017 Aug 2;12(8):e0182232. doi: 10.1371/journal.pone.0182232 (PMC5540611; doi:10.1371/journal.pone.0182232)
Supplement: S4 Dataset — (ZIP) [file pone.0182232.s004.zip › S4 Dataset/dataset/2 expansion/rule/SeR with tSTK expansion/k=10/For SeR 3/3_1.txt]

rule1:  item   19*5 item   18*11conf   0.26455026455026454supf   0.02388263391334016realconf   0.23478260869565218realsupf   0.027635619242579325
rule2:  item   8*10 item   8*11conf   0.19522776572668116supf   0.02302968270214944realconf   0.2032520325203252realsupf   0.0255885363357216
rule3:  item   8*12 item   8*11conf   0.13233665559246952supf   0.020385533947458203realconf   0.15151515151515152realsupf   0.0255885363357216
rule4:  item   8*11 item   8*10conf   0.11662531017369727supf   0.024053224155578302realconf   0.125realsupf   0.02661207778915046
rule5:  item   8*11 item   8*12conf   0.13730355665839536supf   0.0283179802115319realconf   0.16826923076923078realsupf   0.03582395087001024
rule6:  item   8*11 item   9*11conf   0.12034739454094293supf   0.02482088024564995realconf   0.12980769230769232realsupf   0.027635619242579325
rule7:  item   8*11 item   18*11conf   0.11662531017369727supf   0.024053224155578302realconf   0.12980769230769232realsupf   0.027635619242579325
rule8:  item   9*13 item   7*11conf   0.22159624413145537supf   0.020129648584100986realconf   0.21739130434782608realsupf   0.0255885363357216
rule9:  item   9*11 item   8*12conf   0.15619389587073607supf   0.02226202661207779realconf   0.1836734693877551realsupf   0.027635619242579325
rule10:  item   9*11 item   7*11conf   0.1615798922800718supf   0.02302968270214944realconf   0.16326530612244897realsupf   0.02456499488229273
rule11:  item   7*11 item   8*11conf   0.1433063791554358supf   0.027209143636983967realconf   0.16145833333333334realsupf   0.03172978505629478
rule12:  item   7*12 item   7*11conf   0.19186875891583455supf   0.022944387581030366realconf   0.22388059701492538realsupf   0.030706243602865915
rule13:  item   14*9 item   8*11conf   0.15713960373491234supf   0.02354145342886387realconf   0.1625realsupf   0.02661207778915046
rule14:  item   14*9 item   7*11conf   0.17251195627419724supf   0.02584442169907881realconf   0.18125realsupf   0.02968270214943705
rule15:  item   14*9 item   18*11conf   0.14313368253245276supf   0.021443193449334697realconf   0.16875realsupf   0.027635619242579325
rule16:  item   13*10 item   7*11conf   0.16205787781350486supf   0.021494370522006142realconf   0.16339869281045752realsupf   0.0255885363357216
rule17:  item   13*10 item   18*11conf   0.16913183279742766supf   0.02243261685431593realconf   0.1830065359477124realsupf   0.028659160696008188
rule18:  item   12*11 item   8*11conf   0.21005264051621672supf   0.021102012964858412realconf   0.21641791044776118realsupf   0.02968270214943705
rule19:  item   18*13 item   8*11conf   0.16559530463946343supf   0.020214943705220062realconf   0.16326530612244897realsupf   0.02456499488229273
rule20:  item   18*13 item   18*11conf   0.18026830631637789supf   0.022006141248720572realconf   0.17687074829931973realsupf   0.02661207778915046
rule21:  item   18*11 item   8*11conf   0.14615662215806569supf   0.027635619242579325realconf   0.1497584541062802realsupf   0.03172978505629478
rule22:  item   17*14 item   8*11conf   0.17716894977168943supf   0.033094506994199926realconf   0.16589861751152074realsupf   0.0368474923234391
rule23:  item   17*14 item   18*11conf   0.20182648401826478supf   0.03770044353462982realconf   0.2073732718894009realsupf   0.04605936540429888
