# Supplementary material for: A novel on-line spatial-temporal k-anonymity method for location privacy protection from sequence rules-based inference attacks
Source: PLoS One. 2017 Aug 2;12(8):e0182232. doi: 10.1371/journal.pone.0182232 (PMC5540611; doi:10.1371/journal.pone.0182232)
Supplement: S4 Dataset — (ZIP) [file pone.0182232.s004.zip › S4 Dataset/dataset/2 expansion/rule/SeR with tSTK expansion/k=10/For SeR 3/3_2.txt]

rule1:  item   19*5 item   18*11conf   0.2423242831768587supf   0.021863553113553116realconf   0.2155688622754491realsupf   0.024725274725274724
rule2:  item   8*12 item   8*11conf   0.12896405919661733supf   0.020947802197802196realconf   0.15realsupf   0.026785714285714284
rule3:  item   8*11 item   8*10conf   0.10333333333333335supf   0.021291208791208792realconf   0.11254019292604502realsupf   0.02403846153846154
rule4:  item   8*11 item   8*12conf   0.1280555555555556supf   0.026385073260073263realconf   0.15434083601286175realsupf   0.03296703296703297
rule5:  item   8*11 item   9*11conf   0.1163888888888889supf   0.023981227106227108realconf   0.12540192926045016realsupf   0.026785714285714284
rule6:  item   8*11 item   7*12conf   0.1supf   0.020604395604395604realconf   0.11254019292604502realsupf   0.02403846153846154
rule7:  item   8*11 item   18*11conf   0.11supf   0.022664835164835164realconf   0.12218649517684887realsupf   0.0260989010989011
rule8:  item   9*13 item   7*11conf   0.2551222736285526supf   0.022092490842490847realconf   0.24691358024691357realsupf   0.027472527472527472
rule9:  item   9*11 item   8*11conf   0.15043156596794083supf   0.0209478021978022realconf   0.17050691244239632realsupf   0.025412087912087912
rule10:  item   9*11 item   7*11conf   0.1767365392519523supf   0.024610805860805857realconf   0.17972350230414746realsupf   0.026785714285714284
rule11:  item   7*11 item   8*11conf   0.1369150779896014supf   0.02712912087912088realconf   0.15436241610738255realsupf   0.03159340659340659
rule12:  item   7*12 item   7*11conf   0.20306168392615942supf   0.02581272893772894realconf   0.23444976076555024realsupf   0.03365384615384615
rule13:  item   14*9 item   8*11conf   0.1630257327217601supf   0.02400412087912088realconf   0.17372881355932204realsupf   0.02815934065934066
rule14:  item   14*9 item   7*11conf   0.18246132317499805supf   0.026865842490842493realconf   0.19491525423728814realsupf   0.03159340659340659
rule15:  item   13*10 item   7*11conf   0.16972878390201224supf   0.022206959706959708realconf   0.17194570135746606realsupf   0.0260989010989011
rule16:  item   13*10 item   18*11conf   0.1544181977252843supf   0.020203754578754576realconf   0.16289592760180996realsupf   0.024725274725274724
rule17:  item   12*11 item   8*11conf   0.21845456676302832supf   0.021336996336996334realconf   0.2198952879581152realsupf   0.028846153846153848
rule18:  item   18*13 item   8*11conf   0.18156424581005584supf   0.022321428571428572realconf   0.17727272727272728realsupf   0.026785714285714284
rule19:  item   18*13 item   18*11conf   0.17039106145251393supf   0.020947802197802196realconf   0.17272727272727273realsupf   0.0260989010989011
rule20:  item   18*11 item   8*11conf   0.14873574615765991supf   0.027472527472527472realconf   0.1505016722408027realsupf   0.030906593406593408
rule21:  item   18*11 item   17*14conf   0.1161998016856718supf   0.021462912087912085realconf   0.13712374581939799realsupf   0.02815934065934066
rule22:  item   8*8 item   8*11conf   0.17277992277992274supf   0.02048992673992674realconf   0.1958762886597938realsupf   0.0260989010989011
rule23:  item   17*14 item   8*12conf   0.10503204367434128supf   0.020260989010989005realconf   0.11178247734138973realsupf   0.025412087912087912
rule24:  item   17*14 item   8*11conf   0.16496558272015194supf   0.03182234432234433realconf   0.1540785498489426realsupf   0.03502747252747253
rule25:  item   17*14 item   9*11conf   0.10414194160930453supf   0.020089285714285712realconf   0.10876132930513595realsupf   0.024725274725274724
rule26:  item   17*14 item   7*11conf   0.11571326845478282supf   0.022321428571428572realconf   0.1148036253776435realsupf   0.0260989010989011
rule27:  item   17*14 item   14*9conf   0.11096605744125325supf   0.021405677655677652realconf   0.10574018126888217realsupf   0.02403846153846154
rule28:  item   17*14 item   13*10conf   0.1066638974602421supf   0.020575778388278388realconf   0.11178247734138973realsupf   0.025412087912087912
rule29:  item   17*14 item   18*11conf   0.19054118205554238supf   0.03675595238095238realconf   0.2054380664652568realsupf   0.046703296703296704
