# Supplementary material for: A novel on-line spatial-temporal k-anonymity method for location privacy protection from sequence rules-based inference attacks
Source: PLoS One. 2017 Aug 2;12(8):e0182232. doi: 10.1371/journal.pone.0182232 (PMC5540611; doi:10.1371/journal.pone.0182232)
Supplement: S4 Dataset — (ZIP) [file pone.0182232.s004.zip › S4 Dataset/dataset/2 expansion/rule/SeR with tSTK expansion/k=10/For SeR 4/4_1.txt]

rule1:  item   19*5 item   18*11conf   0.24648408586232418supf   0.02274590163934426realconf   0.24166666666666667realsupf   0.02971311475409836
rule2:  item   18*13 item   8*11conf   0.1974826388888889supf   0.0233094262295082realconf   0.18840579710144928realsupf   0.02663934426229508
rule3:  item   18*11 item   8*11conf   0.1196438508625487supf   0.022028688524590164realconf   0.11219512195121951realsupf   0.0235655737704918
rule4:  item   18*11 item   9*11conf   0.10962715637173066supf   0.020184426229508196realconf   0.11219512195121951realsupf   0.0235655737704918
rule5:  item   18*11 item   7*11conf   0.13633834168057876supf   0.025102459016393443realconf   0.13658536585365855realsupf   0.028688524590163935
rule6:  item   8*10 item   8*11conf   0.1692745376955903supf   0.02032103825136612realconf   0.18548387096774194realsupf   0.0235655737704918
rule7:  item   8*12 item   8*11conf   0.13586358635863585supf   0.02108948087431694realconf   0.16279069767441862realsupf   0.028688524590163935
rule8:  item   8*11 item   8*10conf   0.14324569356300995supf   0.02698087431693989realconf   0.15706806282722513realsupf   0.030737704918032786
rule9:  item   8*11 item   8*12conf   0.13463281958295556supf   0.02535860655737705realconf   0.15706806282722513realsupf   0.030737704918032786
rule10:  item   8*11 item   9*11conf   0.12511332728921123supf   0.0235655737704918realconf   0.13089005235602094realsupf   0.025614754098360656
rule11:  item   8*11 item   7*11conf   0.12012692656391658supf   0.022626366120218577realconf   0.1256544502617801realsupf   0.02459016393442623
rule12:  item   9*11 item   8*11conf   0.14805825242718446supf   0.020833333333333332realconf   0.1643835616438356realsupf   0.02459016393442623
rule13:  item   9*11 item   7*11conf   0.15776699029126212supf   0.022199453551912565realconf   0.1643835616438356realsupf   0.02459016393442623
rule14:  item   7*11 item   8*11conf   0.13877028181041845supf   0.027749316939890713realconf   0.15346534653465346realsupf   0.031762295081967214
rule15:  item   7*12 item   7*11conf   0.16375838926174502supf   0.020833333333333336realconf   0.19285714285714287realsupf   0.027663934426229508
rule16:  item   17*14 item   18*13conf   0.1112691077141841supf   0.021379781420765027realconf   0.1336405529953917realsupf   0.02971311475409836
rule17:  item   17*14 item   18*11conf   0.17623533594027718supf   0.03386270491803278realconf   0.19815668202764977realsupf   0.04405737704918033
rule18:  item   17*14 item   8*12conf   0.10842516885886949supf   0.020833333333333332realconf   0.10138248847926268realsupf   0.022540983606557378
rule19:  item   17*14 item   8*11conf   0.15730536793458932supf   0.03022540983606557realconf   0.14746543778801843realsupf   0.03278688524590164
rule20:  item   17*14 item   9*11conf   0.12175613224315672supf   0.023394808743169397realconf   0.11981566820276497realsupf   0.02663934426229508
rule21:  item   17*14 item   7*11conf   0.1768574475648773supf   0.03398224043715847realconf   0.17050691244239632realsupf   0.03790983606557377
rule22:  item   17*14 item   14*10conf   0.11109136153572695supf   0.02134562841530055realconf   0.1152073732718894realsupf   0.025614754098360656
