# Supplementary material for: A novel on-line spatial-temporal k-anonymity method for location privacy protection from sequence rules-based inference attacks
Source: PLoS One. 2017 Aug 2;12(8):e0182232. doi: 10.1371/journal.pone.0182232 (PMC5540611; doi:10.1371/journal.pone.0182232)
Supplement: S4 Dataset — (ZIP) [file pone.0182232.s004.zip › S4 Dataset/dataset/2 expansion/rule/SeR with tSTK expansion/k=10/For SeR 4/4_2.txt]

rule1:  item   19*5 item   18*11conf   0.23042281711283463supf   0.021099656357388315realconf   0.22093023255813954realsupf   0.02611683848797251
rule2:  item   8*12 item   8*11conf   0.13122807017543858supf   0.021420389461626575realconf   0.15730337078651685realsupf   0.0288659793814433
rule3:  item   8*11 item   8*10conf   0.11983471074380161supf   0.023253150057273766realconf   0.1326530612244898realsupf   0.026804123711340205
rule4:  item   8*11 item   8*12conf   0.12573789846517117supf   0.024398625429553265realconf   0.14625850340136054realsupf   0.029553264604810996
rule5:  item   8*11 item   9*11conf   0.1192443919716647supf   0.023138602520045824realconf   0.12585034013605442realsupf   0.02542955326460481
rule6:  item   8*11 item   7*11conf   0.12072018890200706supf   0.023424971363115693realconf   0.12244897959183673realsupf   0.024742268041237112
rule7:  item   8*11 item   7*12conf   0.10714285714285712supf   0.02079037800687285realconf   0.11564625850340136realsupf   0.02336769759450172
rule8:  item   8*11 item   14*9conf   0.10478158205430932supf   0.020332187857961054realconf   0.11564625850340136realsupf   0.02336769759450172
rule9:  item   9*13 item   7*11conf   0.27034677990092004supf   0.021878579610538375realconf   0.24342105263157895realsupf   0.02542955326460481
rule10:  item   9*11 item   8*11conf   0.15601659751037342supf   0.021534936998854528realconf   0.17592592592592593realsupf   0.02611683848797251
rule11:  item   9*11 item   7*11conf   0.1742738589211618supf   0.024054982817869417realconf   0.18055555555555555realsupf   0.026804123711340205
rule12:  item   7*11 item   8*11conf   0.1341531581889324supf   0.027491408934707903realconf   0.14935064935064934realsupf   0.03161512027491409
rule13:  item   7*12 item   7*11conf   0.1844954525768731supf   0.024398625429553265realconf   0.21395348837209302realsupf   0.03161512027491409
rule14:  item   14*9 item   7*11conf   0.15169281585466554supf   0.02104238258877434realconf   0.16216216216216217realsupf   0.024742268041237112
rule15:  item   18*13 item   8*11conf   0.20293445121951217supf   0.024398625429553265realconf   0.1943127962085308realsupf   0.028178694158075602
rule16:  item   18*11 item   8*11conf   0.13073133762788935supf   0.023711340206185566realconf   0.12457912457912458realsupf   0.02542955326460481
rule17:  item   18*11 item   9*11conf   0.11822660098522168supf   0.021443298969072166realconf   0.12121212121212122realsupf   0.024742268041237112
rule18:  item   18*11 item   7*11conf   0.1383099658961728supf   0.025085910652920963realconf   0.13468013468013468realsupf   0.027491408934707903
rule19:  item   18*11 item   17*14conf   0.11904761904761905supf   0.0215922107674685realconf   0.13468013468013468realsupf   0.027491408934707903
rule20:  item   17*14 item   8*12conf   0.11017838405036724supf   0.02164948453608247realconf   0.10876132930513595realsupf   0.024742268041237112
rule21:  item   17*14 item   8*11conf   0.15215110178384053supf   0.029896907216494847realconf   0.1419939577039275realsupf   0.03230240549828179
rule22:  item   17*14 item   9*11conf   0.11775679141891103supf   0.023138602520045817realconf   0.12084592145015106realsupf   0.027491408934707903
rule23:  item   17*14 item   7*11conf   0.16439314445610356supf   0.03230240549828179realconf   0.15709969788519637realsupf   0.03573883161512027
rule24:  item   17*14 item   14*10conf   0.10551474874664801supf   0.020733104238258877realconf   0.10876132930513595realsupf   0.024742268041237112
rule25:  item   17*14 item   13*10conf   0.11003264544712604supf   0.021620847651775486realconf   0.1148036253776435realsupf   0.02611683848797251
rule26:  item   17*14 item   18*13conf   0.10947883875480938supf   0.021512027491408934realconf   0.13293051359516617realsupf   0.030240549828178694
rule27:  item   17*14 item   18*11conf   0.17395359682872802supf   0.034180985108820165realconf   0.19939577039274925realsupf   0.04536082474226804
