# Supplementary material for: A novel on-line spatial-temporal k-anonymity method for location privacy protection from sequence rules-based inference attacks
Source: PLoS One. 2017 Aug 2;12(8):e0182232. doi: 10.1371/journal.pone.0182232 (PMC5540611; doi:10.1371/journal.pone.0182232)
Supplement: S4 Dataset — (ZIP) [file pone.0182232.s004.zip › S4 Dataset/dataset/2 expansion/rule/SeR with tSTK expansion/k=10/For SeR 4/4_3.txt]

rule1:  item   19*5 item   18*11conf   0.22001085579880586supf   0.02086121118545205realconf   0.21610169491525424realsupf   0.02624806999485332
rule2:  item   8*11 item   8*10conf   0.11409978308026034supf   0.022559615714530797realconf   0.12562814070351758realsupf   0.02573340195573855
rule3:  item   8*11 item   8*12conf   0.12190889370932756supf   0.024103619831875107realconf   0.1407035175879397realsupf   0.028821410190427176
rule4:  item   8*11 item   9*11conf   0.10629067245119306supf   0.021015611597186477realconf   0.11557788944723618realsupf   0.023674729799279464
rule5:  item   8*11 item   7*11conf   0.11605206073752714supf   0.022945616743866873realconf   0.11809045226130653realsupf   0.024189397838394237
rule6:  item   9*13 item   7*11conf   0.2506341958396753supf   0.02118716761022474realconf   0.23222748815165878realsupf   0.025218733916623777
rule7:  item   9*11 item   8*11conf   0.1616472034419176supf   0.02255961571453079realconf   0.17747440273037543realsupf   0.02676273803396809
rule8:  item   9*11 item   7*11conf   0.16594960049170254supf   0.023160061760164698realconf   0.17406143344709898realsupf   0.02624806999485332
rule9:  item   7*11 item   8*11conf   0.12938122025097365supf   0.02564762394921942realconf   0.14786967418546365realsupf   0.030365414307771486
rule10:  item   7*12 item   7*11conf   0.17305801376597835supf   0.022645393721049928realconf   0.20279720279720279realsupf   0.029850746268656716
rule11:  item   14*9 item   8*11conf   0.14261714765704686supf   0.020389432149596844realconf   0.1568627450980392realsupf   0.024704065877509007
rule12:  item   14*9 item   7*11conf   0.1498170036599268supf   0.021418768227826384realconf   0.16339869281045752realsupf   0.02573340195573855
rule13:  item   18*13 item   8*11conf   0.17145276229450362supf   0.020844055584148223realconf   0.1672473867595819realsupf   0.024704065877509007
rule14:  item   18*13 item   17*14conf   0.1753333803711282supf   0.02131583462000343realconf   0.1672473867595819realsupf   0.024704065877509007
rule15:  item   18*11 item   8*11conf   0.1267806267806268supf   0.02290272774060731realconf   0.12531969309462915realsupf   0.025218733916623777
rule16:  item   18*11 item   7*11conf   0.1267806267806268supf   0.02290272774060731realconf   0.12531969309462915realsupf   0.025218733916623777
rule17:  item   18*11 item   17*14conf   0.12070275403608736supf   0.021804769257162463realconf   0.1432225063938619realsupf   0.028821410190427176
rule18:  item   17*14 item   8*12conf   0.10158895545715034supf   0.02007205352547607realconf   0.10337078651685393realsupf   0.023674729799279464
rule19:  item   17*14 item   8*11conf   0.14370061647998617supf   0.028392520157831534realconf   0.1393258426966292realsupf   0.0319094184251158
rule20:  item   17*14 item   9*11conf   0.12373013805678566supf   0.024446731857951622realconf   0.12359550561797752realsupf   0.028306742151312403
rule21:  item   17*14 item   7*11conf   0.14543717982113402supf   0.028735632183908046realconf   0.14382022471910114realsupf   0.032938754503345345
rule22:  item   17*14 item   13*10conf   0.10538768776591129supf   0.02082261108251844realconf   0.1101123595505618realsupf   0.025218733916623777
rule23:  item   17*14 item   18*13conf   0.10135741367833061supf   0.02002630525533253realconf   0.12359550561797752realsupf   0.028306742151312403
rule24:  item   17*14 item   18*11conf   0.16232525831379704supf   0.032072396637502144realconf   0.18202247191011237realsupf   0.041688111168296446
