# Supplementary material for: A novel on-line spatial-temporal k-anonymity method for location privacy protection from sequence rules-based inference attacks
Source: PLoS One. 2017 Aug 2;12(8):e0182232. doi: 10.1371/journal.pone.0182232 (PMC5540611; doi:10.1371/journal.pone.0182232)
Supplement: S4 Dataset — (ZIP) [file pone.0182232.s004.zip › S4 Dataset/dataset/2 expansion/rule/SeR with tSTK expansion/k=10/For SeR 4/4_4.txt]

rule1:  item   19*5 item   18*11conf   0.22488249118683884supf   0.020984100877192984realconf   0.21379310344827587realsupf   0.02549342105263158
rule2:  item   8*12 item   8*11conf   0.13006681514476615supf   0.0200109649122807realconf   0.1507177033492823realsupf   0.025904605263157895
rule3:  item   8*11 item   8*10conf   0.11017235552551538supf   0.022341008771929825realconf   0.12156862745098039realsupf   0.02549342105263158
rule4:  item   8*11 item   8*12conf   0.12369043595809397supf   0.025082236842105265realconf   0.1450980392156863realsupf   0.03042763157894737
rule5:  item   8*11 item   9*11conf   0.1076377154444069supf   0.02182702850877193realconf   0.11764705882352941realsupf   0.024671052631578948
rule6:  item   8*11 item   7*11conf   0.10459614734707673supf   0.02121025219298246realconf   0.10784313725490197realsupf   0.02261513157894737
rule7:  item   9*13 item   7*11conf   0.24317817014446222supf   0.020764802631578948realconf   0.23220973782771537realsupf   0.02549342105263158
rule8:  item   9*11 item   8*11conf   0.16298811544991515supf   0.023026315789473686realconf   0.1783783783783784realsupf   0.027138157894736843
rule9:  item   9*11 item   7*11conf   0.15716711132670386supf   0.022203947368421052realconf   0.16486486486486487realsupf   0.025082236842105265
rule10:  item   7*11 item   8*11conf   0.13447303489601692supf   0.026144462719298243realconf   0.1510204081632653realsupf   0.03042763157894737
rule11:  item   7*12 item   7*11conf   0.17643951399894348supf   0.02288925438596491realconf   0.20670391061452514realsupf   0.03042763157894737
rule12:  item   14*9 item   8*11conf   0.14479806439605436supf   0.021326754385964913realconf   0.15776081424936386realsupf   0.02549342105263158
rule13:  item   14*9 item   7*11conf   0.15107947143123024supf   0.02225191885964912realconf   0.1628498727735369realsupf   0.02631578947368421
rule14:  item   18*13 item   18*11conf   0.17044874340500374supf   0.020590049342105263realconf   0.18055555555555555realsupf   0.026726973684210526
rule15:  item   18*13 item   17*14conf   0.16636410052759978supf   0.020096628289473686realconf   0.1638888888888889realsupf   0.02425986842105263
rule16:  item   18*11 item   8*11conf   0.13819189573814697supf   0.02528782894736842realconf   0.1396761133603239realsupf   0.02837171052631579
rule17:  item   18*11 item   7*11conf   0.11572166878885479supf   0.021175986842105265realconf   0.11538461538461539realsupf   0.0234375
rule18:  item   18*11 item   17*14conf   0.11617107332784062supf   0.021258223684210525realconf   0.1396761133603239realsupf   0.02837171052631579
rule19:  item   17*14 item   8*11conf   0.15134723280459947supf   0.02994791666666667realconf   0.14616755793226383realsupf   0.033717105263157895
rule20:  item   17*14 item   9*11conf   0.11550183556140485supf   0.02285498903508772realconf   0.11586452762923351realsupf   0.026726973684210526
rule21:  item   17*14 item   7*11conf   0.12606497194708055supf   0.024945175438596492realconf   0.12477718360071301realsupf   0.028782894736842105
rule22:  item   17*14 item   13*10conf   0.10242778970700298supf   0.020267955043859653realconf   0.10873440285204991realsupf   0.025082236842105265
rule23:  item   17*14 item   18*11conf   0.17243887234189947supf   0.03412143640350877realconf   0.18716577540106952realsupf   0.04317434210526316
