# Supplementary material for: A novel on-line spatial-temporal k-anonymity method for location privacy protection from sequence rules-based inference attacks
Source: PLoS One. 2017 Aug 2;12(8):e0182232. doi: 10.1371/journal.pone.0182232 (PMC5540611; doi:10.1371/journal.pone.0182232)
Supplement: S4 Dataset — (ZIP) [file pone.0182232.s004.zip › S4 Dataset/dataset/2 expansion/rule/SeR with tSTK expansion/k=10/For SeR 5/5_1.txt]

rule1:  item   8*10 item   8*11conf   0.15800135043889263supf   0.020041109969167522realconf   0.16793893129770993realsupf   0.022610483042137718
rule2:  item   8*12 item   8*11conf   0.13261851015801354supf   0.020126755738266527realconf   0.15151515151515152realsupf   0.025693730729701953
rule3:  item   8*11 item   8*10conf   0.12105263157894738supf   0.023638232271325797realconf   0.1282051282051282realsupf   0.025693730729701953
rule4:  item   8*11 item   8*12conf   0.1223684210526316supf   0.023895169578622817realconf   0.14871794871794872realsupf   0.029804727646454265
rule5:  item   8*11 item   7*11conf   0.10263157894736842supf   0.020041109969167522realconf   0.1076923076923077realsupf   0.02158273381294964
rule6:  item   9*13 item   7*11conf   0.22846079380445303supf   0.020212401507365533realconf   0.21238938053097345realsupf   0.024665981500513873
rule7:  item   9*11 item   8*11conf   0.1614824619457313supf   0.020897567660157587realconf   0.17647058823529413realsupf   0.024665981500513873
rule8:  item   7*11 item   8*11conf   0.12753492564218116supf   0.024237752655018846realconf   0.14507772020725387realsupf   0.02877697841726619
rule9:  item   14*9 item   8*11conf   0.14230134402263614supf   0.02067488866050017realconf   0.15584415584415584realsupf   0.024665981500513873
rule10:  item   14*9 item   7*11conf   0.18922423956614004supf   0.02749229188078109realconf   0.19480519480519481realsupf   0.030832476875642344
rule11:  item   18*11 item   8*11conf   0.12983571807101218supf   0.025179856115107913realconf   0.12558139534883722realsupf   0.02774922918807811
rule12:  item   18*11 item   7*11conf   0.12983571807101218supf   0.025179856115107913realconf   0.13023255813953488realsupf   0.02877697841726619
rule13:  item   18*11 item   17*14conf   0.1117293764352588supf   0.02166837958204865realconf   0.13488372093023257realsupf   0.029804727646454265
rule14:  item   17*14 item   8*12conf   0.11602209944751378supf   0.02158273381294964realconf   0.11374407582938388realsupf   0.024665981500513873
rule15:  item   17*14 item   8*11conf   0.16022099447513807supf   0.029804727646454265realconf   0.15165876777251186realsupf   0.0328879753340185
rule16:  item   17*14 item   7*11conf   0.13996316758747696supf   0.026036313806097982realconf   0.13744075829383887realsupf   0.029804727646454265
rule17:  item   17*14 item   14*10conf   0.1169429097605893supf   0.021754025351147656realconf   0.12322274881516587realsupf   0.02672147995889003
rule18:  item   17*14 item   18*11conf   0.1735727440147329supf   0.03228845495032545realconf   0.1895734597156398realsupf   0.041109969167523124
