# Supplementary material for: A novel on-line spatial-temporal k-anonymity method for location privacy protection from sequence rules-based inference attacks
Source: PLoS One. 2017 Aug 2;12(8):e0182232. doi: 10.1371/journal.pone.0182232 (PMC5540611; doi:10.1371/journal.pone.0182232)
Supplement: S4 Dataset — (ZIP) [file pone.0182232.s004.zip › S4 Dataset/dataset/2 expansion/rule/SeR with tSTK expansion/k=10/For SeR 5/5_2.txt]

rule1:  item   8*12 item   8*11conf   0.12910128388017117supf   0.020775941230486684realconf   0.15realsupf   0.026859504132231406
rule2:  item   8*11 item   8*10conf   0.10571923743500868supf   0.02100550964187328realconf   0.11409395973154363realsupf   0.023415977961432508
rule3:  item   8*11 item   8*12conf   0.11785095320623917supf   0.023415977961432508realconf   0.14093959731543623realsupf   0.028925619834710745
rule4:  item   8*11 item   7*11conf   0.10918544194107453supf   0.02169421487603306realconf   0.11073825503355705realsupf   0.022727272727272728
rule5:  item   9*13 item   7*11conf   0.26063470627954083supf   0.022153351698806247realconf   0.24375realsupf   0.026859504132231406
rule6:  item   9*11 item   8*11conf   0.16542014958205015supf   0.021579430670339763realconf   0.18446601941747573realsupf   0.026170798898071626
rule7:  item   9*11 item   7*11conf   0.16893972723273204supf   0.022038567493112945realconf   0.17475728155339806realsupf   0.024793388429752067
rule8:  item   7*11 item   8*11conf   0.12677279305354558supf   0.025137741046831957realconf   0.14381270903010032realsupf   0.029614325068870524
rule9:  item   7*12 item   7*11conf   0.17066545948392933supf   0.021636822773186407realconf   0.1951219512195122realsupf   0.027548209366391185
rule10:  item   14*9 item   8*11conf   0.15314813340762556supf   0.022084481175390264realconf   0.16956521739130434realsupf   0.026859504132231406
rule11:  item   14*9 item   7*11conf   0.1939823290615299supf   0.027972910927456383realconf   0.20434782608695654realsupf   0.03236914600550964
rule12:  item   18*13 item   8*11conf   0.18180069257406692supf   0.02169421487603306realconf   0.17370892018779344realsupf   0.025482093663911846
rule13:  item   18*11 item   8*11conf   0.1374129717845365supf   0.025826446280991736realconf   0.13355048859934854realsupf   0.028236914600550965
rule14:  item   18*11 item   9*11conf   0.10809820447050203supf   0.0203168044077135realconf   0.10749185667752444realsupf   0.022727272727272728
rule15:  item   18*11 item   7*11conf   0.13374862587028216supf   0.025137741046831957realconf   0.13029315960912052realsupf   0.027548209366391185
rule16:  item   18*11 item   17*14conf   0.12245022596799804supf   0.023014233241505967realconf   0.14006514657980457realsupf   0.029614325068870524
rule17:  item   17*14 item   8*12conf   0.11514139124209515supf   0.022153351698806237realconf   0.11692307692307692realsupf   0.026170798898071626
rule18:  item   17*14 item   8*11conf   0.1539195800023863supf   0.029614325068870524realconf   0.14461538461538462realsupf   0.03236914600550964
rule19:  item   17*14 item   9*11conf   0.10619257845125876supf   0.020431588613406795realconf   0.1076923076923077realsupf   0.024104683195592287
rule20:  item   17*14 item   7*11conf   0.14019806705643714supf   0.0269742883379247realconf   0.13538461538461538realsupf   0.030303030303030304
rule21:  item   17*14 item   14*10conf   0.10917551604820425supf   0.02100550964187328realconf   0.11384615384615385realsupf   0.025482093663911846
rule22:  item   17*14 item   13*10conf   0.10723660661018967supf   0.020632460973370063realconf   0.11076923076923077realsupf   0.024793388429752067
rule23:  item   17*14 item   18*11conf   0.17217515809569262supf   0.033126721763085405realconf   0.19384615384615383realsupf   0.04338842975206612
