# Supplementary material for: A novel on-line spatial-temporal k-anonymity method for location privacy protection from sequence rules-based inference attacks
Source: PLoS One. 2017 Aug 2;12(8):e0182232. doi: 10.1371/journal.pone.0182232 (PMC5540611; doi:10.1371/journal.pone.0182232)
Supplement: S4 Dataset — (ZIP) [file pone.0182232.s004.zip › S4 Dataset/dataset/2 expansion/rule/SeR with tSTK expansion/k=10/For SeR 5/5_3.txt]

rule1:  item   8*11 item   8*10conf   0.10375747224594364supf   0.020876288659793813realconf   0.11194029850746269realsupf   0.023195876288659795
rule2:  item   8*11 item   8*12conf   0.11614005123825791supf   0.02336769759450172realconf   0.13681592039800994realsupf   0.028350515463917526
rule3:  item   8*11 item   7*11conf   0.10760034158838601supf   0.021649484536082474realconf   0.10945273631840796realsupf   0.02268041237113402
rule4:  item   9*13 item   7*11conf   0.2442373712604218supf   0.021391752577319588realconf   0.2328767123287671realsupf   0.026288659793814433
rule5:  item   9*11 item   8*11conf   0.16875200513314081supf   0.022594501718213054realconf   0.18374558303886926realsupf   0.026804123711340205
rule6:  item   9*11 item   7*11conf   0.16169393647738212supf   0.021649484536082477realconf   0.1696113074204947realsupf   0.024742268041237112
rule7:  item   7*11 item   8*11conf   0.12358301844854416supf   0.023883161512027493realconf   0.14358974358974358realsupf   0.0288659793814433
rule8:  item   7*12 item   7*11conf   0.16231785835310064supf   0.02057560137457045realconf   0.18840579710144928realsupf   0.026804123711340205
rule9:  item   14*9 item   8*11conf   0.1518107476635515supf   0.02232817869415808realconf   0.16878980891719744realsupf   0.02731958762886598
rule10:  item   14*9 item   7*11conf   0.18089953271028045supf   0.026606529209621994realconf   0.1942675159235669realsupf   0.031443298969072164
rule11:  item   18*11 item   8*11conf   0.13194444444444445supf   0.024484536082474227realconf   0.13216957605985039realsupf   0.02731958762886598
rule12:  item   18*11 item   7*11conf   0.1236111111111111supf   0.022938144329896906realconf   0.12219451371571072realsupf   0.025257731958762887
rule13:  item   18*11 item   17*14conf   0.12324074074074073supf   0.022869415807560137realconf   0.14713216957605985realsupf   0.030412371134020618
rule14:  item   17*14 item   8*12conf   0.10511438918823429supf   0.020446735395189004realconf   0.10933940774487472realsupf   0.024742268041237112
rule15:  item   17*14 item   8*11conf   0.14486352795689433supf   0.028178694158075605realconf   0.14123006833712984realsupf   0.031958762886597936
rule16:  item   17*14 item   9*11conf   0.11527250242911408supf   0.022422680412371134realconf   0.11389521640091116realsupf   0.02577319587628866
rule17:  item   17*14 item   7*11conf   0.12719724405971208supf   0.024742268041237112realconf   0.1275626423690205realsupf   0.0288659793814433
rule18:  item   17*14 item   13*10conf   0.10323734652415867supf   0.020081615120274912realconf   0.1070615034168565realsupf   0.02422680412371134
rule19:  item   17*14 item   18*11conf   0.1608073491741013supf   0.03128006872852234realconf   0.1776765375854214realsupf   0.04020618556701031
