# Supplementary material for: A novel on-line spatial-temporal k-anonymity method for location privacy protection from sequence rules-based inference attacks
Source: PLoS One. 2017 Aug 2;12(8):e0182232. doi: 10.1371/journal.pone.0182232 (PMC5540611; doi:10.1371/journal.pone.0182232)
Supplement: S4 Dataset — (ZIP) [file pone.0182232.s004.zip › S4 Dataset/dataset/2 expansion/rule/SeR with tSTK expansion/k=10/For SeR 5/5_4.txt]

rule1:  item   8*11 item   8*10conf   0.10213618157543392supf   0.02099629477151091realconf   0.11089494163424124realsupf   0.023466447097571015
rule2:  item   8*11 item   8*12conf   0.11915887850467291supf   0.024495677233429394realconf   0.14202334630350194realsupf   0.030053519967064634
rule3:  item   8*11 item   17*14conf   0.10263684913217624supf   0.021099217785096748realconf   0.11673151750972763realsupf   0.02470152326060107
rule4:  item   9*13 item   7*11conf   0.23828124999999994supf   0.02092767942912035realconf   0.23272727272727273realsupf   0.026348291477974475
rule5:  item   9*11 item   8*11conf   0.16859006522829906supf   0.023054755043227668realconf   0.18333333333333332realsupf   0.027171675586661177
rule6:  item   9*11 item   7*11conf   0.1535373808329152supf   0.02099629477151091realconf   0.16111111111111112realsupf   0.02387813915191437
rule7:  item   7*11 item   8*11conf   0.1298865069356873supf   0.02473583093179635realconf   0.14760914760914762realsupf   0.029230135858377932
rule8:  item   7*12 item   7*11conf   0.16793271839392296supf   0.021236448469877864realconf   0.19540229885057472realsupf   0.02799505969534788
rule9:  item   14*9 item   8*11conf   0.1519252677147414supf   0.022876355153012215realconf   0.16708229426433915realsupf   0.027583367641004528
rule10:  item   14*9 item   7*11conf   0.1753018910913648supf   0.02639632221764787realconf   0.18703241895261846realsupf   0.03087690407575134
rule11:  item   13*10 item   7*11conf   0.15123646024933574supf   0.020310141347605323realconf   0.15079365079365079realsupf   0.023466447097571015
rule12:  item   18*13 item   18*11conf   0.17458777885548007supf   0.02099629477151091realconf   0.17679558011049723realsupf   0.026348291477974475
rule13:  item   18*11 item   8*11conf   0.14206005432787605supf   0.02655413750514615realconf   0.14484126984126985realsupf   0.030053519967064634
rule14:  item   18*11 item   7*11conf   0.1134277953160561supf   0.021202140798682587realconf   0.1130952380952381realsupf   0.023466447097571015
rule15:  item   18*11 item   17*14conf   0.118273254533441supf   0.022107863318237955realconf   0.14285714285714285realsupf   0.029641827912721283
rule16:  item   17*14 item   8*11conf   0.15237693982164194supf   0.029779058597502406realconf   0.14774774774774774realsupf   0.0337587484561548
rule17:  item   17*14 item   9*11conf   0.10866512183133221supf   0.021236448469877867realconf   0.10810810810810811realsupf   0.02470152326060107
rule18:  item   17*14 item   7*11conf   0.11129836387894121supf   0.021751063537807053realconf   0.11171171171171171realsupf   0.025524907369287773
rule19:  item   17*14 item   18*11conf   0.17137139245839494supf   0.033491148620831614realconf   0.1837837837837838realsupf   0.04199258954302182
