# Supplementary material for: A novel on-line spatial-temporal k-anonymity method for location privacy protection from sequence rules-based inference attacks
Source: PLoS One. 2017 Aug 2;12(8):e0182232. doi: 10.1371/journal.pone.0182232 (PMC5540611; doi:10.1371/journal.pone.0182232)
Supplement: S4 Dataset — (ZIP) [file pone.0182232.s004.zip › S4 Dataset/dataset/2 expansion/rule/SeR with tSTK expansion/k=10/For SeR 5/5_6.txt]

rule1:  item   8*11 item   8*10conf   0.10158518877057116supf   0.02056993041262374realconf   0.11440677966101695realsupf   0.02381652455160247
rule2:  item   8*11 item   8*12conf   0.11483543078412392supf   0.023252964814270315realconf   0.13559322033898305realsupf   0.028226992061158484
rule3:  item   8*11 item   7*11conf   0.10830106485963213supf   0.021929824561403508realconf   0.11299435028248588realsupf   0.023522493384298737
rule4:  item   8*11 item   17*14conf   0.10733301064859632supf   0.02173380378320102realconf   0.1228813559322034realsupf   0.025580711555424875
rule5:  item   9*11 item   8*11conf   0.16956521739130434supf   0.023890032343428402realconf   0.18375241779497098realsupf   0.027932960893854747
rule6:  item   7*11 item   8*11conf   0.1357443015408124supf   0.02611976869548172realconf   0.15realsupf   0.02999117906498089
rule7:  item   7*12 item   7*11conf   0.16411214953271036supf   0.02151328040772322realconf   0.1884920634920635realsupf   0.027932960893854747
rule8:  item   14*9 item   8*11conf   0.1441330658209825supf   0.021826913652847207realconf   0.15892857142857142realsupf   0.026168773890032342
rule9:  item   14*9 item   7*11conf   0.162351951330011supf   0.02458590610604724realconf   0.16964285714285715realsupf   0.027932960893854747
rule10:  item   18*13 item   18*11conf   0.1759735186479708supf   0.020971773007938843realconf   0.17892644135188868realsupf   0.02646280505733608
rule11:  item   18*11 item   8*11conf   0.1384152848999141supf   0.026058512202293445realconf   0.14345991561181434realsupf   0.02999117906498089
rule12:  item   18*11 item   7*11conf   0.11791654736184501supf   0.022199353131431933realconf   0.11814345991561181realsupf   0.02469861805351367
rule13:  item   18*11 item   17*14conf   0.1175781555040737supf   0.022135646378516123realconf   0.13924050632911392realsupf   0.029109085563069684
rule14:  item   17*14 item   8*11conf   0.14467080011809844supf   0.02881505439576595realconf   0.14030612244897958realsupf   0.032343428403410764
rule15:  item   17*14 item   9*11conf   0.10911819702785147supf   0.02173380378320102realconf   0.10841836734693877realsupf   0.024992649220817408
rule16:  item   17*14 item   7*11conf   0.12178919397697063supf   0.02425757130255807realconf   0.11989795918367346realsupf   0.027638929726551013
rule17:  item   17*14 item   18*11conf   0.17724633402224163supf   0.035303342154268336realconf   0.18877551020408162realsupf   0.04351661276095266
