# Supplementary material for: A novel on-line spatial-temporal k-anonymity method for location privacy protection from sequence rules-based inference attacks
Source: PLoS One. 2017 Aug 2;12(8):e0182232. doi: 10.1371/journal.pone.0182232 (PMC5540611; doi:10.1371/journal.pone.0182232)
Supplement: S4 Dataset — (ZIP) [file pone.0182232.s004.zip › S4 Dataset/dataset/2 expansion/rule/SeR with tSTK expansion/k=10/For SeR 5/5_8.txt]

rule1:  item   8*11 item   8*12conf   0.11426149208741522supf   0.023067853339418833realconf   0.13815789473684212realsupf   0.02875399361022364
rule2:  item   8*11 item   7*11conf   0.11492087415222306supf   0.023200973680206904realconf   0.12171052631578948realsupf   0.025330899132816064
rule3:  item   8*11 item   17*14conf   0.11087038432554636supf   0.02238323444393732realconf   0.125realsupf   0.02601551802829758
rule4:  item   9*11 item   8*11conf   0.17073496065092703supf   0.0243420051726761realconf   0.18409425625920472realsupf   0.028525787311729802
rule5:  item   7*11 item   8*11conf   0.13547748639287474supf   0.02603453521983873realconf   0.14857142857142858realsupf   0.029666818804198997
rule6:  item   7*12 item   7*11conf   0.16056174895034028supf   0.0210900654191389realconf   0.18683001531393567realsupf   0.02784116841624829
rule7:  item   14*9 item   8*11conf   0.147347051304544supf   0.022360413814087935realconf   0.1634349030470914realsupf   0.026928343222272933
rule8:  item   14*9 item   7*11conf   0.1520589488458358supf   0.023075460216035296realconf   0.16066481994459833realsupf   0.02647193062528526
rule9:  item   14*9 item   18*11conf   0.1348154089074915supf   0.02045869465997262realconf   0.15789473684210525realsupf   0.02601551802829758
rule10:  item   13*10 item   7*11conf   0.16194898187513987supf   0.022021907804655405realconf   0.1595900439238653realsupf   0.02487448653582839
rule11:  item   18*13 item   18*11conf   0.17607165706973776supf   0.020934124448501446realconf   0.18042813455657492realsupf   0.026928343222272933
rule12:  item   18*11 item   8*11conf   0.13665866100315596supf   0.02618667275216796realconf   0.1423982869379015realsupf   0.03035143769968051
rule13:  item   18*11 item   7*11conf   0.11373335185883567supf   0.02179370150616157realconf   0.11349036402569593realsupf   0.024189867640346873
rule14:  item   18*11 item   17*14conf   0.11937039757051267supf   0.02287387798569907realconf   0.14346895074946467realsupf   0.03057964399817435
rule15:  item   17*14 item   8*11conf   0.13855399339689106supf   0.028411684162482877realconf   0.13631937682570594realsupf   0.03194888178913738
rule16:  item   17*14 item   9*11conf   0.11230849130096057supf   0.023029818956336524realconf   0.11100292112950341realsupf   0.02601551802829758
rule17:  item   17*14 item   7*11conf   0.12130429943984838supf   0.02487448653582838realconf   0.12074001947419669realsupf   0.028297581013235967
rule18:  item   17*14 item   13*10conf   0.10604852171977576supf   0.021746158527308688realconf   0.11197663096397274realsupf   0.02624372432679142
rule19:  item   17*14 item   18*11conf   0.17854360648440082supf   0.036611897155028154realconf   0.19182083739045763realsupf   0.04495664080328617
