# Supplementary material for: A novel on-line spatial-temporal k-anonymity method for location privacy protection from sequence rules-based inference attacks
Source: PLoS One. 2017 Aug 2;12(8):e0182232. doi: 10.1371/journal.pone.0182232 (PMC5540611; doi:10.1371/journal.pone.0182232)
Supplement: S4 Dataset — (ZIP) [file pone.0182232.s004.zip › S4 Dataset/dataset/2 expansion/rule/SeR with tSTK expansion/k=10/For SeR 6/6_1.txt]

rule1:  item   19*5 item   18*11conf   0.23983115886415962supf   0.021433470507544582realconf   0.211864406779661realsupf   0.0257201646090535
rule2:  item   8*11 item   8*12conf   0.11461067366579177supf   0.02246227709190672realconf   0.13846153846153847realsupf   0.027777777777777776
rule3:  item   8*11 item   7*11conf   0.12598425196850394supf   0.024691358024691357realconf   0.13333333333333333realsupf   0.026748971193415638
rule4:  item   8*11 item   18*11conf   0.11286089238845144supf   0.022119341563786008realconf   0.1282051282051282realsupf   0.0257201646090535
rule5:  item   8*11 item   17*14conf   0.10761154855643044supf   0.02109053497942387realconf   0.12307692307692308realsupf   0.024691358024691357
rule6:  item   9*11 item   8*11conf   0.13662790697674418supf   0.020147462277091906realconf   0.152317880794702realsupf   0.023662551440329218
rule7:  item   9*11 item   7*11conf   0.15supf   0.022119341563786008realconf   0.152317880794702realsupf   0.023662551440329218
rule8:  item   7*11 item   8*11conf   0.14211438474870017supf   0.028120713305898493realconf   0.16080402010050251realsupf   0.03292181069958848
rule9:  item   7*11 item   18*11conf   0.11005199306759098supf   0.021776406035665295realconf   0.12060301507537688realsupf   0.024691358024691357
rule10:  item   7*12 item   7*11conf   0.18103448275862072supf   0.023405349794238684realconf   0.2realsupf   0.02880658436213992
rule11:  item   14*9 item   8*11conf   0.16116263288848676supf   0.024434156378600823realconf   0.16981132075471697realsupf   0.027777777777777776
rule12:  item   14*9 item   7*11conf   0.19169871069893687supf   0.029063786008230452realconf   0.1949685534591195realsupf   0.03189300411522634
rule13:  item   14*9 item   18*11conf   0.13876950916082334supf   0.021039094650205762realconf   0.16352201257861634realsupf   0.026748971193415638
rule14:  item   13*10 item   7*11conf   0.1807387862796834supf   0.02349108367626886realconf   0.1780821917808219realsupf   0.026748971193415638
rule15:  item   13*10 item   18*11conf   0.15501319261213722supf   0.020147462277091906realconf   0.15753424657534246realsupf   0.023662551440329218
rule16:  item   18*13 item   8*11conf   0.17298187808896212supf   0.021604938271604937realconf   0.16556291390728478realsupf   0.0257201646090535
rule17:  item   18*13 item   18*11conf   0.1771004942339374supf   0.022119341563786008realconf   0.16556291390728478realsupf   0.0257201646090535
rule18:  item   18*11 item   8*11conf   0.12037776004256454supf   0.023276748971193417realconf   0.13333333333333333realsupf   0.02880658436213992
rule19:  item   18*11 item   17*14conf   0.11527888622860692supf   0.022290809327846366realconf   0.1380952380952381realsupf   0.029835390946502057
rule20:  item   17*14 item   8*11conf   0.13746630727762796supf   0.026234567901234566realconf   0.1308411214953271realsupf   0.02880658436213992
rule21:  item   17*14 item   9*11conf   0.10871518418688224supf   0.020747599451303153realconf   0.10747663551401869realsupf   0.023662551440329218
rule22:  item   17*14 item   7*11conf   0.13027852650494154supf   0.024862825788751715realconf   0.13551401869158877realsupf   0.029835390946502057
rule23:  item   17*14 item   14*9conf   0.10512129380053903supf   0.020061728395061727realconf   0.09345794392523364realsupf   0.0205761316872428
rule24:  item   17*14 item   18*11conf   0.2048517520215633supf   0.039094650205761326realconf   0.2102803738317757realsupf   0.046296296296296294
