# Supplementary material for: A novel on-line spatial-temporal k-anonymity method for location privacy protection from sequence rules-based inference attacks
Source: PLoS One. 2017 Aug 2;12(8):e0182232. doi: 10.1371/journal.pone.0182232 (PMC5540611; doi:10.1371/journal.pone.0182232)
Supplement: S4 Dataset — (ZIP) [file pone.0182232.s004.zip › S4 Dataset/dataset/2 expansion/rule/SeR with tSTK expansion/k=10/For SeR 6/6_2.txt]

rule1:  item   19*5 item   18*11conf   0.22558318379902595supf   0.020215943027796925realconf   0.2realsupf   0.02343211578221916
rule2:  item   8*11 item   8*12conf   0.11274509803921566supf   0.02245577762462669realconf   0.1342281879194631realsupf   0.027567195037904894
rule3:  item   8*11 item   7*11conf   0.1245674740484429supf   0.024810475534114404realconf   0.12751677852348994realsupf   0.026188835286009647
rule4:  item   8*11 item   18*11conf   0.10726643598615916supf   0.021364576154376293realconf   0.12080536912751678realsupf   0.024810475534114404
rule5:  item   8*11 item   17*14conf   0.10322952710495963supf   0.020560532965770734realconf   0.11409395973154363realsupf   0.02343211578221916
rule6:  item   9*13 item   7*11conf   0.24069148936170218supf   0.02079025959108661realconf   0.22981366459627328realsupf   0.025499655410062026
rule7:  item   8*15 item   8*11conf   0.22116182572614104supf   0.020407381882226818realconf   0.19101123595505617realsupf   0.02343211578221916
rule8:  item   9*11 item   8*11conf   0.14786462530217565supf   0.02107741787273145realconf   0.167420814479638realsupf   0.025499655410062026
rule9:  item   9*11 item   7*11conf   0.16841257050765507supf   0.02400643234550884realconf   0.17194570135746606realsupf   0.026188835286009647
rule10:  item   7*11 item   8*11conf   0.13628668171557562supf   0.027739490006891798realconf   0.1540983606557377realsupf   0.03239145416953825
rule11:  item   7*11 item   18*11conf   0.10270880361173818supf   0.020905122903744546realconf   0.11475409836065574realsupf   0.024121295658166782
rule12:  item   7*12 item   7*11conf   0.19553072625698326supf   0.02613140362968068realconf   0.2186046511627907realsupf   0.03239145416953825
rule13:  item   14*9 item   8*11conf   0.16575098661301557supf   0.02460372157133012realconf   0.17872340425531916realsupf   0.028945554789800137
rule14:  item   14*9 item   7*11conf   0.195542830612087supf   0.029025959108660696realconf   0.20425531914893616realsupf   0.03308063404548587
rule15:  item   13*10 item   7*11conf   0.18246550956831328supf   0.0235469790948771realconf   0.1822429906542056realsupf   0.026878015161957272
rule16:  item   18*13 item   8*11conf   0.18632683106367315supf   0.023259820813232253realconf   0.17857142857142858realsupf   0.027567195037904894
rule17:  item   18*13 item   18*11conf   0.16838424733161572supf   0.02101998621640248realconf   0.16517857142857142realsupf   0.025499655410062026
rule18:  item   18*11 item   8*11conf   0.13090207606099577supf   0.024552033080634045realconf   0.1390728476821192realsupf   0.028945554789800137
rule19:  item   18*11 item   7*11conf   0.11207054932941393supf   0.02101998621640248realconf   0.10927152317880795realsupf   0.022742935906271536
rule20:  item   18*11 item   17*14conf   0.12493110417049423supf   0.02343211578221916realconf   0.1423841059602649realsupf   0.029634734665747762
rule21:  item   17*14 item   8*11conf   0.13914983560356972supf   0.02722260509993108realconf   0.13109756097560976realsupf   0.029634734665747762
rule22:  item   17*14 item   9*11conf   0.10920620009394078supf   0.02136457615437629realconf   0.11280487804878049realsupf   0.025499655410062026
rule23:  item   17*14 item   7*11conf   0.13386566463128224supf   0.026188835286009647realconf   0.13414634146341464realsupf   0.030323914541695383
rule24:  item   17*14 item   14*9conf   0.11507750117426017supf   0.02251320928095566realconf   0.10975609756097561realsupf   0.024810475534114404
rule25:  item   17*14 item   13*10conf   0.10260098637858148supf   0.0200723638869745realconf   0.10670731707317073realsupf   0.024121295658166782
rule26:  item   17*14 item   18*11conf   0.19263738844527947supf   0.037686652883069154realconf   0.2073170731707317realsupf   0.04686423156443832
