# Supplementary material for: A novel on-line spatial-temporal k-anonymity method for location privacy protection from sequence rules-based inference attacks
Source: PLoS One. 2017 Aug 2;12(8):e0182232. doi: 10.1371/journal.pone.0182232 (PMC5540611; doi:10.1371/journal.pone.0182232)
Supplement: S4 Dataset — (ZIP) [file pone.0182232.s004.zip › S4 Dataset/dataset/2 expansion/rule/SeR with tSTK expansion/k=10/For SeR 6/6_3.txt]

rule1:  item   19*5 item   18*11conf   0.21635058000368254supf   0.02019941550627471realconf   0.20085470085470086realsupf   0.024239298607529654
rule2:  item   8*11 item   8*12conf   0.11236673773987207supf   0.02264913185490803realconf   0.1318407960199005realsupf   0.027333677153171736
rule3:  item   8*11 item   7*11conf   0.1189765458422175supf   0.02398143372872615realconf   0.12189054726368159realsupf   0.02527075812274368
rule4:  item   8*11 item   17*14conf   0.10405117270788912supf   0.020973010142685232realconf   0.11691542288557213realsupf   0.024239298607529654
rule5:  item   9*13 item   7*11conf   0.22987390882638212supf   0.02037132542547705realconf   0.22272727272727272realsupf   0.02527075812274368
rule6:  item   9*11 item   8*11conf   0.15544197233914608supf   0.02221935705690218realconf   0.17114093959731544realsupf   0.02630221763795771
rule7:  item   9*11 item   7*11conf   0.16175586289837646supf   0.02312188413271446realconf   0.16778523489932887realsupf   0.025786487880350695
rule8:  item   7*11 item   8*11conf   0.13099389712292941supf   0.025829465360151283realconf   0.15151515151515152realsupf   0.030943785456420837
rule9:  item   7*12 item   7*11conf   0.18149234278266535supf   0.023938456248925565realconf   0.2062937062937063realsupf   0.030428055698813822
rule10:  item   14*9 item   8*11conf   0.16115560640732268supf   0.024213512119649304realconf   0.1755485893416928realsupf   0.02888086642599278
rule11:  item   14*9 item   7*11conf   0.1823226544622426supf   0.027393845624892558realconf   0.19435736677115986realsupf   0.03197524497163486
rule12:  item   13*10 item   7*11conf   0.17550602100947987supf   0.023551658930720303realconf   0.17288135593220338realsupf   0.02630221763795771
rule13:  item   18*13 item   18*11conf   0.17428669645926434supf   0.021789582258896337realconf   0.17333333333333334realsupf   0.026817947395564725
rule14:  item   18*11 item   8*11conf   0.12700069589422405supf   0.02353017019082001realconf   0.13636363636363635realsupf   0.02784940691077875
rule15:  item   18*11 item   17*14conf   0.12512178148921363supf   0.023182052604435278realconf   0.14898989898989898realsupf   0.030428055698813822
rule16:  item   17*14 item   8*11conf   0.13399092178770955supf   0.026388172597558882realconf   0.13122171945701358realsupf   0.029912325941206807
rule17:  item   17*14 item   9*11conf   0.1174057262569833supf   0.02312188413271446realconf   0.11764705882352941realsupf   0.026817947395564725
rule18:  item   17*14 item   7*11conf   0.12264315642458105supf   0.024153343647928486realconf   0.12669683257918551realsupf   0.02888086642599278
rule19:  item   17*14 item   14*9conf   0.10911312849162016supf   0.02148873990029225realconf   0.10180995475113122realsupf   0.02320783909231563
rule20:  item   17*14 item   18*11conf   0.17615223463687157supf   0.0346914216950318realconf   0.18778280542986425realsupf   0.042805569881382156
