# Supplementary material for: A novel on-line spatial-temporal k-anonymity method for location privacy protection from sequence rules-based inference attacks
Source: PLoS One. 2017 Aug 2;12(8):e0182232. doi: 10.1371/journal.pone.0182232 (PMC5540611; doi:10.1371/journal.pone.0182232)
Supplement: S4 Dataset — (ZIP) [file pone.0182232.s004.zip › S4 Dataset/dataset/2 expansion/rule/SeR with tSTK expansion/k=10/For SeR 6/6_4.txt]

rule1:  item   19*5 item   18*11conf   0.22199046483909393supf   0.02045579352004393realconf   0.2013888888888889realsupf   0.023887973640856673
rule2:  item   8*11 item   8*12conf   0.11620540180060021supf   0.0239222954420648realconf   0.13813229571984437realsupf   0.029242174629324547
rule3:  item   8*11 item   7*11conf   0.10703567855951984supf   0.022034596375617794realconf   0.11089494163424124realsupf   0.023476112026359144
rule4:  item   8*11 item   18*11conf   0.10370123374458151supf   0.02134816035145524realconf   0.11673151750972763realsupf   0.02471169686985173
rule5:  item   8*11 item   17*14conf   0.10686895631877291supf   0.022000274574409662realconf   0.12062256809338522realsupf   0.025535420098846788
rule6:  item   9*13 item   7*11conf   0.22686798296554392supf   0.02011257550796266realconf   0.2246376811594203realsupf   0.025535420098846788
rule7:  item   9*11 item   8*11conf   0.15804529201430279supf   0.02275535420098847realconf   0.17333333333333334realsupf   0.026771004942339374
rule8:  item   9*11 item   7*11conf   0.1539928486293206supf   0.0221718835804503realconf   0.16realsupf   0.02471169686985173
rule9:  item   7*11 item   8*11conf   0.13581560283687946supf   0.02629049972542559realconf   0.1540041067761807realsupf   0.03088962108731466
rule10:  item   7*12 item   7*11conf   0.18322818086225026supf   0.023922295442064798realconf   0.20949720670391062realsupf   0.03088962108731466
rule11:  item   14*9 item   8*11conf   0.15924680564895763supf   0.02438220757825371realconf   0.1724137931034483realsupf   0.028830313014827018
rule12:  item   14*9 item   7*11conf   0.1765075095270119supf   0.02702498627127952realconf   0.18719211822660098realsupf   0.03130148270181219
rule13:  item   13*10 item   7*11conf   0.17526086516057138supf   0.02375068643602416realconf   0.17333333333333334realsupf   0.026771004942339374
rule14:  item   13*10 item   18*11conf   0.1549488400364705supf   0.020998077979132345realconf   0.17066666666666666realsupf   0.026359143327841845
rule15:  item   18*13 item   18*11conf   0.1825101394521918supf   0.022549423393739703realconf   0.17962466487935658realsupf   0.02759472817133443
rule16:  item   18*11 item   8*11conf   0.13815862043607752supf   0.025792833607907743realconf   0.14829659318637275realsupf   0.030477759472817133
rule17:  item   18*11 item   17*14conf   0.11975585542523073supf   0.02235722130697419realconf   0.14428857715430862realsupf   0.029654036243822075
rule18:  item   17*14 item   8*11conf   0.14364218141346705supf   0.028349807797913237realconf   0.13978494623655913realsupf   0.03212520593080725
rule19:  item   17*14 item   9*11conf   0.11042710072342805supf   0.0217943437671609realconf   0.1111111111111111realsupf   0.025535420098846788
rule20:  item   17*14 item   7*11conf   0.10781858653311087supf   0.021279516749038992realconf   0.1111111111111111realsupf   0.025535420098846788
rule21:  item   17*14 item   14*9conf   0.11199220923761836supf   0.022103239978034046realconf   0.1039426523297491realsupf   0.023887973640856673
rule22:  item   17*14 item   18*11conf   0.18350027824151383supf   0.036216364634816034realconf   0.1917562724014337realsupf   0.04406919275123559
