# Supplementary material for: A novel on-line spatial-temporal k-anonymity method for location privacy protection from sequence rules-based inference attacks
Source: PLoS One. 2017 Aug 2;12(8):e0182232. doi: 10.1371/journal.pone.0182232 (PMC5540611; doi:10.1371/journal.pone.0182232)
Supplement: S4 Dataset — (ZIP) [file pone.0182232.s004.zip › S4 Dataset/dataset/2 expansion/rule/SeR with tSTK expansion/k=10/For SeR 6/6_5.txt]

rule1:  item   19*5 item   18*11conf   0.22002733258789905supf   0.020244627343392777realconf   0.20461095100864554realsupf   0.024348422496570644
rule2:  item   8*11 item   8*10conf   0.10142373837045389supf   0.020561842706904435realconf   0.11494252873563218realsupf   0.02400548696844993
rule3:  item   8*11 item   8*12conf   0.11728221031857905supf   0.02377686328303612realconf   0.13793103448275862realsupf   0.02880658436213992
rule4:  item   8*11 item   7*11conf   0.11051592895404568supf   0.022405121170553273realconf   0.11494252873563218realsupf   0.02400548696844993
rule5:  item   8*11 item   17*14conf   0.10586411051592895supf   0.02146204846822131realconf   0.12315270935960591realsupf   0.0257201646090535
rule6:  item   9*11 item   8*11conf   0.16246776433247373supf   0.023405349794238684realconf   0.17738359201773837realsupf   0.027434842249657063
rule7:  item   9*11 item   7*11conf   0.14758976393572704supf   0.021262002743484224realconf   0.15521064301552107realsupf   0.02400548696844993
rule8:  item   7*11 item   8*11conf   0.13763219741480615supf   0.02677754915409237realconf   0.15306122448979592realsupf   0.030864197530864196
rule9:  item   7*12 item   7*11conf   0.1754916792738276supf   0.023205304069501602realconf   0.2018348623853211realsupf   0.03017832647462277
rule10:  item   14*9 item   8*11conf   0.14755279220533046supf   0.022245084590763606realconf   0.16075156576200417realsupf   0.026406035665294925
rule11:  item   14*9 item   7*11conf   0.15835766008264782supf   0.023874028349336995realconf   0.16701461377870563realsupf   0.027434842249657063
rule12:  item   13*10 item   7*11conf   0.16079665473983712supf   0.02131915866483768realconf   0.15765765765765766realsupf   0.02400548696844993
rule13:  item   18*13 item   18*11conf   0.17702390494601353supf   0.021459190672153638realconf   0.18077803203661327realsupf   0.02709190672153635
rule14:  item   18*11 item   8*11conf   0.13669053692719058supf   0.025420096021947874realconf   0.14333333333333334realsupf   0.029492455418381344
rule15:  item   18*11 item   7*11conf   0.11156529489504258supf   0.020747599451303157realconf   0.11166666666666666realsupf   0.022976680384087792
rule16:  item   18*11 item   17*14conf   0.11761994037557244supf   0.021873571101966166realconf   0.14realsupf   0.02880658436213992
rule17:  item   17*14 item   8*11conf   0.14386427466040017supf   0.028692272519433015realconf   0.1394658753709199realsupf   0.03223593964334705
rule18:  item   17*14 item   9*11conf   0.11248352152232483supf   0.022433699131229997realconf   0.11275964391691394realsupf   0.02606310013717421
rule19:  item   17*14 item   7*11conf   0.12208402590703282supf   0.02434842249657065realconf   0.12166172106824925realsupf   0.028120713305898493
rule20:  item   17*14 item   14*9conf   0.10259643491717778supf   0.020461819844535892realconf   0.09495548961424333realsupf   0.02194787379972565
rule21:  item   17*14 item   18*11conf   0.18023155843411484supf   0.0359453589391861realconf   0.1913946587537092realsupf   0.044238683127572016
