# Supplementary material for: A novel on-line spatial-temporal k-anonymity method for location privacy protection from sequence rules-based inference attacks
Source: PLoS One. 2017 Aug 2;12(8):e0182232. doi: 10.1371/journal.pone.0182232 (PMC5540611; doi:10.1371/journal.pone.0182232)
Supplement: S4 Dataset — (ZIP) [file pone.0182232.s004.zip › S4 Dataset/dataset/2 expansion/rule/SeR with tSTK expansion/k=10/For SeR 7/7_1.txt]

rule1:  item   19*5 item   18*11conf   0.23661041819515777supf   0.02193877551020408realconf   0.21774193548387097realsupf   0.027551020408163266
rule2:  item   18*13 item   18*11conf   0.16742700729927007supf   0.021845238095238095realconf   0.18238993710691823realsupf   0.02959183673469388
rule3:  item   18*13 item   17*14conf   0.20138164754953078supf   0.026275510204081632realconf   0.20754716981132076realsupf   0.0336734693877551
rule4:  item   18*11 item   8*11conf   0.11952998379254456supf   0.022576530612244898realconf   0.12380952380952381realsupf   0.026530612244897958
rule5:  item   8*11 item   8*12conf   0.12938005390835577supf   0.024489795918367342realconf   0.16062176165803108realsupf   0.03163265306122449
rule6:  item   8*11 item   7*11conf   0.13926325247079963supf   0.026360544217687073realconf   0.14507772020725387realsupf   0.02857142857142857
rule7:  item   9*11 item   8*11conf   0.14336704342653178supf   0.02049319727891156realconf   0.16233766233766234realsupf   0.025510204081632654
rule8:  item   9*11 item   7*11conf   0.1451516954193932supf   0.02074829931972789realconf   0.14935064935064934realsupf   0.02346938775510204
rule9:  item   7*11 item   8*11conf   0.11959399823477496supf   0.023044217687074833realconf   0.13846153846153847realsupf   0.027551020408163266
rule10:  item   7*11 item   14*9conf   0.1116504854368932supf   0.02151360544217687realconf   0.11794871794871795realsupf   0.02346938775510204
rule11:  item   7*11 item   13*10conf   0.10591350397175639supf   0.02040816326530612realconf   0.11794871794871795realsupf   0.02346938775510204
rule12:  item   7*12 item   7*11conf   0.16313993174061434supf   0.020323129251700676realconf   0.19424460431654678realsupf   0.027551020408163266
rule13:  item   14*9 item   8*11conf   0.1520912547528517supf   0.022448979591836733realconf   0.16560509554140126realsupf   0.026530612244897958
rule14:  item   10*12 item   8*11conf   0.16811354554223507supf   0.02074829931972789realconf   0.18439716312056736realsupf   0.026530612244897958
rule15:  item   17*14 item   18*13conf   0.11174242424242421supf   0.023412698412698413realconf   0.13304721030042918realsupf   0.03163265306122449
rule16:  item   17*14 item   18*11conf   0.17711038961038958supf   0.03710884353741497realconf   0.19313304721030042realsupf   0.04591836734693878
rule17:  item   17*14 item   8*11conf   0.1371753246753246supf   0.02874149659863945realconf   0.13733905579399142realsupf   0.0326530612244898
rule18:  item   17*14 item   9*11conf   0.11850649350649348supf   0.024829931972789116realconf   0.11587982832618025realsupf   0.027551020408163266
rule19:  item   17*14 item   7*11conf   0.14610389610389607supf   0.030612244897959183realconf   0.15450643776824036realsupf   0.036734693877551024
rule20:  item   17*14 item   13*10conf   0.11363636363636359supf   0.023809523809523808realconf   0.11587982832618025realsupf   0.027551020408163266
rule21:  item   13*10 item   18*11conf   0.15206216377764495supf   0.02163265306122449realconf   0.15822784810126583realsupf   0.025510204081632654
rule22:  item   13*10 item   7*11conf   0.19246861924686193supf   0.02738095238095238realconf   0.189873417721519realsupf   0.030612244897959183
