# Supplementary material for: A novel on-line spatial-temporal k-anonymity method for location privacy protection from sequence rules-based inference attacks
Source: PLoS One. 2017 Aug 2;12(8):e0182232. doi: 10.1371/journal.pone.0182232 (PMC5540611; doi:10.1371/journal.pone.0182232)
Supplement: S4 Dataset — (ZIP) [file pone.0182232.s004.zip › S4 Dataset/dataset/2 expansion/rule/SeR with tSTK expansion/k=10/For SeR 7/7_2.txt]

rule1:  item   19*5 item   18*11conf   0.2238249191743347supf   0.0205620287868403realconf   0.20454545454545456realsupf   0.02467443454420836
rule2:  item   8*11 item   8*12conf   0.1223591549295775supf   0.023817683344756688realconf   0.14864864864864866realsupf   0.03015764222069911
rule3:  item   8*11 item   7*11conf   0.13321596244131456supf   0.025931002970070827realconf   0.13513513513513514realsupf   0.027416038382453736
rule4:  item   8*11 item   14*9conf   0.10710093896713616supf   0.02084761251999086realconf   0.11824324324324324realsupf   0.023989033584647018
rule5:  item   9*11 item   8*11conf   0.15268112975849363supf   0.02130454649303176realconf   0.17410714285714285realsupf   0.026730637422892393
rule6:  item   9*11 item   7*11conf   0.16537044617273838supf   0.023075165638565227realconf   0.16964285714285715realsupf   0.02604523646333105
rule7:  item   7*11 item   8*11conf   0.12164477441462021supf   0.02433173406442769realconf   0.13953488372093023realsupf   0.02878684030157642
rule8:  item   7*11 item   7*12conf   0.105653912050257supf   0.02113319625314142realconf   0.12292358803986711realsupf   0.025359835503769704
rule9:  item   7*12 item   7*11conf   0.18432574430823115supf   0.024046150331277126realconf   0.21495327102803738realsupf   0.031528444139821796
rule10:  item   14*9 item   8*11conf   0.1596394984326019supf   0.02326936257710761realconf   0.1759656652360515realsupf   0.02810143934201508
rule11:  item   14*9 item   7*11conf   0.15572100313479625supf   0.02269819511080649realconf   0.17167381974248927realsupf   0.027416038382453736
rule12:  item   13*10 item   7*11conf   0.19051580698835274supf   0.026159469956591276realconf   0.1902654867256637realsupf   0.029472241261137764
rule13:  item   18*13 item   8*11conf   0.1652452025586354supf   0.021247429746401644realconf   0.15948275862068967realsupf   0.025359835503769704
rule14:  item   18*13 item   18*11conf   0.16209132906894103supf   0.02084190084532785realconf   0.17672413793103448realsupf   0.02810143934201508
rule15:  item   18*13 item   17*14conf   0.18523454157782523supf   0.023817683344756688realconf   0.1810344827586207realsupf   0.02878684030157642
rule16:  item   18*11 item   8*11conf   0.13043074637950244supf   0.024074708704592187realconf   0.13245033112582782realsupf   0.027416038382453736
rule17:  item   18*11 item   7*11conf   0.10954326030449314supf   0.02021932830705963realconf   0.10596026490066225realsupf   0.02193283070596299
rule18:  item   18*11 item   17*14conf   0.1174031439534596supf   0.021670093671464472realconf   0.1423841059602649realsupf   0.029472241261137764
rule19:  item   17*14 item   8*11conf   0.1388431566238613supf   0.02890107379483665realconf   0.13544668587896252realsupf   0.03221384509938314
rule20:  item   17*14 item   9*11conf   0.11579409504993962supf   0.02410326707790724realconf   0.11815561959654179realsupf   0.02810143934201508
rule21:  item   17*14 item   7*11conf   0.14433102842717596supf   0.030043408727438888realconf   0.14697406340057637realsupf   0.03495544893762851
rule22:  item   17*14 item   14*9conf   0.10920864888596202supf   0.022732465158784555realconf   0.1037463976945245realsupf   0.02467443454420836
rule23:  item   17*14 item   13*10conf   0.11840083415651409supf   0.024645876170893304realconf   0.12103746397694524realsupf   0.02878684030157642
rule24:  item   17*14 item   18*13conf   0.10990377931438189supf   0.022877160916914174realconf   0.13256484149855907realsupf   0.031528444139821796
rule25:  item   17*14 item   18*11conf   0.17467895949950613supf   0.03636052090472927realconf   0.19596541786743515realsupf   0.04660726525017135
