# Supplementary material for: A novel on-line spatial-temporal k-anonymity method for location privacy protection from sequence rules-based inference attacks
Source: PLoS One. 2017 Aug 2;12(8):e0182232. doi: 10.1371/journal.pone.0182232 (PMC5540611; doi:10.1371/journal.pone.0182232)
Supplement: S4 Dataset — (ZIP) [file pone.0182232.s004.zip › S4 Dataset/dataset/2 expansion/rule/SeR with tSTK expansion/k=10/For SeR 7/7_3.txt]

rule1:  item   19*5 item   18*11conf   0.2152765267519366supf   0.020458825543571306realconf   0.20416666666666666realsupf   0.025166923472008218
rule2:  item   8*11 item   8*12conf   0.11943844492440606supf   0.02366889231296011realconf   0.1425realsupf   0.029275808936825885
rule3:  item   8*11 item   7*11conf   0.12526997840172788supf   0.024824516349940078realconf   0.1275realsupf   0.026194144838212634
rule4:  item   9*11 item   8*11conf   0.15911165196227559supf   0.022384865605204585realconf   0.1760797342192691realsupf   0.027221366204417053
rule5:  item   9*11 item   7*11conf   0.1594158807423182supf   0.022427666495463107realconf   0.16611295681063123realsupf   0.025680534155110426
rule6:  item   7*11 item   8*11conf   0.11966564012318524supf   0.023283684300633455realconf   0.14030612244897958realsupf   0.02824858757062147
rule7:  item   7*12 item   7*11conf   0.1728354263053536supf   0.022384865605204588realconf   0.20350877192982456realsupf   0.029789419619928096
rule8:  item   14*9 item   8*11conf   0.15660911243286949supf   0.023215202876219827realconf   0.17350157728706625realsupf   0.02824858757062147
rule9:  item   14*9 item   7*11conf   0.15285557544609346supf   0.0226587913028591realconf   0.17034700315457413realsupf   0.02773497688751926
rule10:  item   10*12 item   8*11conf   0.17071779884524915supf   0.020501626433829825realconf   0.18681318681318682realsupf   0.026194144838212634
rule11:  item   13*10 item   7*11conf   0.1817405622979813supf   0.025509330594076354realconf   0.1791530944625407realsupf   0.02824858757062147
rule12:  item   13*10 item   18*11conf   0.14703909251692382supf   0.02063858928265708realconf   0.15960912052117263realsupf   0.025166923472008218
rule13:  item   18*13 item   18*11conf   0.16938994173977098supf   0.021652970381783945realconf   0.18181818181818182realsupf   0.028762198253723677
rule14:  item   18*13 item   17*14conf   0.19620973682448267supf   0.025081321691491184realconf   0.19805194805194806realsupf   0.03133025166923472
rule15:  item   18*11 item   8*11conf   0.12661335578002245supf   0.02317668207498716realconf   0.13131313131313133realsupf   0.02670775552131484
rule16:  item   18*11 item   17*14conf   0.11943509165731389supf   0.021862694744050677realconf   0.14898989898989898realsupf   0.030303030303030304
rule17:  item   17*14 item   8*11conf   0.1340137747904739supf   0.02764937510700223realconf   0.13449023861171366realsupf   0.03184386235233693
rule18:  item   17*14 item   9*11conf   0.12198157829225796supf   0.025166923472008218realconf   0.12147505422993492realsupf   0.028762198253723677
rule19:  item   17*14 item   7*11conf   0.1311094514978011supf   0.027050162643382985realconf   0.13665943600867678realsupf   0.032357473035439135
rule20:  item   17*14 item   14*9conf   0.10497054186374581supf   0.021657250470809797realconf   0.09761388286334056realsupf   0.023112480739599383
rule21:  item   17*14 item   13*10conf   0.1119201725997843supf   0.023091080294470125realconf   0.11496746203904555realsupf   0.027221366204417053
rule22:  item   17*14 item   18*13conf   0.102038558349238supf   0.021052331221822745realconf   0.12364425162689804realsupf   0.029275808936825885
rule23:  item   17*14 item   18*11conf   0.1633889303792217supf   0.03370998116760828realconf   0.18004338394793926realsupf   0.04262968669748331
