# Supplementary material for: A novel on-line spatial-temporal k-anonymity method for location privacy protection from sequence rules-based inference attacks
Source: PLoS One. 2017 Aug 2;12(8):e0182232. doi: 10.1371/journal.pone.0182232 (PMC5540611; doi:10.1371/journal.pone.0182232)
Supplement: S4 Dataset — (ZIP) [file pone.0182232.s004.zip › S4 Dataset/dataset/2 expansion/rule/SeR with tSTK expansion/k=10/For SeR 7/7_4.txt]

rule1:  item   19*5 item   18*11conf   0.22101873536299746supf   0.020662287903667215realconf   0.20408163265306123realsupf   0.024630541871921183
rule2:  item   8*11 item   8*12conf   0.12175816773324352supf   0.024733169129720855realconf   0.146484375realsupf   0.03078817733990148
rule3:  item   8*11 item   7*11conf   0.11182216234422365supf   0.022714833059660648realconf   0.115234375realsupf   0.024220032840722498
rule4:  item   8*11 item   17*14conf   0.10020208824520041supf   0.0203544061302682realconf   0.1171875realsupf   0.024630541871921183
rule5:  item   9*11 item   8*11conf   0.16097208854667955supf   0.02288587848932677realconf   0.17724867724867724realsupf   0.027504105090311988
rule6:  item   9*11 item   7*11conf   0.15206929740134748supf   0.02162014230979748realconf   0.15873015873015872realsupf   0.024630541871921183
rule7:  item   7*11 item   8*11conf   0.12665237584851735supf   0.024254241926655717realconf   0.14492753623188406realsupf   0.028735632183908046
rule8:  item   7*12 item   7*11conf   0.1762829034831162supf   0.02268062397372742realconf   0.20728291316526612realsupf   0.030377668308702793
rule9:  item   14*9 item   8*11conf   0.15567699394815285supf   0.023583743842364533realconf   0.1707920792079208realsupf   0.02832512315270936
rule10:  item   14*9 item   7*11conf   0.1534188420196911supf   0.023241652983032293realconf   0.16831683168316833realsupf   0.027914614121510674
rule11:  item   13*10 item   7*11conf   0.1802504019096799supf   0.025314723590585658realconf   0.17829457364341086realsupf   0.02832512315270936
rule12:  item   13*10 item   18*11conf   0.15374872119647293supf   0.021592775041050904realconf   0.17054263565891473realsupf   0.027093596059113302
rule13:  item   18*13 item   18*11conf   0.1783597106651439supf   0.022437739463601534realconf   0.18635170603674542realsupf   0.02914614121510673
rule14:  item   18*13 item   17*14conf   0.18368956327840327supf   0.023108237547892724realconf   0.1889763779527559realsupf   0.029556650246305417
rule15:  item   18*11 item   8*11conf   0.13792274106416044supf   0.02550287356321839realconf   0.14428857715430862realsupf   0.029556650246305417
rule16:  item   18*11 item   17*14conf   0.11522237845038112supf   0.02130541871921182realconf   0.14428857715430862realsupf   0.029556650246305417
rule17:  item   17*14 item   8*11conf   0.14327700220426168supf   0.02935139573070607realconf   0.14211438474870017realsupf   0.03366174055829228
rule18:  item   17*14 item   9*11conf   0.11438781644512735supf   0.02343322386425835realconf   0.11438474870017332realsupf   0.027093596059113302
rule19:  item   17*14 item   7*11conf   0.11522276401042027supf   0.02360426929392447realconf   0.1195840554592721realsupf   0.02832512315270936
rule20:  item   17*14 item   14*9conf   0.10854318348807704supf   0.02223590585659551realconf   0.10051993067590988realsupf   0.023809523809523808
rule21:  item   17*14 item   13*10conf   0.10779173067931345supf   0.022081964969896006realconf   0.11265164644714037realsupf   0.026683087027914613
rule22:  item   17*14 item   18*11conf   0.17293433972346556supf   0.03542692939244664realconf   0.1854419410745234realsupf   0.043924466338259444
