# Supplementary material for: A novel on-line spatial-temporal k-anonymity method for location privacy protection from sequence rules-based inference attacks
Source: PLoS One. 2017 Aug 2;12(8):e0182232. doi: 10.1371/journal.pone.0182232 (PMC5540611; doi:10.1371/journal.pone.0182232)
Supplement: S4 Dataset — (ZIP) [file pone.0182232.s004.zip › S4 Dataset/dataset/2 expansion/rule/SeR with tSTK expansion/k=10/For SeR 7/7_5.txt]

rule1:  item   19*5 item   18*11conf   0.21924348145427827supf   0.020417236662106708realconf   0.20679886685552407realsupf   0.02496580027359781
rule2:  item   8*11 item   8*10conf   0.10228888257037248supf   0.020505585955312357realconf   0.11532125205930807realsupf   0.023939808481532147
rule3:  item   8*11 item   8*12conf   0.12197895934034686supf   0.024452804377564974realconf   0.14497528830313014realsupf   0.030095759233926128
rule4:  item   8*11 item   9*11conf   0.10072504975831675supf   0.020192088463292294realconf   0.11367380560131796realsupf   0.02359781121751026
rule5:  item   8*11 item   7*11conf   0.11458629513790164supf   0.022970816233470134realconf   0.1186161449752883realsupf   0.024623803009575923
rule6:  item   8*11 item   17*14conf   0.1002274665908445supf   0.020092339261285914realconf   0.12026359143327842realsupf   0.02496580027359781
rule7:  item   9*11 item   8*11conf   0.16493402638944424supf   0.02351231190150479realconf   0.18061674008810572realsupf   0.0280437756497948
rule8:  item   9*11 item   7*11conf   0.14594162335065977supf   0.02080483356133151realconf   0.15418502202643172realsupf   0.023939808481532147
rule9:  item   7*11 item   8*11conf   0.1300620750812888supf   0.02507979936160511realconf   0.14554794520547945realsupf   0.029069767441860465
rule10:  item   7*12 item   7*11conf   0.16972076788830726supf   0.022172822617419066realconf   0.2realsupf   0.02975376196990424
rule11:  item   14*9 item   8*11conf   0.14446478980697341supf   0.02158572731418149realconf   0.15932914046121593realsupf   0.025991792065663474
rule12:  item   14*9 item   7*11conf   0.13874265659571222supf   0.020730734154126768realconf   0.1509433962264151realsupf   0.024623803009575923
rule13:  item   13*10 item   7*11conf   0.16554082228337927supf   0.022628818969448246realconf   0.16228070175438597realsupf   0.0253077975376197
rule14:  item   18*13 item   18*11conf   0.17358892438764648supf   0.02136912904696763realconf   0.18651685393258427realsupf   0.02838577291381669
rule15:  item   18*13 item   17*14conf   0.1855581793767653supf   0.022842567259461925realconf   0.18651685393258427realsupf   0.02838577291381669
rule16:  item   18*11 item   8*11conf   0.1364858184514614supf   0.02517954856361149realconf   0.14realsupf   0.028727770177838577
rule17:  item   18*11 item   7*11conf   0.11030093307792127supf   0.020348837209302327realconf   0.11realsupf   0.022571819425444596
rule18:  item   18*11 item   17*14conf   0.11382314774763641supf   0.020998632010943916realconf   0.14realsupf   0.028727770177838577
rule19:  item   17*14 item   8*11conf   0.1435539297195433supf   0.02952576379388965realconf   0.1414141414141414realsupf   0.033515731874145006
rule20:  item   17*14 item   9*11conf   0.1157022503048443supf   0.02379730962152303realconf   0.11544011544011544realsupf   0.027359781121751026
rule21:  item   17*14 item   7*11conf   0.1277574548276245supf   0.02627678978568172realconf   0.12842712842712842realsupf   0.030437756497948016
rule22:  item   17*14 item   14*9conf   0.10004434098215277supf   0.020576835385316915realconf   0.09235209235209235realsupf   0.02188782489740082
rule23:  item   17*14 item   13*10conf   0.10662620552045231supf   0.021930574555403558realconf   0.11255411255411256realsupf   0.02667578659370725
rule24:  item   17*14 item   18*11conf   0.17157188781731522supf   0.03528841769265846realconf   0.18614718614718614realsupf   0.04411764705882353
