# Supplementary material for: A novel on-line spatial-temporal k-anonymity method for location privacy protection from sequence rules-based inference attacks
Source: PLoS One. 2017 Aug 2;12(8):e0182232. doi: 10.1371/journal.pone.0182232 (PMC5540611; doi:10.1371/journal.pone.0182232)
Supplement: S4 Dataset — (ZIP) [file pone.0182232.s004.zip › S4 Dataset/dataset/2 expansion/rule/SeR with tSTK expansion/k=10/For SeR 7/7_6.txt]

rule1:  item   8*11 item   8*10conf   0.10232813261823501supf   0.02052165835533392realconf   0.11473087818696884realsupf   0.02376063361689645
rule2:  item   8*11 item   8*12conf   0.11884446611409069supf   0.02383396890583749realconf   0.141643059490085realsupf   0.02933411557641537
rule3:  item   8*11 item   7*11conf   0.11177474402730374supf   0.022416153319644076realconf   0.11614730878186968realsupf   0.024053974772660604
rule4:  item   8*11 item   17*14conf   0.10251097025841054supf   0.02055832599980444realconf   0.12039660056657224realsupf   0.024933998239953067
rule5:  item   9*11 item   8*11conf   0.1717737699177027supf   0.023980639483719566realconf   0.18653846153846154realsupf   0.02845409210912291
rule6:  item   7*11 item   8*11conf   0.1291768019459736supf   0.02466510218050259realconf   0.14349112426035504realsupf   0.02845409210912291
rule7:  item   7*12 item   7*11conf   0.15903523648012072supf   0.02063166128874548realconf   0.18687872763419483realsupf   0.02757406864183045
rule8:  item   14*9 item   8*11conf   0.14148150557923161supf   0.02126234477363841realconf   0.15770609318996415realsupf   0.025814021707245526
rule9:  item   14*9 item   7*11conf   0.14564559679885491supf   0.021888139239268606realconf   0.15591397849462366realsupf   0.02552068055148137
rule10:  item   13*10 item   7*11conf   0.15497170865318782supf   0.02102278282976435realconf   0.15225563909774437realsupf   0.02376063361689645
rule11:  item   18*13 item   18*11conf   0.1729874124741977supf   0.020895668328933217realconf   0.18395303326810175realsupf   0.02757406864183045
rule12:  item   18*13 item   17*14conf   0.17389808556279604supf   0.021005671262344774realconf   0.1780821917808219realsupf   0.026694045174537988
rule13:  item   18*11 item   8*11conf   0.1382497516080113supf   0.025850689351716045realconf   0.14064697609001406realsupf   0.02933411557641537
rule14:  item   18*11 item   7*11conf   0.11687496731684362supf   0.021853916104429452realconf   0.11673699015471167realsupf   0.02434731592842476
rule15:  item   18*11 item   17*14conf   0.11436490090466979supf   0.021384570255206806realconf   0.13924050632911392realsupf   0.029040774420651217
rule16:  item   17*14 item   8*11conf   0.1443801692403307supf   0.029529676346924803realconf   0.14196762141967623realsupf   0.033440891757113525
rule17:  item   17*14 item   9*11conf   0.11199024716737575supf   0.022905055245917672realconf   0.11083437110834371realsupf   0.02610736286300968
rule18:  item   17*14 item   7*11conf   0.12669120810823722supf   0.025911802092500245realconf   0.12577833125778332realsupf   0.029627456732179525
rule19:  item   17*14 item   13*10conf   0.10463976669694497supf   0.02140168182262638realconf   0.11083437110834371realsupf   0.02610736286300968
rule20:  item   17*14 item   18*11conf   0.1698618348711573supf   0.03474137088100127realconf   0.1843088418430884realsupf   0.04341449105309475
