# Supplementary material for: A novel on-line spatial-temporal k-anonymity method for location privacy protection from sequence rules-based inference attacks
Source: PLoS One. 2017 Aug 2;12(8):e0182232. doi: 10.1371/journal.pone.0182232 (PMC5540611; doi:10.1371/journal.pone.0182232)
Supplement: S4 Dataset — (ZIP) [file pone.0182232.s004.zip › S4 Dataset/dataset/2 expansion/rule/SeR with tSTK expansion/k=10/For SeR 8/8_1.txt]

rule1:  item   19*5 item   18*11conf   0.2414953271028037supf   0.0220402592971682realconf   0.2231404958677686realsupf   0.027635619242579325
rule2:  item   8*10 item   8*11conf   0.19726027397260273supf   0.02456499488229273realconf   0.2076923076923077realsupf   0.027635619242579325
rule3:  item   8*12 item   8*11conf   0.12861736334405147supf   0.02047082906857728realconf   0.15517241379310345realsupf   0.027635619242579325
rule4:  item   8*11 item   8*10conf   0.11253196930946291supf   0.022517911975435005realconf   0.12315270935960591realsupf   0.0255885363357216
rule5:  item   8*11 item   8*12conf   0.12787723785166238supf   0.02558853633572159realconf   0.1625615763546798realsupf   0.033776867963152504
rule6:  item   8*11 item   9*11conf   0.10230179028132994supf   0.02047082906857728realconf   0.10837438423645321realsupf   0.022517911975435005
rule7:  item   8*11 item   7*11conf   0.11125319693094629supf   0.02226202661207779realconf   0.12315270935960591realsupf   0.0255885363357216
rule8:  item   8*11 item   8*8conf   0.11849957374254047supf   0.02371204367110201realconf   0.12315270935960591realsupf   0.0255885363357216
rule9:  item   8*11 item   17*14conf   0.10997442455242966supf   0.022006141248720572realconf   0.12315270935960591realsupf   0.0255885363357216
rule10:  item   9*11 item   8*12conf   0.16227544910179642supf   0.02311497782326851realconf   0.1891891891891892realsupf   0.028659160696008188
rule11:  item   9*11 item   8*11conf   0.1437125748502994supf   0.02047082906857728realconf   0.1554054054054054realsupf   0.02354145342886387
rule12:  item   9*11 item   7*11conf   0.17964071856287425supf   0.0255885363357216realconf   0.17567567567567569realsupf   0.02661207778915046
rule13:  item   9*11 item   18*11conf   0.14131736526946106supf   0.02012964858410099realconf   0.14864864864864866realsupf   0.022517911975435005
rule14:  item   7*11 item   8*11conf   0.14567266495287057supf   0.029000341180484477realconf   0.16336633663366337realsupf   0.033776867963152504
rule15:  item   7*12 item   7*11conf   0.17531556802244042supf   0.021323780279767997realconf   0.208955223880597realsupf   0.028659160696008188
rule16:  item   14*9 item   8*11conf   0.16946064139941694supf   0.023797338792221085realconf   0.17880794701986755realsupf   0.027635619242579325
rule17:  item   14*9 item   7*11conf   0.17310495626822162supf   0.02430910951893552realconf   0.18543046357615894realsupf   0.028659160696008188
rule18:  item   14*9 item   18*11conf   0.15634110787172015supf   0.02195496417604913realconf   0.18543046357615894realsupf   0.028659160696008188
rule19:  item   4*9 item   8*11conf   0.2281244315080953supf   0.021392016376663252realconf   0.2230769230769231realsupf   0.02968270214943705
rule20:  item   4*9 item   7*11conf   0.2777878843005275supf   0.02604912998976458realconf   0.23846153846153847realsupf   0.03172978505629478
rule21:  item   13*10 item   7*11conf   0.15554115359688922supf   0.02047082906857728realconf   0.15894039735099338realsupf   0.02456499488229273
rule22:  item   18*11 item   8*11conf   0.12263668880940215supf   0.02456499488229273realconf   0.12217194570135746realsupf   0.027635619242579325
rule23:  item   18*11 item   7*11conf   0.10986203372508943supf   0.022006141248720572realconf   0.1085972850678733realsupf   0.02456499488229273
rule24:  item   18*11 item   17*14conf   0.12689490717083973supf   0.025417946093483454realconf   0.15384615384615385realsupf   0.03480040941658137
rule25:  item   17*14 item   8*12conf   0.11190689346463738supf   0.021323780279767997realconf   0.1179245283018868realsupf   0.0255885363357216
rule26:  item   17*14 item   8*11conf   0.14861235452103844supf   0.0283179802115319realconf   0.14150943396226415realsupf   0.030706243602865915
rule27:  item   17*14 item   9*11conf   0.12533572068039386supf   0.023882633913340157realconf   0.12264150943396226realsupf   0.02661207778915046
rule28:  item   17*14 item   7*11conf   0.12981199641897936supf   0.02473558512453088realconf   0.1320754716981132realsupf   0.028659160696008188
rule29:  item   17*14 item   13*10conf   0.12264995523724255supf   0.023370863186625724realconf   0.12264150943396226realsupf   0.02661207778915046
rule30:  item   17*14 item   18*11conf   0.19516562220232758supf   0.037188672807915386realconf   0.2169811320754717realsupf   0.04708290685772774
