# Supplementary material for: A novel on-line spatial-temporal k-anonymity method for location privacy protection from sequence rules-based inference attacks
Source: PLoS One. 2017 Aug 2;12(8):e0182232. doi: 10.1371/journal.pone.0182232 (PMC5540611; doi:10.1371/journal.pone.0182232)
Supplement: S4 Dataset — (ZIP) [file pone.0182232.s004.zip › S4 Dataset/dataset/2 expansion/rule/SeR with tSTK expansion/k=10/For SeR 8/8_2.txt]

rule1:  item   19*5 item   18*11conf   0.22695214105793454supf   0.020627289377289377realconf   0.20809248554913296realsupf   0.024725274725274724
rule2:  item   8*10 item   8*11conf   0.17549019607843136supf   0.02048992673992674realconf   0.19230769230769232realsupf   0.02403846153846154
rule3:  item   8*12 item   8*11conf   0.1266390614216701supf   0.02100503663003663realconf   0.1524163568773234realsupf   0.02815934065934066
rule4:  item   8*11 item   8*10conf   0.10034013605442177supf   0.020260989010989012realconf   0.1111111111111111realsupf   0.023351648351648352
rule5:  item   8*11 item   8*12conf   0.12159863945578231supf   0.024553571428571428realconf   0.1503267973856209realsupf   0.03159340659340659
rule6:  item   8*11 item   9*11conf   0.10430839002267574supf   0.021062271062271064realconf   0.1111111111111111realsupf   0.023351648351648352
rule7:  item   8*11 item   7*11conf   0.11479591836734694supf   0.023179945054945056realconf   0.12091503267973856realsupf   0.025412087912087912
rule8:  item   8*11 item   8*8conf   0.10260770975056689supf   0.020718864468864468realconf   0.10784313725490197realsupf   0.022664835164835164
rule9:  item   8*11 item   17*14conf   0.10487528344671203supf   0.021176739926739928realconf   0.11437908496732026realsupf   0.02403846153846154
rule10:  item   9*13 item   7*11conf   0.24866310160427813supf   0.021291208791208792realconf   0.24050632911392406realsupf   0.0260989010989011
rule11:  item   9*11 item   8*11conf   0.15296052631578946supf   0.021291208791208795realconf   0.16972477064220184realsupf   0.025412087912087912
rule12:  item   9*11 item   7*11conf   0.1891447368421052supf   0.026327838827838825realconf   0.18807339449541285realsupf   0.02815934065934066
rule13:  item   7*11 item   8*11conf   0.13865546218487396supf   0.028331043956043956realconf   0.15584415584415584realsupf   0.03296703296703297
rule14:  item   7*12 item   7*11conf   0.19242761692650334supf   0.024725274725274724realconf   0.22488038277511962realsupf   0.032280219780219783
rule15:  item   14*9 item   8*11conf   0.17152602939982134supf   0.024175824175824177realconf   0.18502202643171806realsupf   0.028846153846153848
rule16:  item   14*9 item   7*11conf   0.18330220092585073supf   0.025835622710622713realconf   0.19823788546255505realsupf   0.030906593406593408
rule17:  item   4*9 item   7*11conf   0.2575819953341568supf   0.02148580586080586realconf   0.2222222222222222realsupf   0.027472527472527472
rule18:  item   13*10 item   7*11conf   0.16534740545294635supf   0.021520146520146523realconf   0.1689497716894977realsupf   0.025412087912087912
rule19:  item   18*13 item   8*11conf   0.18865165252997956supf   0.022149725274725276realconf   0.18309859154929578realsupf   0.026785714285714284
rule20:  item   18*11 item   8*11conf   0.1321900678813862supf   0.025412087912087912realconf   0.13099041533546327realsupf   0.02815934065934066
rule21:  item   18*11 item   7*11conf   0.11968560200071456supf   0.02300824175824176realconf   0.11501597444089456realsupf   0.024725274725274724
rule22:  item   18*11 item   17*14conf   0.13278551863760868supf   0.025526556776556776realconf   0.15335463258785942realsupf   0.03296703296703297
rule23:  item   17*14 item   8*12conf   0.11246485473289593supf   0.021978021978021973realconf   0.1196319018404908realsupf   0.026785714285714284
rule24:  item   17*14 item   8*11conf   0.14643861293345828supf   0.028617216117216116realconf   0.13803680981595093realsupf   0.030906593406593408
rule25:  item   17*14 item   9*11conf   0.12007966260543579supf   0.023466117216117216realconf   0.12269938650306748realsupf   0.027472527472527472
rule26:  item   17*14 item   7*11conf   0.13355201499531394supf   0.0260989010989011realconf   0.13190184049079753realsupf   0.029532967032967032
rule27:  item   17*14 item   13*10conf   0.12461925960637299supf   0.024353250915750916realconf   0.12576687116564417realsupf   0.02815934065934066
rule28:  item   17*14 item   18*11conf   0.18632849109653232supf   0.03641254578754579realconf   0.2116564417177914realsupf   0.04739010989010989
