# Supplementary material for: A novel on-line spatial-temporal k-anonymity method for location privacy protection from sequence rules-based inference attacks
Source: PLoS One. 2017 Aug 2;12(8):e0182232. doi: 10.1371/journal.pone.0182232 (PMC5540611; doi:10.1371/journal.pone.0182232)
Supplement: S4 Dataset — (ZIP) [file pone.0182232.s004.zip › S4 Dataset/dataset/2 expansion/rule/SeR with tSTK expansion/k=10/For SeR 8/8_3.txt]

rule1:  item   19*5 item   18*11conf   0.21745454545454534supf   0.02050754458161865realconf   0.20675105485232068realsupf   0.025205761316872428
rule2:  item   8*10 item   8*11conf   0.17268041237113402supf   0.02010459533607682realconf   0.1950207468879668realsupf   0.02417695473251029
rule3:  item   8*11 item   8*12conf   0.11894736842105266supf   0.024219821673525384realconf   0.14390243902439023realsupf   0.030349794238683128
rule4:  item   8*11 item   7*11conf   0.11178947368421054supf   0.022762345679012346realconf   0.11707317073170732realsupf   0.024691358024691357
rule5:  item   8*11 item   17*14conf   0.10526315789473684supf   0.02143347050754458realconf   0.11707317073170732realsupf   0.024691358024691357
rule6:  item   9*13 item   7*11conf   0.2356377799415774supf   0.020747599451303157realconf   0.2304147465437788realsupf   0.0257201646090535
rule7:  item   9*11 item   8*11conf   0.15934065934065927supf   0.02237654320987654realconf   0.17288135593220338realsupf   0.026234567901234566
rule8:  item   9*11 item   7*11conf   0.177045177045177supf   0.024862825788751715realconf   0.17966101694915254realsupf   0.02726337448559671
rule9:  item   7*11 item   8*11conf   0.13285652362375383supf   0.026277434842249658realconf   0.15288220551378445realsupf   0.03137860082304527
rule10:  item   7*12 item   7*11conf   0.17877469032474053supf   0.022890946502057617realconf   0.21071428571428572realsupf   0.030349794238683128
rule11:  item   14*9 item   8*11conf   0.16520450503852996supf   0.0238940329218107realconf   0.18006430868167203realsupf   0.02880658436213992
rule12:  item   14*9 item   7*11conf   0.17291049199762892supf   0.025008573388203018realconf   0.18971061093247588realsupf   0.030349794238683128
rule13:  item   4*9 item   8*11conf   0.2489834219580857supf   0.020473251028806587realconf   0.24066390041493776realsupf   0.029835390946502057
rule14:  item   4*9 item   7*11conf   0.24627254717964758supf   0.02025034293552812realconf   0.2074688796680498realsupf   0.0257201646090535
rule15:  item   13*10 item   7*11conf   0.16320568997269322supf   0.02203360768175583realconf   0.16333333333333333realsupf   0.025205761316872428
rule16:  item   18*11 item   8*11conf   0.12806539509536785supf   0.02417695473251029realconf   0.13022113022113022realsupf   0.02726337448559671
rule17:  item   18*11 item   7*11conf   0.11307901907356949supf   0.021347736625514403realconf   0.11056511056511056realsupf   0.023148148148148147
rule18:  item   18*11 item   17*14conf   0.13110808356039966supf   0.024751371742112484realconf   0.15724815724815724realsupf   0.03292181069958848
rule19:  item   17*14 item   8*12conf   0.10325897525270133supf   0.02031893004115226realconf   0.11136363636363636realsupf   0.025205761316872428
rule20:  item   17*14 item   8*11conf   0.139421401185082supf   0.027434842249657067realconf   0.13636363636363635realsupf   0.030864197530864196
rule21:  item   17*14 item   9*11conf   0.12547926106657378supf   0.024691358024691357realconf   0.125realsupf   0.028292181069958847
rule22:  item   17*14 item   7*11conf   0.12242941791565012supf   0.02409122085048011realconf   0.125realsupf   0.028292181069958847
rule23:  item   17*14 item   13*10conf   0.11622080864412694supf   0.02286951303155007realconf   0.11818181818181818realsupf   0.026748971193415638
rule24:  item   17*14 item   18*11conf   0.17148832345765083supf   0.033744855967078186realconf   0.19090909090909092realsupf   0.043209876543209874
