# Supplementary material for: A novel on-line spatial-temporal k-anonymity method for location privacy protection from sequence rules-based inference attacks
Source: PLoS One. 2017 Aug 2;12(8):e0182232. doi: 10.1371/journal.pone.0182232 (PMC5540611; doi:10.1371/journal.pone.0182232)
Supplement: S4 Dataset — (ZIP) [file pone.0182232.s004.zip › S4 Dataset/dataset/2 expansion/rule/SeR with tSTK expansion/k=10/For SeR 8/8_4.txt]

rule1:  item   19*5 item   18*11conf   0.22282849137295366supf   0.020701465954240307realconf   0.20618556701030927realsupf   0.02466091245376079
rule2:  item   8*10 item   8*11conf   0.1788690476190476supf   0.02058501164543088realconf   0.19798657718120805realsupf   0.02424989724619811
rule3:  item   8*11 item   8*12conf   0.12132717068339388supf   0.02517468146321414realconf   0.1475095785440613realsupf   0.03164817098232635
rule4:  item   8*11 item   7*11conf   0.10151865302079895supf   0.02106452938758734realconf   0.10727969348659004realsupf   0.02301685162351007
rule5:  item   8*11 item   17*14conf   0.10779135028062066supf   0.02236607754486916realconf   0.1206896551724138realsupf   0.025893958076448828
rule6:  item   9*13 item   7*11conf   0.23145631067961167supf   0.020413755308946433realconf   0.23076923076923078realsupf   0.025893958076448828
rule7:  item   9*11 item   8*12conf   0.14330518697225572supf   0.020345252774352653realconf   0.1693548387096774realsupf   0.025893958076448828
rule8:  item   9*11 item   8*11conf   0.1611580217129071supf   0.02287984655432251realconf   0.17473118279569894realsupf   0.026715988491574187
rule9:  item   9*11 item   7*11conf   0.1659831121833534supf   0.02356487190026031realconf   0.1693548387096774realsupf   0.025893958076448828
rule10:  item   7*11 item   8*11conf   0.13731027179668198supf   0.026647485956980407realconf   0.15510204081632653realsupf   0.031237155774763666
rule11:  item   7*12 item   7*11conf   0.18108543793659324supf   0.02308535415810385realconf   0.21306818181818182realsupf   0.030826140567200986
rule12:  item   14*9 item   8*11conf   0.16234155335330724supf   0.024126592683929308realconf   0.17587939698492464realsupf   0.02877106452938759
rule13:  item   14*9 item   7*11conf   0.16902512099562114supf   0.025119879435539116realconf   0.18341708542713567realsupf   0.030004110152075627
rule14:  item   13*10 item   7*11conf   0.16551793530210795supf   0.022537333881353608realconf   0.16578947368421051realsupf   0.025893958076448828
rule15:  item   13*10 item   18*11conf   0.1523871811641596supf   0.020749417728455954realconf   0.17105263157894737realsupf   0.026715988491574187
rule16:  item   18*13 item   18*11conf   0.17339544513457555supf   0.02065351418002466realconf   0.17403314917127072realsupf   0.025893958076448828
rule17:  item   18*11 item   8*11conf   0.13881859590774348supf   0.026304973284011508realconf   0.14313725490196078realsupf   0.030004110152075627
rule18:  item   18*11 item   17*14conf   0.12461138023281033supf   0.023612823674475952realconf   0.15098039215686274realsupf   0.03164817098232635
rule19:  item   17*14 item   8*11conf   0.1479577660461241supf   0.029182079736950268realconf   0.14388489208633093realsupf   0.032881216605014384
rule20:  item   17*14 item   9*11conf   0.11687274242845247supf   0.02305110289080696realconf   0.11690647482014388realsupf   0.026715988491574187
rule21:  item   17*14 item   7*11conf   0.10766879688802458supf   0.021235785724071792realconf   0.10971223021582734realsupf   0.02507192766132347
rule22:  item   17*14 item   13*10conf   0.11105515420950278supf   0.021903685436361148realconf   0.11510791366906475realsupf   0.026304973284011508
rule23:  item   17*14 item   18*11conf   0.17977215893303714supf   0.03545691190574051realconf   0.19424460431654678realsupf   0.04438964241676942
