# Supplementary material for: A novel on-line spatial-temporal k-anonymity method for location privacy protection from sequence rules-based inference attacks
Source: PLoS One. 2017 Aug 2;12(8):e0182232. doi: 10.1371/journal.pone.0182232 (PMC5540611; doi:10.1371/journal.pone.0182232)
Supplement: S4 Dataset — (ZIP) [file pone.0182232.s004.zip › S4 Dataset/dataset/2 expansion/rule/SeR with tSTK expansion/k=10/For SeR 8/8_5.txt]

rule1:  item   19*5 item   18*11conf   0.22074402562207426supf   0.020449617710829628realconf   0.20857142857142857realsupf   0.0249914412872304
rule2:  item   8*12 item   8*11conf   0.13086009597637513supf   0.02022709117882004realconf   0.1527777777777778realsupf   0.026360835330366313
rule3:  item   8*11 item   8*10conf   0.1062342745317305supf   0.021682072349651946realconf   0.11831442463533225realsupf   0.0249914412872304
rule4:  item   8*11 item   8*12conf   0.12161028795079673supf   0.024820267031838407realconf   0.1458670988654781realsupf   0.030811365970558027
rule5:  item   8*11 item   9*11conf   0.10246016214705059supf   0.020911788200387995realconf   0.11183144246353323realsupf   0.023622047244094488
rule6:  item   8*11 item   7*11conf   0.10581492871121051supf   0.021596485221955952realconf   0.11183144246353323realsupf   0.023622047244094488
rule7:  item   8*11 item   17*14conf   0.10665362035225048supf   0.02176765947734794realconf   0.12317666126418152realsupf   0.026018486819582336
rule8:  item   9*13 item   7*11conf   0.2349799732977303supf   0.020084445965993385realconf   0.22884012539184953realsupf   0.0249914412872304
rule9:  item   9*11 item   8*11conf   0.1650971749148468supf   0.023507931073833165realconf   0.17857142857142858realsupf   0.027387880862718247
rule10:  item   9*11 item   7*11conf   0.15748347024644366supf   0.022423827456350565realconf   0.16294642857142858realsupf   0.0249914412872304
rule11:  item   7*11 item   8*11conf   0.13886450102429032supf   0.027074061394499603realconf   0.15397631133671744realsupf   0.031153714481342007
rule12:  item   7*12 item   7*11conf   0.17359735973597368supf   0.02250941458404656realconf   0.20465116279069767realsupf   0.030126668948990073
rule13:  item   14*9 item   8*11conf   0.14988163154422326supf   0.022035832477462058realconf   0.16348195329087048realsupf   0.026360835330366313
rule14:  item   14*9 item   7*11conf   0.15162805138355265supf   0.022292593860550044realconf   0.16348195329087048realsupf   0.026360835330366313
rule15:  item   13*10 item   7*11conf   0.15258014743699647supf   0.020312678306516035realconf   0.1514476614699332realsupf   0.02327969873331051
rule16:  item   18*11 item   8*11conf   0.1372644082176838supf   0.025847312564190345realconf   0.13911620294599017realsupf   0.02909962341663814
rule17:  item   18*11 item   7*11conf   0.11544754863341616supf   0.021739130434782608realconf   0.11456628477905073realsupf   0.023964395754878465
rule18:  item   18*11 item   17*14conf   0.12171989576389311supf   0.022920232796987332realconf   0.14566284779050737realsupf   0.03046901745977405
rule19:  item   17*14 item   8*11conf   0.14742085074712324supf   0.029384913842291457realconf   0.14285714285714285realsupf   0.0328654570352619
rule20:  item   17*14 item   9*11conf   0.1177935535581383supf   0.023479402031267835realconf   0.11755952380952381realsupf   0.02704553235193427
rule21:  item   17*14 item   7*11conf   0.1219442377053874supf   0.02430674426566245realconf   0.12053571428571429realsupf   0.027730229373502224
rule22:  item   17*14 item   13*10conf   0.10927749470429961supf   0.021781923998630607realconf   0.11458333333333333realsupf   0.026360835330366313
rule23:  item   17*14 item   18*11conf   0.17716264956775643supf   0.03531324888736734realconf   0.19345238095238096realsupf   0.044505306401917154
