# Supplementary material for: A novel on-line spatial-temporal k-anonymity method for location privacy protection from sequence rules-based inference attacks
Source: PLoS One. 2017 Aug 2;12(8):e0182232. doi: 10.1371/journal.pone.0182232 (PMC5540611; doi:10.1371/journal.pone.0182232)
Supplement: S4 Dataset — (ZIP) [file pone.0182232.s004.zip › S4 Dataset/dataset/2 expansion/rule/SeR with tSTK expansion/k=10/For SeR 8/8_6.txt]

rule1:  item   8*12 item   8*11conf   0.13259756877799111supf   0.020282834214131927realconf   0.153184165232358realsupf   0.026130358191426895
rule2:  item   8*11 item   8*10conf   0.10571840461316673supf   0.021530632217655117realconf   0.11731843575418995realsupf   0.024662360540223135
rule3:  item   8*11 item   8*12conf   0.11857280153772222supf   0.024148561362301816realconf   0.1424581005586592realsupf   0.029947152084556665
rule4:  item   8*11 item   7*11conf   0.10427679000480536supf   0.021237032687414364realconf   0.11033519553072625realsupf   0.02319436288901938
rule5:  item   8*11 item   17*14conf   0.10800096107640557supf   0.02199549814053631realconf   0.12290502793296089realsupf   0.025836758661186142
rule6:  item   9*11 item   8*11conf   0.1719298245614035supf   0.023977294969661382realconf   0.18482490272373542realsupf   0.027891955372871403
rule7:  item   9*11 item   7*11conf   0.1487719298245614supf   0.020747700137013117realconf   0.1556420233463035realsupf   0.023487962419260128
rule8:  item   7*11 item   8*11conf   0.1368193933240259supf   0.026375024466627518realconf   0.15080527086383602realsupf   0.030240751614797418
rule9:  item   7*12 item   7*11conf   0.1623006833712985supf   0.020918966529653558realconf   0.19076305220883535realsupf   0.027891955372871403
rule10:  item   14*9 item   8*11conf   0.1460451604383996supf   0.02164807202975142realconf   0.161231884057971realsupf   0.026130358191426895
rule11:  item   14*9 item   7*11conf   0.15670804172718872supf   0.023228616167547466realconf   0.16666666666666666realsupf   0.02701115678214915
rule12:  item   14*9 item   18*11conf   0.13508517100224485supf   0.020023487962419262realconf   0.15942028985507245realsupf   0.025836758661186142
rule13:  item   18*11 item   8*11conf   0.1388817447662157supf   0.026423957721667644realconf   0.13988919667590027realsupf   0.029653552554315912
rule14:  item   18*11 item   7*11conf   0.12113574404608814supf   0.023047563123899002realconf   0.12049861495844875realsupf   0.02554315913094539
rule15:  item   18*11 item   17*14conf   0.12105858752121802supf   0.023032883147386964realconf   0.1440443213296399realsupf   0.030534351145038167
rule16:  item   17*14 item   8*11conf   0.14772392095172535supf   0.02940888627911529realconf   0.1432225063938619realsupf   0.03288314738696418
rule17:  item   17*14 item   9*11conf   0.11368105397699332supf   0.02263163045605794realconf   0.11253196930946291realsupf   0.025836758661186142
rule18:  item   17*14 item   7*11conf   0.1216694523645658supf   0.02422196124486201realconf   0.11892583120204604realsupf   0.0273047563123899
rule19:  item   17*14 item   13*10conf   0.10686019073837369supf   0.021273732628694458realconf   0.11253196930946291realsupf   0.025836758661186142
rule20:  item   17*14 item   18*11conf   0.1746140989086617supf   0.03476218438050499realconf   0.19053708439897699realsupf   0.04374633000587199
