# Supplementary material for: A novel on-line spatial-temporal k-anonymity method for location privacy protection from sequence rules-based inference attacks
Source: PLoS One. 2017 Aug 2;12(8):e0182232. doi: 10.1371/journal.pone.0182232 (PMC5540611; doi:10.1371/journal.pone.0182232)
Supplement: S4 Dataset — (ZIP) [file pone.0182232.s004.zip › S4 Dataset/dataset/2 expansion/rule/SeR with tSTK expansion/k=10/For SeR 8/8_7.txt]

rule1:  item   8*11 item   8*12conf   0.11442105263157891supf   0.02328620394173093realconf   0.1374233128834356realsupf   0.02879177377892031
rule2:  item   8*11 item   7*11conf   0.10873684210526315supf   0.022129391602399316realconf   0.11533742331288344realsupf   0.02416452442159383
rule3:  item   8*11 item   17*14conf   0.11168421052631579supf   0.02272922022279349realconf   0.12515337423312883realsupf   0.02622107969151671
rule4:  item   9*11 item   8*11conf   0.17029313992142642supf   0.024143101970865465realconf   0.18319327731092436realsupf   0.028020565552699227
rule5:  item   9*11 item   7*11conf   0.14264128135388335supf   0.020222793487574976realconf   0.1495798319327731realsupf   0.02287917737789203
rule6:  item   7*11 item   8*11conf   0.1389104626650394supf   0.026820908311910883realconf   0.1523687580025608realsupf   0.030591259640102827
rule7:  item   7*12 item   7*11conf   0.16352921918480934supf   0.021401028277634963realconf   0.1892361111111111realsupf   0.028020565552699227
rule8:  item   14*9 item   8*11conf   0.14793757284589362supf   0.022296486718080547realconf   0.16300940438871472realsupf   0.02673521850899743
rule9:  item   14*9 item   7*11conf   0.1613838587713563supf   0.024323050556983722realconf   0.16927899686520376realsupf   0.027763496143958868
rule10:  item   14*9 item   18*11conf   0.13628222986610572supf   0.02053984575835476realconf   0.15987460815047022realsupf   0.02622107969151671
rule11:  item   13*10 item   7*11conf   0.1521010569734468supf   0.02022279348757498realconf   0.1505016722408027realsupf   0.02313624678663239
rule12:  item   18*13 item   18*11conf   0.17440454378893375supf   0.020392030848329048realconf   0.1757469244288225realsupf   0.02570694087403599
rule13:  item   18*11 item   8*11conf   0.1376993089876333supf   0.026381748071979433realconf   0.14251207729468598realsupf   0.030334190231362468
rule14:  item   18*11 item   7*11conf   0.11740501375315875supf   0.02249357326478149realconf   0.11714975845410629realsupf   0.02493573264781491
rule15:  item   18*11 item   17*14conf   0.1214750542299349supf   0.023273350471293915realconf   0.14371980676328502realsupf   0.030591259640102827
rule16:  item   17*14 item   8*11conf   0.1426002055498457supf   0.028534704370179943realconf   0.13854748603351955realsupf   0.031876606683804626
rule17:  item   17*14 item   9*11conf   0.11166067146282967supf   0.02234361610968295realconf   0.1106145251396648realsupf   0.02544987146529563
rule18:  item   17*14 item   7*11conf   0.11926173347036646supf   0.023864610111396744realconf   0.11731843575418995realsupf   0.02699228791773779
rule19:  item   17*14 item   13*10conf   0.10336373758136339supf   0.020683376178234788realconf   0.10949720670391061realsupf   0.02519280205655527
rule20:  item   17*14 item   18*11conf   0.18015587529976004supf   0.0360497000856898realconf   0.19329608938547485realsupf   0.04447300771208226
