# Supplementary material for: A novel on-line spatial-temporal k-anonymity method for location privacy protection from sequence rules-based inference attacks
Source: PLoS One. 2017 Aug 2;12(8):e0182232. doi: 10.1371/journal.pone.0182232 (PMC5540611; doi:10.1371/journal.pone.0182232)
Supplement: S5 Dataset — (ZIP) [file pone.0182232.s005.zip]

Archive with 68 entries (27 files):
- S5 Dataset/
- S5 Dataset/dataset/
- S5 Dataset/dataset/3 comparison/
- S5 Dataset/dataset/3 comparison/Performance with NOSTK/
- S5 Dataset/dataset/3 comparison/Performance with NOSTK/k=10/
- S5 Dataset/dataset/3 comparison/Performance with NOSTK/k=10/For SeR 1/
- S5 Dataset/dataset/3 comparison/Performance with NOSTK/k=10/For SeR 1/result.txt
- S5 Dataset/dataset/3 comparison/Performance with NOSTK/k=10/For SeR 2/
- S5 Dataset/dataset/3 comparison/Performance with NOSTK/k=10/For SeR 2/result.txt
- S5 Dataset/dataset/3 comparison/Performance with NOSTK/k=10/For SeR 3/
- S5 Dataset/dataset/3 comparison/Performance with NOSTK/k=10/For SeR 3/result.txt
- S5 Dataset/dataset/3 comparison/Performance with NOSTK/k=10/For SeR 4/
- S5 Dataset/dataset/3 comparison/Performance with NOSTK/k=10/For SeR 4/result.txt
- S5 Dataset/dataset/3 comparison/Performance with NOSTK/k=10/For SeR 5/
- S5 Dataset/dataset/3 comparison/Performance with NOSTK/k=10/For SeR 5/result.txt
- S5 Dataset/dataset/3 comparison/Performance with NOSTK/k=10/For SeR 6/
- S5 Dataset/dataset/3 comparison/Performance with NOSTK/k=10/For SeR 6/result.txt
- S5 Dataset/dataset/3 comparison/Performance with NOSTK/k=10/For SeR 7/
- S5 Dataset/dataset/3 comparison/Performance with NOSTK/k=10/For SeR 7/result.txt
- S5 Dataset/dataset/3 comparison/Performance with NOSTK/k=10/For SeR 8/
- S5 Dataset/dataset/3 comparison/Performance with NOSTK/k=10/For SeR 8/result.txt
- S5 Dataset/dataset/3 comparison/Performance with NOSTK/k=10/For SeR 9/
- S5 Dataset/dataset/3 comparison/Performance with NOSTK/k=10/For SeR 9/result.txt
- S5 Dataset/dataset/3 comparison/Performance with NOSTK/k=11/
- S5 Dataset/dataset/3 comparison/Performance with NOSTK/k=11/For SeR 1/
- S5 Dataset/dataset/3 comparison/Performance with NOSTK/k=11/For SeR 1/result.txt
- S5 Dataset/dataset/3 comparison/Performance with NOSTK/k=12/
- S5 Dataset/dataset/3 comparison/Performance with NOSTK/k=12/For SeR 1/
- S5 Dataset/dataset/3 comparison/Performance with NOSTK/k=12/For SeR 1/For SeR 1 - 快捷方式.lnk
- S5 Dataset/dataset/3 comparison/Performance with NOSTK/k=12/For SeR 1/result.txt
- S5 Dataset/dataset/3 comparison/Performance with NOSTK/k=13/
- S5 Dataset/dataset/3 comparison/Performance with NOSTK/k=13/For SeR 1/
- S5 Dataset/dataset/3 comparison/Performance with NOSTK/k=13/For SeR 1/result.txt
- S5 Dataset/dataset/3 comparison/Performance with NOSTK/k=14/
- S5 Dataset/dataset/3 comparison/Performance with NOSTK/k=14/For SeR 1/
- S5 Dataset/dataset/3 comparison/Performance with NOSTK/k=14/For SeR 1/result.txt
- S5 Dataset/dataset/3 comparison/Performance with NOSTK/k=15/
- S5 Dataset/dataset/3 comparison/Performance with NOSTK/k=15/For SeR 1/
- S5 Dataset/dataset/3 comparison/Performance with NOSTK/k=15/For SeR 1/result.txt
- S5 Dataset/dataset/3 comparison/Performance with NOSTK/k=16/
- S5 Dataset/dataset/3 comparison/Performance with NOSTK/k=16/For SeR 1/
- S5 Dataset/dataset/3 comparison/Performance with NOSTK/k=16/For SeR 1/result.txt
- S5 Dataset/dataset/3 comparison/Performance with NOSTK/k=17/
- S5 Dataset/dataset/3 comparison/Performance with NOSTK/k=17/For SeR 1/
- S5 Dataset/dataset/3 comparison/Performance with NOSTK/k=17/For SeR 1/result.txt
- S5 Dataset/dataset/3 comparison/Performance with NOSTK/k=18/
- S5 Dataset/dataset/3 comparison/Performance with NOSTK/k=18/For SeR 1/
- S5 Dataset/dataset/3 comparison/Performance with NOSTK/k=18/For SeR 1/result.txt
- S5 Dataset/dataset/3 comparison/Performance with tSTK/
- S5 Dataset/dataset/3 comparison/Performance with tSTK/k=10/
- S5 Dataset/dataset/3 comparison/Performance with tSTK/k=10/For SeR 1/
- S5 Dataset/dataset/3 comparison/Performance with tSTK/k=10/For SeR 1/result.txt
- S5 Dataset/dataset/3 comparison/Performance with tSTK/k=10/For SeR 2/
- S5 Dataset/dataset/3 comparison/Performance with tSTK/k=10/For SeR 2/result.txt
- S5 Dataset/dataset/3 comparison/Performance with tSTK/k=10/For SeR 3/
- S5 Dataset/dataset/3 comparison/Performance with tSTK/k=10/For SeR 3/result.txt
- S5 Dataset/dataset/3 comparison/Performance with tSTK/k=10/For SeR 4/
- S5 Dataset/dataset/3 comparison/Performance with tSTK/k=10/For SeR 4/result.txt
- S5 Dataset/dataset/3 comparison/Performance with tSTK/k=10/For SeR 5/
- S5 Dataset/dataset/3 comparison/Performance with tSTK/k=10/For SeR 5/result.txt
- S5 Dataset/dataset/3 comparison/Performance with tSTK/k=10/For SeR 6/
- S5 Dataset/dataset/3 comparison/Performance with tSTK/k=10/For SeR 6/result.txt
- S5 Dataset/dataset/3 comparison/Performance with tSTK/k=10/For SeR 7/
- S5 Dataset/dataset/3 comparison/Performance with tSTK/k=10/For SeR 7/result.txt
- S5 Dataset/dataset/3 comparison/Performance with tSTK/k=10/For SeR 8/
- S5 Dataset/dataset/3 comparison/Performance with tSTK/k=10/For SeR 8/result.txt
- S5 Dataset/dataset/3 comparison/Performance with tSTK/k=10/For SeR 9/
- S5 Dataset/dataset/3 comparison/Performance with tSTK/k=10/For SeR 9/result.txt
