# Supplementary material for: A novel on-line spatial-temporal k-anonymity method for location privacy protection from sequence rules-based inference attacks
Source: PLoS One. 2017 Aug 2;12(8):e0182232. doi: 10.1371/journal.pone.0182232 (PMC5540611; doi:10.1371/journal.pone.0182232)
Supplement: S5 Dataset — (ZIP) [file pone.0182232.s005.zip › S5 Dataset/dataset/3 comparison/Performance with NOSTK/k=10/For SeR 2/result.txt]

2_1：hidden sensitive rules ratio:0.666666666666667(14/21)
2_1：new generating sensitive rules:(17*14,7*11);(8*11,8*10);Num:2
2_1：unhidden sensitive rules:(17*14,18*11);(17*14,8*11);(17*14,9*11);(7*11,8*11);(8*11,7*11);(8*11,8*12);(8*11,8*9);Num:7
2_1：hidden sensitive rules:(13*10,18*11);(13*10,7*11);(13*10,8*8);(13*10,9*12);(14*9,7*11);(14*9,8*11);(17*14,10*12);(17*14,14*11);(17*14,8*10);(18*11,14*9);(18*11,17*14);(18*11,8*11);(7*11,14*9);(8*11,17*14);Num:14
2_1:hidden non-sensitive rules ratio:0.777777777777778(7/9)
2_1:new genetaring non-sensitive rules:(14*9,7*11)(14*9,8*11)(8*10,8*11);Num:3

2_2：hidden sensitive rules ratio:0.714285714285714(15/21)
2_2：new generating sensitive rules:(17*14,7*11);Num:1
2_2：unhidden sensitive rules:(17*14,18*11);(17*14,8*11);(17*14,9*11);(7*11,8*11);(8*11,7*11);(8*11,8*12);Num:6
2_2：hidden sensitive rules:(13*10,18*11);(13*10,7*11);(13*10,8*8);(13*10,9*12);(14*9,7*11);(14*9,8*11);(17*14,10*12);(17*14,14*11);(17*14,8*10);(18*11,14*9);(18*11,17*14);(18*11,8*11);(7*11,14*9);(8*11,17*14);(8*11,8*9);Num:15
2_2:hidden non-sensitive rules ratio:0.888888888888889(8/9)
2_2:new genetaring non-sensitive rules:(13*10,7*11)(14*9,7*11)(14*9,8*11)(18*11,8*11);Num:4

2_3：hidden sensitive rules ratio:0.761904761904762(16/21)
2_3：new generating sensitive rules:(17*14,14*9);(8*11,9*11);(9*11,7*11);(9*11,8*11);Num:4
2_3：unhidden sensitive rules:(17*14,18*11);(17*14,8*11);(17*14,9*11);(7*11,8*11);(8*11,8*12);Num:5
2_3：hidden sensitive rules:(13*10,18*11);(13*10,7*11);(13*10,8*8);(13*10,9*12);(14*9,7*11);(14*9,8*11);(17*14,10*12);(17*14,14*11);(17*14,8*10);(18*11,14*9);(18*11,17*14);(18*11,8*11);(7*11,14*9);(8*11,17*14);(8*11,7*11);(8*11,8*9);Num:16
2_3:hidden non-sensitive rules ratio:0.777777777777778(7/9)
2_3:new genetaring non-sensitive rules:(13*10,7*11)(14*9,7*11)(14*9,8*11)(18*11,8*11);Num:4

2_4：hidden sensitive rules ratio:0.714285714285714(15/21)
2_4：new generating sensitive rules:(17*14,7*11);(8*11,8*10);(8*11,9*11);(9*11,7*11);(9*11,8*11);Num:5
2_4：unhidden sensitive rules:(17*14,18*11);(17*14,8*11);(17*14,9*11);(7*11,8*11);(8*11,7*11);(8*11,8*12);Num:6
2_4：hidden sensitive rules:(13*10,18*11);(13*10,7*11);(13*10,8*8);(13*10,9*12);(14*9,7*11);(14*9,8*11);(17*14,10*12);(17*14,14*11);(17*14,8*10);(18*11,14*9);(18*11,17*14);(18*11,8*11);(7*11,14*9);(8*11,17*14);(8*11,8*9);Num:15
2_4:hidden non-sensitive rules ratio:0.777777777777778(7/9)
2_4:new genetaring non-sensitive rules:(14*9,7*11)(18*11,8*11);Num:2

2_5：hidden sensitive rules ratio:0.714285714285714(15/21)
2_5：new generating sensitive rules:(17*14,7*11);(8*11,8*10);Num:2
2_5：unhidden sensitive rules:(17*14,18*11);(17*14,8*11);(17*14,9*11);(7*11,8*11);(8*11,7*11);(8*11,8*12);Num:6
2_5：hidden sensitive rules:(13*10,18*11);(13*10,7*11);(13*10,8*8);(13*10,9*12);(14*9,7*11);(14*9,8*11);(17*14,10*12);(17*14,14*11);(17*14,8*10);(18*11,14*9);(18*11,17*14);(18*11,8*11);(7*11,14*9);(8*11,17*14);(8*11,8*9);Num:15
2_5:hidden non-sensitive rules ratio:0.888888888888889(8/9)
2_5:new genetaring non-sensitive rules:(14*9,7*11)(18*11,7*11)(18*11,8*11);Num:3

2_6：hidden sensitive rules ratio:0.714285714285714(15/21)
2_6：new generating sensitive rules:(17*14,7*11);Num:1
2_6：unhidden sensitive rules:(17*14,18*11);(17*14,8*11);(17*14,9*11);(7*11,8*11);(8*11,7*11);(8*11,8*12);Num:6
2_6：hidden sensitive rules:(13*10,18*11);(13*10,7*11);(13*10,8*8);(13*10,9*12);(14*9,7*11);(14*9,8*11);(17*14,10*12);(17*14,14*11);(17*14,8*10);(18*11,14*9);(18*11,17*14);(18*11,8*11);(7*11,14*9);(8*11,17*14);(8*11,8*9);Num:15
2_6:hidden non-sensitive rules ratio:0.888888888888889(8/9)
2_6:new genetaring non-sensitive rules:(14*9,7*11)(18*11,7*11)(18*11,8*11);Num:3

2_7：hidden sensitive rules ratio:0.714285714285714(15/21)
2_7：new generating sensitive rules:(17*14,7*11);Num:1
2_7：unhidden sensitive rules:(17*14,18*11);(17*14,8*11);(17*14,9*11);(7*11,8*11);(8*11,7*11);(8*11,8*12);Num:6
2_7：hidden sensitive rules:(13*10,18*11);(13*10,7*11);(13*10,8*8);(13*10,9*12);(14*9,7*11);(14*9,8*11);(17*14,10*12);(17*14,14*11);(17*14,8*10);(18*11,14*9);(18*11,17*14);(18*11,8*11);(7*11,14*9);(8*11,17*14);(8*11,8*9);Num:15
2_7:hidden non-sensitive rules ratio:0.888888888888889(8/9)
2_7:new genetaring non-sensitive rules:(13*10,7*11)(14*9,7*11)(18*11,8*11);Num:3

2_8：hidden sensitive rules ratio:0.666666666666667(14/21)
2_8：new generating sensitive rules:(17*14,7*11);Num:1
2_8：unhidden sensitive rules:(17*14,18*11);(17*14,8*11);(17*14,9*11);(7*11,8*11);(8*11,17*14);(8*11,7*11);(8*11,8*12);Num:7
2_8：hidden sensitive rules:(13*10,18*11);(13*10,7*11);(13*10,8*8);(13*10,9*12);(14*9,7*11);(14*9,8*11);(17*14,10*12);(17*14,14*11);(17*14,8*10);(18*11,14*9);(18*11,17*14);(18*11,8*11);(7*11,14*9);(8*11,8*9);Num:14
2_8:hidden non-sensitive rules ratio:0.888888888888889(8/9)
2_8:new genetaring non-sensitive rules:(14*9,7*11)(18*11,7*11)(18*11,8*11);Num:3
