# Supplementary material for: A novel on-line spatial-temporal k-anonymity method for location privacy protection from sequence rules-based inference attacks
Source: PLoS One. 2017 Aug 2;12(8):e0182232. doi: 10.1371/journal.pone.0182232 (PMC5540611; doi:10.1371/journal.pone.0182232)
Supplement: S5 Dataset — (ZIP) [file pone.0182232.s005.zip › S5 Dataset/dataset/3 comparison/Performance with NOSTK/k=10/For SeR 4/result.txt]

4_1：hidden sensitive rules ratio:0.608695652173913(14/23)
4_1：new generating sensitive rules:(17*14,8*12);Num:1
4_1：unhidden sensitive rules:(17*14,18*11);(17*14,7*11);(17*14,8*11);(17*14,9*11);(7*11,8*11);(8*11,7*11);(8*11,8*10);(8*11,8*12);(8*11,9*11);Num:9
4_1：hidden sensitive rules:(17*14,13*10);(17*14,16*16);(17*14,18*13);(17*14,6*17);(17*14,8*10);(18*11,7*11);(18*11,7*12);(18*11,8*11);(18*11,9*11);(18*11,9*12);(7*11,14*9);(8*11,13*10);(8*11,7*12);(9*11,8*11);Num:14
4_1:hidden non-sensitive rules ratio:0.6(3/5)
4_1:new generating non-sensitive rules:(18*11,7*11)(18*11,8*11)(7*12,7*11)(9*11,7*11);Num:4

4_2：hidden sensitive rules ratio:0.521739130434783(12/23)
4_2：new generating sensitive rules:(17*14,8*12);Num:1
4_2：unhidden sensitive rules:(17*14,13*10);(17*14,18*11);(17*14,7*11);(17*14,8*11);(17*14,9*11);(7*11,8*11);(8*11,7*11);(8*11,7*12);(8*11,8*10);(8*11,8*12);(8*11,9*11);Num:11
4_2：hidden sensitive rules:(17*14,16*16);(17*14,18*13);(17*14,6*17);(17*14,8*10);(18*11,7*11);(18*11,7*12);(18*11,8*11);(18*11,9*11);(18*11,9*12);(7*11,14*9);(8*11,13*10);(9*11,8*11);Num:12
4_2:hidden non-sensitive rules ratio:0.6(3/5)
4_2:new generating non-sensitive rules:(18*11,7*11)(18*11,8*11)(7*12,7*11)(9*11,7*11);Num:4

4_3：hidden sensitive rules ratio:0.652173913043478(15/23)
4_3：new generating sensitive rules:Num:0
4_3：unhidden sensitive rules:(17*14,18*11);(17*14,7*11);(17*14,8*11);(17*14,9*11);(7*11,8*11);(8*11,7*11);(8*11,8*10);(8*11,8*12);Num:8
4_3：hidden sensitive rules:(17*14,13*10);(17*14,16*16);(17*14,18*13);(17*14,6*17);(17*14,8*10);(18*11,7*11);(18*11,7*12);(18*11,8*11);(18*11,9*11);(18*11,9*12);(7*11,14*9);(8*11,13*10);(8*11,7*12);(8*11,9*11);(9*11,8*11);Num:15
4_3:hidden non-sensitive rules ratio:1(5/5)
4_3:new generating non-sensitive rules:(18*11,7*11)(18*11,8*11)(7*12,7*11)(9*11,7*11)(9*11,8*11);Num:5

4_4：hidden sensitive rules ratio:0.565217391304348(13/23)
4_4：new generating sensitive rules:(9*11,7*11);Num:1
4_4：unhidden sensitive rules:(17*14,18*11);(17*14,7*11);(17*14,8*11);(17*14,9*11);(7*11,8*11);(8*11,7*11);(8*11,8*10);(8*11,8*12);(8*11,9*11);(9*11,8*11);Num:10
4_4：hidden sensitive rules:(17*14,13*10);(17*14,16*16);(17*14,18*13);(17*14,6*17);(17*14,8*10);(18*11,7*11);(18*11,7*12);(18*11,8*11);(18*11,9*11);(18*11,9*12);(7*11,14*9);(8*11,13*10);(8*11,7*12);Num:13
4_4:hidden non-sensitive rules ratio:1(5/5)
4_4:new generating non-sensitive rules:(14*9,7*11)(18*11,7*11)(18*11,8*11)(7*12,7*11);Num:4

4_5：hidden sensitive rules ratio:0.652173913043478(15/23)
4_5：new generating sensitive rules:Num:0
4_5：unhidden sensitive rules:(17*14,18*11);(17*14,7*11);(17*14,8*11);(17*14,9*11);(7*11,8*11);(8*11,7*11);(8*11,8*10);(8*11,8*12);Num:8
4_5：hidden sensitive rules:(17*14,13*10);(17*14,16*16);(17*14,18*13);(17*14,6*17);(17*14,8*10);(18*11,7*11);(18*11,7*12);(18*11,8*11);(18*11,9*11);(18*11,9*12);(7*11,14*9);(8*11,13*10);(8*11,7*12);(8*11,9*11);(9*11,8*11);Num:15
4_5:hidden non-sensitive rules ratio:1(5/5)
4_5:new generating non-sensitive rules:(14*9,7*11)(18*11,7*11)(18*11,8*11)(7*12,7*11)(9*11,8*11);Num:5

4_6：hidden sensitive rules ratio:0.695652173913043(16/23)
4_6：new generating sensitive rules:Num:0
4_6：unhidden sensitive rules:(17*14,18*11);(17*14,7*11);(17*14,8*11);(17*14,9*11);(7*11,8*11);(8*11,7*11);(8*11,8*12);Num:7
4_6：hidden sensitive rules:(17*14,13*10);(17*14,16*16);(17*14,18*13);(17*14,6*17);(17*14,8*10);(18*11,7*11);(18*11,7*12);(18*11,8*11);(18*11,9*11);(18*11,9*12);(7*11,14*9);(8*11,13*10);(8*11,7*12);(8*11,8*10);(8*11,9*11);(9*11,8*11);Num:16
4_6:hidden non-sensitive rules ratio:1(5/5)
4_6:new generating non-sensitive rules:(14*9,7*11)(18*11,7*11)(18*11,8*11)(7*12,7*11)(9*11,8*11);Num:5

4_7：hidden sensitive rules ratio:0.695652173913043(16/23)
4_7：new generating sensitive rules:Num:0
4_7：unhidden sensitive rules:(17*14,18*11);(17*14,7*11);(17*14,8*11);(17*14,9*11);(7*11,8*11);(8*11,7*11);(8*11,8*12);Num:7
4_7：hidden sensitive rules:(17*14,13*10);(17*14,16*16);(17*14,18*13);(17*14,6*17);(17*14,8*10);(18*11,7*11);(18*11,7*12);(18*11,8*11);(18*11,9*11);(18*11,9*12);(7*11,14*9);(8*11,13*10);(8*11,7*12);(8*11,8*10);(8*11,9*11);(9*11,8*11);Num:16
4_7:hidden non-sensitive rules ratio:1(5/5)
4_7:new generating non-sensitive rules:(13*10,7*11)(14*9,7*11)(18*11,7*11)(18*11,8*11)(9*11,8*11);Num:5

4_8：hidden sensitive rules ratio:0.695652173913043(16/23)
4_8：new generating sensitive rules:(8*11,17*14);Num:1
4_8：unhidden sensitive rules:(17*14,18*11);(17*14,7*11);(17*14,8*11);(17*14,9*11);(7*11,8*11);(8*11,7*11);(8*11,8*12);Num:7
4_8：hidden sensitive rules:(17*14,13*10);(17*14,16*16);(17*14,18*13);(17*14,6*17);(17*14,8*10);(18*11,7*11);(18*11,7*12);(18*11,8*11);(18*11,9*11);(18*11,9*12);(7*11,14*9);(8*11,13*10);(8*11,7*12);(8*11,8*10);(8*11,9*11);(9*11,8*11);Num:16
4_8:hidden non-sensitive rules ratio:1(5/5)
4_8:new generating non-sensitive rules:(14*9,7*11)(14*9,8*11)(18*11,7*11)(18*11,8*11)(9*11,8*11);Num:5
