# Supplementary material for: A novel on-line spatial-temporal k-anonymity method for location privacy protection from sequence rules-based inference attacks
Source: PLoS One. 2017 Aug 2;12(8):e0182232. doi: 10.1371/journal.pone.0182232 (PMC5540611; doi:10.1371/journal.pone.0182232)
Supplement: S5 Dataset — (ZIP) [file pone.0182232.s005.zip › S5 Dataset/dataset/3 comparison/Performance with NOSTK/k=10/For SeR 5/result.txt]

5_1：hidden sensitive rules ratio:0.647058823529412(11/17)
5_1：new generating sensitive rules:Num:0
5_1：unhidden sensitive rules:(17*14,18*11);(17*14,7*11);(17*14,8*11);(17*14,8*12);(8*11,8*10);(8*11,8*12);Num:6
5_1：hidden sensitive rules:(17*14,14*10);(17*14,16*16);(17*14,8*10);(18*11,13*10);(18*11,17*14);(18*11,7*11);(18*11,8*11);(18*11,9*11);(7*11,8*11);(8*11,17*14);(8*11,8*8);Num:11
5_1:hidden non-sensitive rules ratio:1(7/7)
5_1:new generating non-sensitive rules:(18*11,7*11)(18*11,8*11)(7*11,8*11);Num:3

5_2：hidden sensitive rules ratio:0.647058823529412(11/17)
5_2：new generating sensitive rules:(8*11,7*11);Num:1
5_2：unhidden sensitive rules:(17*14,18*11);(17*14,7*11);(17*14,8*11);(17*14,8*12);(7*11,8*11);(8*11,8*12);Num:6
5_2：hidden sensitive rules:(17*14,14*10);(17*14,16*16);(17*14,8*10);(18*11,13*10);(18*11,17*14);(18*11,7*11);(18*11,8*11);(18*11,9*11);(8*11,17*14);(8*11,8*10);(8*11,8*8);Num:11
5_2:hidden non-sensitive rules ratio:1(7/7)
5_2:new generating non-sensitive rules:(18*11,7*11)(18*11,8*11)(9*11,7*11);Num:3

5_3：hidden sensitive rules ratio:0.705882352941177(12/17)
5_3：new generating sensitive rules:(17*14,9*11);(8*11,7*11);Num:2
5_3：unhidden sensitive rules:(17*14,18*11);(17*14,7*11);(17*14,8*11);(7*11,8*11);(8*11,8*12);Num:5
5_3：hidden sensitive rules:(17*14,14*10);(17*14,16*16);(17*14,8*10);(17*14,8*12);(18*11,13*10);(18*11,17*14);(18*11,7*11);(18*11,8*11);(18*11,9*11);(8*11,17*14);(8*11,8*10);(8*11,8*8);Num:12
5_3:hidden non-sensitive rules ratio:0.857142857142857(6/7)
5_3:new generating non-sensitive rules:(18*11,7*11)(18*11,8*11)(9*11,7*11);Num:3

5_4：hidden sensitive rules ratio:0.764705882352941(13/17)
5_4：new generating sensitive rules:(17*14,9*11);Num:1
5_4：unhidden sensitive rules:(17*14,18*11);(17*14,7*11);(17*14,8*11);(8*11,8*12);Num:4
5_4：hidden sensitive rules:(17*14,14*10);(17*14,16*16);(17*14,8*10);(17*14,8*12);(18*11,13*10);(18*11,17*14);(18*11,7*11);(18*11,8*11);(18*11,9*11);(7*11,8*11);(8*11,17*14);(8*11,8*10);(8*11,8*8);Num:13
5_4:hidden non-sensitive rules ratio:0.857142857142857(6/7)
5_4:new generating non-sensitive rules:(18*11,7*11)(18*11,8*11)(7*11,8*11);Num:3

5_5：hidden sensitive rules ratio:0.647058823529412(11/17)
5_5：new generating sensitive rules:(17*14,9*11);(8*11,7*11);Num:2
5_5：unhidden sensitive rules:(17*14,18*11);(17*14,7*11);(17*14,8*11);(7*11,8*11);(8*11,8*10);(8*11,8*12);Num:6
5_5：hidden sensitive rules:(17*14,14*10);(17*14,16*16);(17*14,8*10);(17*14,8*12);(18*11,13*10);(18*11,17*14);(18*11,7*11);(18*11,8*11);(18*11,9*11);(8*11,17*14);(8*11,8*8);Num:11
5_5:hidden non-sensitive rules ratio:0.857142857142857(6/7)
5_5:new generating non-sensitive rules:(18*11,7*11)(18*11,8*11);Num:2

5_6：hidden sensitive rules ratio:0.705882352941177(12/17)
5_6：new generating sensitive rules:(17*14,9*11);(8*11,7*11);Num:2
5_6：unhidden sensitive rules:(17*14,18*11);(17*14,7*11);(17*14,8*11);(7*11,8*11);(8*11,8*12);Num:5
5_6：hidden sensitive rules:(17*14,14*10);(17*14,16*16);(17*14,8*10);(17*14,8*12);(18*11,13*10);(18*11,17*14);(18*11,7*11);(18*11,8*11);(18*11,9*11);(8*11,17*14);(8*11,8*10);(8*11,8*8);Num:12
5_6:hidden non-sensitive rules ratio:0.857142857142857(6/7)
5_6:new generating non-sensitive rules:(18*11,7*11)(18*11,8*11);Num:2

5_7：hidden sensitive rules ratio:0.705882352941177(12/17)
5_7：new generating sensitive rules:(17*14,9*11);(8*11,7*11);Num:2
5_7：unhidden sensitive rules:(17*14,18*11);(17*14,7*11);(17*14,8*11);(7*11,8*11);(8*11,8*12);Num:5
5_7：hidden sensitive rules:(17*14,14*10);(17*14,16*16);(17*14,8*10);(17*14,8*12);(18*11,13*10);(18*11,17*14);(18*11,7*11);(18*11,8*11);(18*11,9*11);(8*11,17*14);(8*11,8*10);(8*11,8*8);Num:12
5_7:hidden non-sensitive rules ratio:0.857142857142857(6/7)
5_7:new generating non-sensitive rules:(13*10,7*11)(18*11,7*11)(18*11,8*11);Num:3

5_8：hidden sensitive rules ratio:0.647058823529412(11/17)
5_8：new generating sensitive rules:(17*14,9*11);(8*11,7*11);Num:2
5_8：unhidden sensitive rules:(17*14,18*11);(17*14,7*11);(17*14,8*11);(7*11,8*11);(8*11,17*14);(8*11,8*12);Num:6
5_8：hidden sensitive rules:(17*14,14*10);(17*14,16*16);(17*14,8*10);(17*14,8*12);(18*11,13*10);(18*11,17*14);(18*11,7*11);(18*11,8*11);(18*11,9*11);(8*11,8*10);(8*11,8*8);Num:11
5_8:hidden non-sensitive rules ratio:0.857142857142857(6/7)
5_8:new generating non-sensitive rules:(13*10,7*11)(18*11,7*11)(18*11,8*11);Num:3
