# Supplementary material for: A novel on-line spatial-temporal k-anonymity method for location privacy protection from sequence rules-based inference attacks
Source: PLoS One. 2017 Aug 2;12(8):e0182232. doi: 10.1371/journal.pone.0182232 (PMC5540611; doi:10.1371/journal.pone.0182232)
Supplement: S5 Dataset — (ZIP) [file pone.0182232.s005.zip › S5 Dataset/dataset/3 comparison/Performance with NOSTK/k=10/For SeR 6/result.txt]

6_1：hidden sensitive rules ratio:0.727272727272727(24/33)
6_1：new generating sensitive rules:(17*14,9*11);(8*11,8*12);Num:2
6_1：unhidden sensitive rules:(17*14,14*9);(17*14,18*11);(17*14,7*11);(17*14,8*11);(18*11,8*11);(7*11,18*11);(7*11,8*11);(8*11,18*11);(8*11,7*11);Num:9
6_1：hidden sensitive rules:(13*10,14*9);(13*10,18*11);(13*10,7*11);(13*10,7*12);(14*9,18*11);(14*9,7*11);(14*9,8*11);(17*14,10*11);(17*14,18*16);(17*14,7*12);(18*11,17*14);(7*11,10*11);(7*11,17*14);(7*11,6*12);(7*11,8*12);(7*11,8*8);(7*11,9*12);(8*11,17*14);(8*11,7*13);(8*11,8*8);(9*11,17*14);(9*11,8*11);(9*11,8*12);(9*11,8*7);Num:24
6_1:hidden non-sensitive rules ratio:0.75(3/4)
6_1:new generating non-sensitive rules:(13*10,7*11)(14*9,7*11)(14*9,8*11)(9*11,7*11);Num:4

6_2：hidden sensitive rules ratio:0.727272727272727(24/33)
6_2：new generating sensitive rules:(17*14,9*11);(18*11,7*11);(8*11,8*12);Num:3
6_2：unhidden sensitive rules:(17*14,14*9);(17*14,18*11);(17*14,7*11);(17*14,8*11);(18*11,17*14);(18*11,8*11);(7*11,8*11);(8*11,18*11);(8*11,7*11);Num:9
6_2：hidden sensitive rules:(13*10,14*9);(13*10,18*11);(13*10,7*11);(13*10,7*12);(14*9,18*11);(14*9,7*11);(14*9,8*11);(17*14,10*11);(17*14,18*16);(17*14,7*12);(7*11,10*11);(7*11,17*14);(7*11,18*11);(7*11,6*12);(7*11,8*12);(7*11,8*8);(7*11,9*12);(8*11,17*14);(8*11,7*13);(8*11,8*8);(9*11,17*14);(9*11,8*11);(9*11,8*12);(9*11,8*7);Num:24
6_2:hidden non-sensitive rules ratio:0.75(3/4)
6_2:new generating non-sensitive rules:(13*10,7*11)(14*9,7*11)(14*9,8*11)(9*11,7*11);Num:4

6_3：hidden sensitive rules ratio:0.818181818181818(27/33)
6_3：new generating sensitive rules:(17*14,9*11);(8*11,8*12);Num:2
6_3：unhidden sensitive rules:(17*14,14*9);(17*14,18*11);(17*14,7*11);(17*14,8*11);(7*11,8*11);(8*11,7*11);Num:6
6_3：hidden sensitive rules:(13*10,14*9);(13*10,18*11);(13*10,7*11);(13*10,7*12);(14*9,18*11);(14*9,7*11);(14*9,8*11);(17*14,10*11);(17*14,18*16);(17*14,7*12);(18*11,17*14);(18*11,8*11);(7*11,10*11);(7*11,17*14);(7*11,18*11);(7*11,6*12);(7*11,8*12);(7*11,8*8);(7*11,9*12);(8*11,17*14);(8*11,18*11);(8*11,7*13);(8*11,8*8);(9*11,17*14);(9*11,8*11);(9*11,8*12);(9*11,8*7);Num:27
6_3:hidden non-sensitive rules ratio:0.75(3/4)
6_3:new generating non-sensitive rules:(13*10,7*11)(14*9,7*11)(14*9,8*11)(18*11,8*11)(9*11,7*11)(9*11,8*11);Num:6

6_4：hidden sensitive rules ratio:0.848484848484849(28/33)
6_4：new generating sensitive rules:(17*14,9*11);(8*11,8*12);Num:2
6_4：unhidden sensitive rules:(17*14,14*9);(17*14,18*11);(17*14,8*11);(7*11,8*11);(8*11,7*11);Num:5
6_4：hidden sensitive rules:(13*10,14*9);(13*10,18*11);(13*10,7*11);(13*10,7*12);(14*9,18*11);(14*9,7*11);(14*9,8*11);(17*14,10*11);(17*14,18*16);(17*14,7*11);(17*14,7*12);(18*11,17*14);(18*11,8*11);(7*11,10*11);(7*11,17*14);(7*11,18*11);(7*11,6*12);(7*11,8*12);(7*11,8*8);(7*11,9*12);(8*11,17*14);(8*11,18*11);(8*11,7*13);(8*11,8*8);(9*11,17*14);(9*11,8*11);(9*11,8*12);(9*11,8*7);Num:28
6_4:hidden non-sensitive rules ratio:0.75(3/4)
6_4:new generating non-sensitive rules:(13*10,7*11)(14*9,7*11)(14*9,8*11)(18*11,8*11)(9*11,7*11)(9*11,8*11);Num:6

6_5：hidden sensitive rules ratio:0.818181818181818(27/33)
6_5：new generating sensitive rules:(17*14,9*11);(8*11,8*12);Num:2
6_5：unhidden sensitive rules:(17*14,14*9);(17*14,18*11);(17*14,7*11);(17*14,8*11);(7*11,8*11);(8*11,7*11);Num:6
6_5：hidden sensitive rules:(13*10,14*9);(13*10,18*11);(13*10,7*11);(13*10,7*12);(14*9,18*11);(14*9,7*11);(14*9,8*11);(17*14,10*11);(17*14,18*16);(17*14,7*12);(18*11,17*14);(18*11,8*11);(7*11,10*11);(7*11,17*14);(7*11,18*11);(7*11,6*12);(7*11,8*12);(7*11,8*8);(7*11,9*12);(8*11,17*14);(8*11,18*11);(8*11,7*13);(8*11,8*8);(9*11,17*14);(9*11,8*11);(9*11,8*12);(9*11,8*7);Num:27
6_5:hidden non-sensitive rules ratio:0.75(3/4)
6_5:new generating non-sensitive rules:(14*9,7*11)(14*9,8*11)(18*11,8*11)(9*11,8*11);Num:4

6_6：hidden sensitive rules ratio:0.848484848484849(28/33)
6_6：new generating sensitive rules:(17*14,9*11);(8*11,8*12);Num:2
6_6：unhidden sensitive rules:(17*14,18*11);(17*14,7*11);(17*14,8*11);(7*11,8*11);(8*11,7*11);Num:5
6_6：hidden sensitive rules:(13*10,14*9);(13*10,18*11);(13*10,7*11);(13*10,7*12);(14*9,18*11);(14*9,7*11);(14*9,8*11);(17*14,10*11);(17*14,14*9);(17*14,18*16);(17*14,7*12);(18*11,17*14);(18*11,8*11);(7*11,10*11);(7*11,17*14);(7*11,18*11);(7*11,6*12);(7*11,8*12);(7*11,8*8);(7*11,9*12);(8*11,17*14);(8*11,18*11);(8*11,7*13);(8*11,8*8);(9*11,17*14);(9*11,8*11);(9*11,8*12);(9*11,8*7);Num:28
6_6:hidden non-sensitive rules ratio:0.75(3/4)
6_6:new generating non-sensitive rules:(14*9,7*11)(14*9,8*11)(18*11,8*11)(9*11,8*11);Num:4

6_7：hidden sensitive rules ratio:0.848484848484849(28/33)
6_7：new generating sensitive rules:(17*14,9*11);(8*11,8*12);Num:2
6_7：unhidden sensitive rules:(17*14,18*11);(17*14,7*11);(17*14,8*11);(7*11,8*11);(8*11,7*11);Num:5
6_7：hidden sensitive rules:(13*10,14*9);(13*10,18*11);(13*10,7*11);(13*10,7*12);(14*9,18*11);(14*9,7*11);(14*9,8*11);(17*14,10*11);(17*14,14*9);(17*14,18*16);(17*14,7*12);(18*11,17*14);(18*11,8*11);(7*11,10*11);(7*11,17*14);(7*11,18*11);(7*11,6*12);(7*11,8*12);(7*11,8*8);(7*11,9*12);(8*11,17*14);(8*11,18*11);(8*11,7*13);(8*11,8*8);(9*11,17*14);(9*11,8*11);(9*11,8*12);(9*11,8*7);Num:28
6_7:hidden non-sensitive rules ratio:1(4/4)
6_7:new generating non-sensitive rules:(13*10,7*11)(14*9,7*11)(18*11,8*11)(9*11,8*11);Num:4

6_8：hidden sensitive rules ratio:0.818181818181818(27/33)
6_8：new generating sensitive rules:(17*14,9*11);(8*11,8*12);Num:2
6_8：unhidden sensitive rules:(17*14,18*11);(17*14,7*11);(17*14,8*11);(7*11,8*11);(8*11,17*14);(8*11,7*11);Num:6
6_8：hidden sensitive rules:(13*10,14*9);(13*10,18*11);(13*10,7*11);(13*10,7*12);(14*9,18*11);(14*9,7*11);(14*9,8*11);(17*14,10*11);(17*14,14*9);(17*14,18*16);(17*14,7*12);(18*11,17*14);(18*11,8*11);(7*11,10*11);(7*11,17*14);(7*11,18*11);(7*11,6*12);(7*11,8*12);(7*11,8*8);(7*11,9*12);(8*11,18*11);(8*11,7*13);(8*11,8*8);(9*11,17*14);(9*11,8*11);(9*11,8*12);(9*11,8*7);Num:27
6_8:hidden non-sensitive rules ratio:1(4/4)
6_8:new generating non-sensitive rules:14*9,7*11)(18*11,7*11)(18*11,8*11)(9*11,8*11);Num:4
