# Supplementary material for: A novel on-line spatial-temporal k-anonymity method for location privacy protection from sequence rules-based inference attacks
Source: PLoS One. 2017 Aug 2;12(8):e0182232. doi: 10.1371/journal.pone.0182232 (PMC5540611; doi:10.1371/journal.pone.0182232)
Supplement: S5 Dataset — (ZIP) [file pone.0182232.s005.zip › S5 Dataset/dataset/3 comparison/Performance with NOSTK/k=10/For SeR 7/result.txt]

7_1：hidden sensitive rules ratio:0.55(11/20)
7_1：new generating sensitive rules:(7*11,8*11);Num:1
7_1：unhidden sensitive rules:(17*14,13*10);(17*14,18*11);(17*14,18*13);(17*14,7*11);(17*14,8*11);(17*14,9*11);(7*11,14*9);(8*11,7*11);(8*11,8*12);Num:9
7_1：hidden sensitive rules:(13*10,14*9);(13*10,18*11);(13*10,7*11);(14*9,8*11);(17*14,14*9);(17*14,16*16);(18*11,8*11);(7*11,13*10);(7*11,17*14);(7*11,7*12);(8*11,13*10);Num:11
7_1:hidden non-sensitive rules ratio:0.8(4/5)
7_1:new generating non-sensitive rules:(13*10,18*11)(13*10,7*11)(14*9,8*11)(18*11,8*11)(7*12,7*11)(9*11,7*11);Num:6

7_2：hidden sensitive rules ratio:0.5(10/20)
7_2：new generating sensitive rules:(7*11,8*11);Num:1
7_2：unhidden sensitive rules:(17*14,13*10);(17*14,14*9);(17*14,18*11);(17*14,18*13);(17*14,7*11);(17*14,8*11);(17*14,9*11);(7*11,7*12);(8*11,7*11);(8*11,8*12);Num:10
7_2：hidden sensitive rules:(13*10,14*9);(13*10,18*11);(13*10,7*11);(14*9,8*11);(17*14,16*16);(18*11,8*11);(7*11,13*10);(7*11,14*9);(7*11,17*14);(8*11,13*10);Num:10
7_2:hidden non-sensitive rules ratio:0.8(4/5)
7_2:new generating non-sensitive rules:(13*10,7*11)(14*9,7*11)(14*9,8*11)(18*11,8*11)(7*12,7*11)(9*11,7*11);Num:6

7_3：hidden sensitive rules ratio:0.6(12/20)
7_3：new generating sensitive rules:(7*11,8*11);Num:1
7_3：unhidden sensitive rules:(17*14,13*10);(17*14,14*9);(17*14,18*11);(17*14,7*11);(17*14,8*11);(17*14,9*11);(8*11,7*11);(8*11,8*12);Num:8
7_3：hidden sensitive rules:(13*10,14*9);(13*10,18*11);(13*10,7*11);(14*9,8*11);(17*14,16*16);(17*14,18*13);(18*11,8*11);(7*11,13*10);(7*11,14*9);(7*11,17*14);(7*11,7*12);(8*11,13*10);Num:12
7_3:hidden non-sensitive rules ratio:0.6(3/5)
7_3:new generating non-sensitive rules:(13*10,7*11)(14*9,7*11)(14*9,8*11)(18*11,8*11)(7*12,7*11)(9*11,7*11);Num:6

7_4：hidden sensitive rules ratio:0.6(12/20)
7_4：new generating sensitive rules:(7*11,8*11);Num:1
7_4：unhidden sensitive rules:(17*14,13*10);(17*14,14*9);(17*14,18*11);(17*14,7*11);(17*14,8*11);(17*14,9*11);(8*11,7*11);(8*11,8*12);Num:8
7_4：hidden sensitive rules:(13*10,14*9);(13*10,18*11);(13*10,7*11);(14*9,8*11);(17*14,16*16);(17*14,18*13);(18*11,8*11);(7*11,13*10);(7*11,14*9);(7*11,17*14);(7*11,7*12);(8*11,13*10);Num:12
7_4:hidden non-sensitive rules ratio:0.6(3/5)
7_4:new generating non-sensitive rules:(13*10,7*11)(14*9,7*11)(14*9,8*11)(18*11,8*11)(7*12,7*11)(9*11,7*11);Num:6

7_5：hidden sensitive rules ratio:0.65(13/20)
7_5：new generating sensitive rules:(7*11,8*11);Num:1
7_5：unhidden sensitive rules:(17*14,14*9);(17*14,18*11);(17*14,7*11);(17*14,8*11);(17*14,9*11);(8*11,7*11);(8*11,8*12);Num:7
7_5：hidden sensitive rules:(13*10,14*9);(13*10,18*11);(13*10,7*11);(14*9,8*11);(17*14,13*10);(17*14,16*16);(17*14,18*13);(18*11,8*11);(7*11,13*10);(7*11,14*9);(7*11,17*14);(7*11,7*12);(8*11,13*10);Num:13
7_5:hidden non-sensitive rules ratio:0.6(3/5)
7_5:new generating non-sensitive rules:(13*10,7*11)(18*11,8*11)(7*12,7*11);Num:3

7_6：hidden sensitive rules ratio:0.7(14/20)
7_6：new generating sensitive rules:(7*11,8*11);Num:1
7_6：unhidden sensitive rules:(17*14,18*11);(17*14,7*11);(17*14,8*11);(17*14,9*11);(8*11,7*11);(8*11,8*12);Num:6
7_6：hidden sensitive rules:(13*10,14*9);(13*10,18*11);(13*10,7*11);(14*9,8*11);(17*14,13*10);(17*14,14*9);(17*14,16*16);(17*14,18*13);(18*11,8*11);(7*11,13*10);(7*11,14*9);(7*11,17*14);(7*11,7*12);(8*11,13*10);Num:14
7_6:hidden non-sensitive rules ratio:0.8(4/5)
7_6:new generating non-sensitive rules:(14*9,7*11)(18*11,7*11)(18*11,8*11);Num:3

7_7：hidden sensitive rules ratio:0.7(14/20)
7_7：new generating sensitive rules:(7*11,8*11);Num:1
7_7：unhidden sensitive rules:(17*14,18*11);(17*14,7*11);(17*14,8*11);(17*14,9*11);(8*11,7*11);(8*11,8*12);Num:6
7_7：hidden sensitive rules:(13*10,14*9);(13*10,18*11);(13*10,7*11);(14*9,8*11);(17*14,13*10);(17*14,14*9);(17*14,16*16);(17*14,18*13);(18*11,8*11);(7*11,13*10);(7*11,14*9);(7*11,17*14);(7*11,7*12);(8*11,13*10);Num:14
7_7:hidden non-sensitive rules ratio:0.8(4/5)
7_7:new generating non-sensitive rules:(13*10,7*11)(14*9,7*11)(18*11,7*11)(18*11,8*11);Num:4

7_8：hidden sensitive rules ratio:0.7(14/20)
7_8：new generating sensitive rules:(7*11,8*11);(8*11,17*14);Num:2
7_8：unhidden sensitive rules:(17*14,18*11);(17*14,7*11);(17*14,8*11);(17*14,9*11);(8*11,7*11);(8*11,8*12);Num:6
7_8：hidden sensitive rules:(13*10,14*9);(13*10,18*11);(13*10,7*11);(14*9,8*11);(17*14,13*10);(17*14,14*9);(17*14,16*16);(17*14,18*13);(18*11,8*11);(7*11,13*10);(7*11,14*9);(7*11,17*14);(7*11,7*12);(8*11,13*10);Num:14
7_8:hidden non-sensitive rules ratio:0.8(4/5)
7_8:new generating non-sensitive rules:(14*9,7*11)(18*11,7*11)(18*11,8*11);Num:3
