# Supplementary material for: A novel on-line spatial-temporal k-anonymity method for location privacy protection from sequence rules-based inference attacks
Source: PLoS One. 2017 Aug 2;12(8):e0182232. doi: 10.1371/journal.pone.0182232 (PMC5540611; doi:10.1371/journal.pone.0182232)
Supplement: S5 Dataset — (ZIP) [file pone.0182232.s005.zip › S5 Dataset/dataset/3 comparison/Performance with NOSTK/k=10/For SeR 8/result.txt]

8_1：hidden sensitive rules ratio:0.413793103448276(12/29)
8_1：new generating sensitive rules:(17*14,8*12);Num:1
8_1：unhidden sensitive rules:(17*14,13*10);(17*14,18*11);(17*14,7*11);(17*14,8*11);(17*14,9*11);(18*11,17*14);(18*11,7*11);(18*11,8*11);(7*11,8*11);(8*11,17*14);(8*11,7*11);(8*11,8*12);(8*11,8*8);(8*12,8*11);(9*11,18*11);(9*11,7*11);(9*11,8*12);Num:17
8_1：hidden sensitive rules:(13*10,7*11);(13*10,8*12);(17*14,16*16);(17*14,18*16);(17*14,7*12);(7*11,13*10);(8*11,13*10);(8*11,18*11);(8*11,7*13);(8*11,8*7);(8*12,7*11);(9*11,8*11);Num:12
8_1:hidden non-sensitive rules ratio:0.9(9/10)
8_1:new generating non-sensitive rules:Num:0

8_2：hidden sensitive rules ratio:0.586206896551724(17/29)
8_2：new generating sensitive rules:(17*14,8*12);(8*11,9*11);Num:2
8_2：unhidden sensitive rules:(17*14,13*10);(17*14,18*11);(17*14,7*11);(17*14,8*11);(17*14,9*11);(18*11,17*14);(18*11,7*11);(18*11,8*11);(7*11,8*11);(8*11,7*11);(8*11,8*12);(8*11,8*8);Num:12
8_2：hidden sensitive rules:(13*10,7*11);(13*10,8*12);(17*14,16*16);(17*14,18*16);(17*14,7*12);(7*11,13*10);(8*11,13*10);(8*11,17*14);(8*11,18*11);(8*11,7*13);(8*11,8*7);(8*12,7*11);(8*12,8*11);(9*11,18*11);(9*11,7*11);(9*11,8*11);(9*11,8*12);Num:17
8_2:hidden non-sensitive rules ratio:0.9(9/10)
8_2:new generating non-sensitive rules:(8*12,8*11)(9*11,7*11);Num:2

8_3：hidden sensitive rules ratio:0.620689655172414(18/29)
8_3：new generating sensitive rules:Num:0
8_3：unhidden sensitive rules:(17*14,13*10);(17*14,18*11);(17*14,7*11);(17*14,8*11);(17*14,9*11);(18*11,17*14);(18*11,7*11);(18*11,8*11);(7*11,8*11);(8*11,7*11);(8*11,8*12);Num:11
8_3：hidden sensitive rules:(13*10,7*11);(13*10,8*12);(17*14,16*16);(17*14,18*16);(17*14,7*12);(7*11,13*10);(8*11,13*10);(8*11,17*14);(8*11,18*11);(8*11,7*13);(8*11,8*7);(8*11,8*8);(8*12,7*11);(8*12,8*11);(9*11,18*11);(9*11,7*11);(9*11,8*11);(9*11,8*12);Num:18
8_3:hidden non-sensitive rules ratio:0.9(9/10)
8_3:new generating non-sensitive rules:(13*10,7*11)(9*11,7*11)(9*11,8*11);Num:3

8_4：hidden sensitive rules ratio:0.758620689655172(22/29)
8_4：new generating sensitive rules:Num:0
8_4：unhidden sensitive rules:(17*14,13*10);(17*14,18*11);(17*14,8*11);(17*14,9*11);(7*11,8*11);(8*11,7*11);(8*11,8*12);Num:7
8_4：hidden sensitive rules:(13*10,7*11);(13*10,8*12);(17*14,16*16);(17*14,18*16);(17*14,7*11);(17*14,7*12);(18*11,17*14);(18*11,7*11);(18*11,8*11);(7*11,13*10);(8*11,13*10);(8*11,17*14);(8*11,18*11);(8*11,7*13);(8*11,8*7);(8*11,8*8);(8*12,7*11);(8*12,8*11);(9*11,18*11);(9*11,7*11);(9*11,8*11);(9*11,8*12);Num:22
8_4:hidden non-sensitive rules ratio:0.9(9/10)
8_4:new generating non-sensitive rules:(13*10,7*11)(18*11,17*14)(18*11,8*11)(9*11,7*11);Num:4

8_5：hidden sensitive rules ratio:0.758620689655172(22/29)
8_5：new generating sensitive rules:Num:0
8_5：unhidden sensitive rules:(17*14,18*11);(17*14,7*11);(17*14,8*11);(17*14,9*11);(7*11,8*11);(8*11,7*11);(8*11,8*12);Num:7
8_5：hidden sensitive rules:(13*10,7*11);(13*10,8*12);(17*14,13*10);(17*14,16*16);(17*14,18*16);(17*14,7*12);(18*11,17*14);(18*11,7*11);(18*11,8*11);(7*11,13*10);(8*11,13*10);(8*11,17*14);(8*11,18*11);(8*11,7*13);(8*11,8*7);(8*11,8*8);(8*12,7*11);(8*12,8*11);(9*11,18*11);(9*11,7*11);(9*11,8*11);(9*11,8*12);Num:22
8_5:hidden non-sensitive rules ratio:0.9(9/10)
8_5:new generating non-sensitive rules:(18*11,7*11)(18*11,8*11)(9*11,7*11)(9*11,8*11);Num:4

8_6：hidden sensitive rules ratio:0.758620689655172(22/29)
8_6：new generating sensitive rules:Num:0
8_6：unhidden sensitive rules:(17*14,18*11);(17*14,7*11);(17*14,8*11);(17*14,9*11);(7*11,8*11);(8*11,7*11);(8*11,8*12);Num:7
8_6：hidden sensitive rules:(13*10,7*11);(13*10,8*12);(17*14,13*10);(17*14,16*16);(17*14,18*16);(17*14,7*12);(18*11,17*14);(18*11,7*11);(18*11,8*11);(7*11,13*10);(8*11,13*10);(8*11,17*14);(8*11,18*11);(8*11,7*13);(8*11,8*7);(8*11,8*8);(8*12,7*11);(8*12,8*11);(9*11,18*11);(9*11,7*11);(9*11,8*11);(9*11,8*12);Num:22
8_6:hidden non-sensitive rules ratio:1(10/10)
8_6:new generating non-sensitive rules:(18*11,7*11)(18*11,8*11)(9*11,8*11);Num:3

8_7：hidden sensitive rules ratio:0.724137931034483(21/29)
8_7：new generating sensitive rules:Num:0
8_7：unhidden sensitive rules:(17*14,18*11);(17*14,7*11);(17*14,8*11);(17*14,9*11);(7*11,8*11);(8*11,17*14);(8*11,7*11);(8*11,8*12);Num:8
8_7：hidden sensitive rules:(13*10,7*11);(13*10,8*12);(17*14,13*10);(17*14,16*16);(17*14,18*16);(17*14,7*12);(18*11,17*14);(18*11,7*11);(18*11,8*11);(7*11,13*10);(8*11,13*10);(8*11,18*11);(8*11,7*13);(8*11,8*7);(8*11,8*8);(8*12,7*11);(8*12,8*11);(9*11,18*11);(9*11,7*11);(9*11,8*11);(9*11,8*12);Num:21
8_7:hidden non-sensitive rules ratio:1(10/10)
8_7:new generating non-sensitive rules:(18*11,7*11)(18*11,8*11)(9*11,8*11);Num:3

8_8：hidden sensitive rules ratio:0.724137931034483(21/29)
8_8：new generating sensitive rules:Num:0
8_8：unhidden sensitive rules:(17*14,18*11);(17*14,7*11);(17*14,8*11);(17*14,9*11);(7*11,8*11);(8*11,17*14);(8*11,7*11);(8*11,8*12);Num:8
8_8：hidden sensitive rules:(13*10,7*11);(13*10,8*12);(17*14,13*10);(17*14,16*16);(17*14,18*16);(17*14,7*12);(18*11,17*14);(18*11,7*11);(18*11,8*11);(7*11,13*10);(8*11,13*10);(8*11,18*11);(8*11,7*13);(8*11,8*7);(8*11,8*8);(8*12,7*11);(8*12,8*11);(9*11,18*11);(9*11,7*11);(9*11,8*11);(9*11,8*12);Num:21
8_8:hidden non-sensitive rules ratio:1(10/10)
8_8:new generating non-sensitive rules:(13*10,7*11)(18*11,7*11)(18*11,8*11)(9*11,8*11);Num:4
