# Supplementary material for: A novel on-line spatial-temporal k-anonymity method for location privacy protection from sequence rules-based inference attacks
Source: PLoS One. 2017 Aug 2;12(8):e0182232. doi: 10.1371/journal.pone.0182232 (PMC5540611; doi:10.1371/journal.pone.0182232)
Supplement: S5 Dataset — (ZIP) [file pone.0182232.s005.zip › S5 Dataset/dataset/3 comparison/Performance with NOSTK/k=10/For SeR 9/result.txt]

9_1：hidden sensitive rules ratio:0.625(15/24)
9_1：new generating sensitive rules:Num:0
9_1：unhidden sensitive rules:(17*14,13*10);(17*14,14*9);(17*14,18*11);(17*14,7*11);(17*14,8*11);(17*14,9*11);(7*11,8*11);(8*11,7*11);(8*11,8*10);Num:9
9_1：hidden sensitive rules:(14*9,7*11);(18*11,13*10);(18*11,17*14);(18*11,7*11);(18*11,8*10);(18*11,8*11);(18*11,9*11);(7*11,14*9);(7*11,17*14);(7*11,18*11);(7*11,6*12);(8*11,14*9);(8*11,17*14);(9*11,7*11);(9*11,8*11);Num:15
9_1:hidden non-sensitive rules ratio:1(3/3)
9_1:new generating non-sensitive rules:(14*9,7*11)(18*11,7*11)(18*11,8*11)(9*11,7*11)(9*11,8*11);Num:5

9_2：hidden sensitive rules ratio:0.583333333333333(14/24)
9_2：new generating sensitive rules:Num:0
9_2：unhidden sensitive rules:(17*14,13*10);(17*14,14*9);(17*14,18*11);(17*14,7*11);(17*14,8*11);(17*14,9*11);(7*11,8*11);(8*11,14*9);(8*11,7*11);(8*11,8*10);Num:10
9_2：hidden sensitive rules:(14*9,7*11);(18*11,13*10);(18*11,17*14);(18*11,7*11);(18*11,8*10);(18*11,8*11);(18*11,9*11);(7*11,14*9);(7*11,17*14);(7*11,18*11);(7*11,6*12);(8*11,17*14);(9*11,7*11);(9*11,8*11);Num:14
9_2:hidden non-sensitive rules ratio:1(3/3)
9_2:new generating non-sensitive rules:(14*9,7*11)(18*11,7*11)(18*11,8*11)(9*11,7*11)(9*11,8*11);Num:5

9_3：hidden sensitive rules ratio:0.625(15/24)
9_3：new generating sensitive rules:Num:0
9_3：unhidden sensitive rules:(17*14,13*10);(17*14,14*9);(17*14,18*11);(17*14,7*11);(17*14,8*11);(17*14,9*11);(7*11,8*11);(8*11,7*11);(8*11,8*10);Num:9
9_3：hidden sensitive rules:(14*9,7*11);(18*11,13*10);(18*11,17*14);(18*11,7*11);(18*11,8*10);(18*11,8*11);(18*11,9*11);(7*11,14*9);(7*11,17*14);(7*11,18*11);(7*11,6*12);(8*11,14*9);(8*11,17*14);(9*11,7*11);(9*11,8*11);Num:15
9_3:hidden non-sensitive rules ratio:1(3/3)
9_3:new generating non-sensitive rules:(14*9,7*11)(18*11,7*11)(18*11,8*11)(9*11,7*11)(9*11,8*11);Num:5

9_4：hidden sensitive rules ratio:0.666666666666667(16/24)
9_4：new generating sensitive rules:Num:0
9_4：unhidden sensitive rules:(17*14,14*9);(17*14,18*11);(17*14,7*11);(17*14,8*11);(17*14,9*11);(7*11,8*11);(8*11,7*11);(8*11,8*10);Num:8
9_4：hidden sensitive rules:(14*9,7*11);(17*14,13*10);(18*11,13*10);(18*11,17*14);(18*11,7*11);(18*11,8*10);(18*11,8*11);(18*11,9*11);(7*11,14*9);(7*11,17*14);(7*11,18*11);(7*11,6*12);(8*11,14*9);(8*11,17*14);(9*11,7*11);(9*11,8*11);Num:16
9_4:hidden non-sensitive rules ratio:1(3/3)
9_4:new generating non-sensitive rules:(14*9,7*11)(18*11,8*11)(9*11,7*11)(9*11,8*11);Num:4

9_5：hidden sensitive rules ratio:0.666666666666667(16/24)
9_5：new generating sensitive rules:Num:0
9_5：unhidden sensitive rules:(17*14,14*9);(17*14,18*11);(17*14,7*11);(17*14,8*11);(17*14,9*11);(7*11,8*11);(8*11,7*11);(8*11,8*10);Num:8
9_5：hidden sensitive rules:(14*9,7*11);(17*14,13*10);(18*11,13*10);(18*11,17*14);(18*11,7*11);(18*11,8*10);(18*11,8*11);(18*11,9*11);(7*11,14*9);(7*11,17*14);(7*11,18*11);(7*11,6*12);(8*11,14*9);(8*11,17*14);(9*11,7*11);(9*11,8*11);Num:16
9_5:hidden non-sensitive rules ratio:1(3/3)
9_5:new generating non-sensitive rules:(14*9,7*11)(18*11,7*11)(18*11,8*11)(9*11,7*11)(9*11,8*11);Num:5

9_6：hidden sensitive rules ratio:0.708333333333333(17/24)
9_6：new generating sensitive rules:Num:0
9_6：unhidden sensitive rules:(17*14,18*11);(17*14,7*11);(17*14,8*11);(17*14,9*11);(7*11,8*11);(8*11,7*11);(8*11,8*10);Num:7
9_6：hidden sensitive rules:(14*9,7*11);(17*14,13*10);(17*14,14*9);(18*11,13*10);(18*11,17*14);(18*11,7*11);(18*11,8*10);(18*11,8*11);(18*11,9*11);(7*11,14*9);(7*11,17*14);(7*11,18*11);(7*11,6*12);(8*11,14*9);(8*11,17*14);(9*11,7*11);(9*11,8*11);Num:17
9_6:hidden non-sensitive rules ratio:1(3/3)
9_6:new generating non-sensitive rules:(14*9,7*11)(18*11,7*11)(18*11,8*11)(9*11,8*11);Num:4

9_7：hidden sensitive rules ratio:0.75(18/24)
9_7：new generating sensitive rules:Num:0
9_7：unhidden sensitive rules:(17*14,18*11);(17*14,7*11);(17*14,8*11);(17*14,9*11);(7*11,8*11);(8*11,7*11);Num:6
9_7：hidden sensitive rules:(14*9,7*11);(17*14,13*10);(17*14,14*9);(18*11,13*10);(18*11,17*14);(18*11,7*11);(18*11,8*10);(18*11,8*11);(18*11,9*11);(7*11,14*9);(7*11,17*14);(7*11,18*11);(7*11,6*12);(8*11,14*9);(8*11,17*14);(8*11,8*10);(9*11,7*11);(9*11,8*11);Num:18
9_7:hidden non-sensitive rules ratio:1(3/3)
9_7:new generating non-sensitive rules:(14*9,7*11)(18*11,7*11)(18*11,8*11)(9*11,8*11);Num:4

9_8：hidden sensitive rules ratio:0.708333333333333(17/24)
9_8：new generating sensitive rules:Num:0
9_8：unhidden sensitive rules:(17*14,14*9);(17*14,18*11);(17*14,7*11);(17*14,8*11);(17*14,9*11);(7*11,8*11);(8*11,7*11);Num:7
9_8：hidden sensitive rules:(14*9,7*11);(17*14,13*10);(18*11,13*10);(18*11,17*14);(18*11,7*11);(18*11,8*10);(18*11,8*11);(18*11,9*11);(7*11,14*9);(7*11,17*14);(7*11,18*11);(7*11,6*12);(8*11,14*9);(8*11,17*14);(8*11,8*10);(9*11,7*11);(9*11,8*11);Num:17
9_8:hidden non-sensitive rules ratio:1(3/3)
9_8:new generating non-sensitive rules:(14*9,7*11)(18*11,7*11)(18*11,8*11)(9*11,8*11);Num:4
