# Supplementary material for: A novel on-line spatial-temporal k-anonymity method for location privacy protection from sequence rules-based inference attacks
Source: PLoS One. 2017 Aug 2;12(8):e0182232. doi: 10.1371/journal.pone.0182232 (PMC5540611; doi:10.1371/journal.pone.0182232)
Supplement: S5 Dataset — (ZIP) [file pone.0182232.s005.zip › S5 Dataset/dataset/3 comparison/Performance with NOSTK/k=13/For SeR 1/result.txt]

1_1：hidden sensitive rules ratio:0.541666666666667(13/24)
1_1：new generating sensitive rules:Num:0
1_1：unhidden sensitive rules:(17*14,13*10);(17*14,18*11);(17*14,7*11);(17*14,8*11);(17*14,8*12);(17*14,9*11);(7*11,8*11);(8*11,14*9);(8*11,7*11);(8*11,8*12);(8*11,9*11);Num:11
1_1：hidden sensitive rules:(17*14,14*9);(18*11,17*14);(18*11,7*11);(18*11,8*11);(18*11,9*11);(7*11,7*12);(7*11,8*12);(7*12,7*11);(8*11,7*12);(8*12,7*12);(8*12,8*11);(9*11,7*11);(9*11,8*11);Num:13
1_1:hidden non-sensitive rules ratio:0.8(8/10)
1_1:new generating non-sensitive rules:(18*11,7*11)(18*11,8*11)(7*12,7*11)(8*12,8*11)(9*11,7*11);Num:5

1_2：hidden sensitive rules ratio:0.875(21/24)
1_2：new generating sensitive rules:Num:0
1_2：unhidden sensitive rules:(7*11,8*11);(8*11,7*11);(8*11,8*12);Num:3
1_2：hidden sensitive rules:(17*14,13*10);(17*14,14*9);(17*14,18*11);(17*14,7*11);(17*14,8*11);(17*14,8*12);(17*14,9*11);(18*11,17*14);(18*11,7*11);(18*11,8*11);(18*11,9*11);(7*11,7*12);(7*11,8*12);(7*12,7*11);(8*11,14*9);(8*11,7*12);(8*11,9*11);(8*12,7*12);(8*12,8*11);(9*11,7*11);(9*11,8*11);Num:21
1_2:hidden non-sensitive rules ratio:0.7(7/10)
1_2:new generating non-sensitive rules:(17*14,18*11)(17*14,7*11)(17*14,8*11)(17*14,9*11)(7*12,7*11)(9*11,7*11);Num:6

1_3：hidden sensitive rules ratio:0.916666666666667(22/24)
1_3：new generating sensitive rules:Num:0
1_3：unhidden sensitive rules:(8*11,8*12);(8*11,9*11);Num:2
1_3：hidden sensitive rules:(17*14,13*10);(17*14,14*9);(17*14,18*11);(17*14,7*11);(17*14,8*11);(17*14,8*12);(17*14,9*11);(18*11,17*14);(18*11,7*11);(18*11,8*11);(18*11,9*11);(7*11,7*12);(7*11,8*11);(7*11,8*12);(7*12,7*11);(8*11,14*9);(8*11,7*11);(8*11,7*12);(8*12,7*12);(8*12,8*11);(9*11,7*11);(9*11,8*11);Num:22
1_3:hidden non-sensitive rules ratio:0.8(8/10)
1_3:new generating non-sensitive rules:(17*14,18*11)(17*14,8*11)(17*14,9*11)(18*11,8*11)(7*11,8*11)(7*12,7*11)(9*11,7*11)(9*11,8*11);Num:8

1_4：hidden sensitive rules ratio:0.875(21/24)
1_4：new generating sensitive rules:Num:0
1_4：unhidden sensitive rules:(7*11,8*11);(8*11,8*12);(8*11,9*11);Num:3
1_4：hidden sensitive rules:(17*14,13*10);(17*14,14*9);(17*14,18*11);(17*14,7*11);(17*14,8*11);(17*14,8*12);(17*14,9*11);(18*11,17*14);(18*11,7*11);(18*11,8*11);(18*11,9*11);(7*11,7*12);(7*11,8*12);(7*12,7*11);(8*11,14*9);(8*11,7*11);(8*11,7*12);(8*12,7*12);(8*12,8*11);(9*11,7*11);(9*11,8*11);Num:21
1_4:hidden non-sensitive rules ratio:0.9(9/10)
1_4:new generating non-sensitive rules:(17*14,18*11)(17*14,7*11)(17*14,8*11)(17*14,9*11)(18*11,8*11)(7*12,7*11)(9*11,7*11)(9*11,8*11);Num:8

1_5：hidden sensitive rules ratio:0.958333333333333(23/24)
1_5：new generating sensitive rules:Num:0
1_5：unhidden sensitive rules:(8*11,8*12);Num:1
1_5：hidden sensitive rules:(17*14,13*10);(17*14,14*9);(17*14,18*11);(17*14,7*11);(17*14,8*11);(17*14,8*12);(17*14,9*11);(18*11,17*14);(18*11,7*11);(18*11,8*11);(18*11,9*11);(7*11,7*12);(7*11,8*11);(7*11,8*12);(7*12,7*11);(8*11,14*9);(8*11,7*11);(8*11,7*12);(8*11,9*11);(8*12,7*12);(8*12,8*11);(9*11,7*11);(9*11,8*11);Num:23
1_5:hidden non-sensitive rules ratio:0.9(9/10)
1_5:new generating non-sensitive rules:(17*14,18*11)(17*14,7*11)(17*14,8*11)(17*14,9*11)(18*11,7*11)(18*11,8*11)(7*11,8*11)(9*11,8*11);Num:8

1_6：hidden sensitive rules ratio:0.875(21/24)
1_6：new generating sensitive rules:Num:0
1_6：unhidden sensitive rules:(7*11,8*11);(8*11,7*11);(8*11,8*12);Num:3
1_6：hidden sensitive rules:(17*14,13*10);(17*14,14*9);(17*14,18*11);(17*14,7*11);(17*14,8*11);(17*14,8*12);(17*14,9*11);(18*11,17*14);(18*11,7*11);(18*11,8*11);(18*11,9*11);(7*11,7*12);(7*11,8*12);(7*12,7*11);(8*11,14*9);(8*11,7*12);(8*11,9*11);(8*12,7*12);(8*12,8*11);(9*11,7*11);(9*11,8*11);Num:21
1_6:hidden non-sensitive rules ratio:0.9(9/10)
1_6:new generating non-sensitive rules:(17*14,18*11)(17*14,7*11)(17*14,8*11)(17*14,9*11)(18*11,7*11)(18*11,8*11)(9*11,8*11);Num:7

1_7：hidden sensitive rules ratio:0.916666666666667(22/24)
1_7：new generating sensitive rules:Num:0
1_7：unhidden sensitive rules:(8*11,7*11);(8*11,8*12);Num:2
1_7：hidden sensitive rules:(17*14,13*10);(17*14,14*9);(17*14,18*11);(17*14,7*11);(17*14,8*11);(17*14,8*12);(17*14,9*11);(18*11,17*14);(18*11,7*11);(18*11,8*11);(18*11,9*11);(7*11,7*12);(7*11,8*11);(7*11,8*12);(7*12,7*11);(8*11,14*9);(8*11,7*12);(8*11,9*11);(8*12,7*12);(8*12,8*11);(9*11,7*11);(9*11,8*11);Num:22
1_7:hidden non-sensitive rules ratio:0.9(9/10)
1_7:new generating non-sensitive rules:(17*14,18*11)(17*14,7*11)(17*14,8*11)(17*14,9*11)(18*11,8*11)(7*11,8*11)(9*11,8*11);Num:7

1_8：hidden sensitive rules ratio:0.708333333333333(17/24)
1_8：new generating sensitive rules:(8*11,17*14);Num:1
1_8：unhidden sensitive rules:(17*14,18*11);(17*14,7*11);(17*14,8*11);(17*14,9*11);(7*11,8*11);(8*11,7*11);(8*11,8*12);Num:7
1_8：hidden sensitive rules:(17*14,13*10);(17*14,14*9);(17*14,8*12);(18*11,17*14);(18*11,7*11);(18*11,8*11);(18*11,9*11);(7*11,7*12);(7*11,8*12);(7*12,7*11);(8*11,14*9);(8*11,7*12);(8*11,9*11);(8*12,7*12);(8*12,8*11);(9*11,7*11);(9*11,8*11);Num:17
1_8:hidden non-sensitive rules ratio:0.9(9/10)
1_8:new generating non-sensitive rules:(18*11,7*11)(18*11,8*11)(9*11,8*11);Num:3
