# Supplementary material for: A novel on-line spatial-temporal k-anonymity method for location privacy protection from sequence rules-based inference attacks
Source: PLoS One. 2017 Aug 2;12(8):e0182232. doi: 10.1371/journal.pone.0182232 (PMC5540611; doi:10.1371/journal.pone.0182232)
Supplement: S5 Dataset — (ZIP) [file pone.0182232.s005.zip › S5 Dataset/dataset/3 comparison/Performance with tSTK/k=10/For SeR 2/result.txt]

2_1：hidden sensitive rules ratio:0.476190476190476(10/21)
2_1：new generating sensitive rules:(17*14,7*11);(8*11,8*10);Num:2
2_1：unhidden sensitive rules:(17*14,10*12);(17*14,18*11);(17*14,8*11);(17*14,9*11);(18*11,14*9);(18*11,17*14);(18*11,8*11);(7*11,8*11);(8*11,7*11);(8*11,8*12);(8*11,8*9);Num:11
2_1：hidden sensitive rules:(13*10,18*11);(13*10,7*11);(13*10,8*8);(13*10,9*12);(14*9,7*11);(14*9,8*11);(17*14,14*11);(17*14,8*10);(7*11,14*9);(8*11,17*14);Num:10
2_1:hidden non-sensitive rules ratio:0.222222222222222(2/9)
2_1:new generating non-sensitive rules:(13*10,18*11)(13*10,7*11)(14*9,7*11)(14*9,8*11)(8*10,8*11)(9*13,7*11);Num:6

2_2：hidden sensitive rules ratio:0.619047619047619(13/21)
2_2：new generating sensitive rules:(17*14,13*10);(17*14,7*11);(17*14,8*12);(18*11,7*11);(8*11,8*10);(8*11,9*11);(9*11,7*11);(9*11,8*11);Num:8
2_2：unhidden sensitive rules:(17*14,18*11);(17*14,8*11);(17*14,9*11);(18*11,17*14);(18*11,8*11);(7*11,8*11);(8*11,7*11);(8*11,8*12);Num:8
2_2：hidden sensitive rules:(13*10,18*11);(13*10,7*11);(13*10,8*8);(13*10,9*12);(14*9,7*11);(14*9,8*11);(17*14,10*12);(17*14,14*11);(17*14,8*10);(18*11,14*9);(7*11,14*9);(8*11,17*14);(8*11,8*9);Num:13
2_2:hidden non-sensitive rules ratio:0.111111111111111(1/9)
2_2:new generating non-sensitive rules:(13*10,7*11)(14*9,7*11)(14*9,8*11)(18*13,8*11)(7*12,7*11)(9*13,7*11);Num:6

2_3：hidden sensitive rules ratio:0.666666666666667(14/21)
2_3：new generating sensitive rules:(17*14,13*10);(17*14,14*9);(17*14,7*11);(8*11,8*10);(8*11,9*11);(9*11,7*11);(9*11,8*11);Num:7
2_3：unhidden sensitive rules:(17*14,18*11);(17*14,8*11);(17*14,9*11);(18*11,17*14);(18*11,8*11);(7*11,8*11);(8*11,8*12);Num:7
2_3：hidden sensitive rules:(13*10,18*11);(13*10,7*11);(13*10,8*8);(13*10,9*12);(14*9,7*11);(14*9,8*11);(17*14,10*12);(17*14,14*11);(17*14,8*10);(18*11,14*9);(7*11,14*9);(8*11,17*14);(8*11,7*11);(8*11,8*9);Num:14
2_3:hidden non-sensitive rules ratio:0.333333333333333(3/9)
2_3:new generating non-sensitive rules:(13*10,18*11)(13*10,7*11)(14*9,7*11)(14*9,8*11)(7*12,7*11)(9*13,7*11);Num:6

2_4：hidden sensitive rules ratio:0.619047619047619(13/21)
2_4：new generating sensitive rules:(17*14,13*10);(17*14,7*11);(18*11,7*11);(8*11,8*10);(8*11,9*11);(9*11,7*11);(9*11,8*11);Num:7
2_4：unhidden sensitive rules:(17*14,18*11);(17*14,8*11);(17*14,9*11);(18*11,17*14);(18*11,8*11);(7*11,8*11);(8*11,7*11);(8*11,8*12);Num:8
2_4：hidden sensitive rules:(13*10,18*11);(13*10,7*11);(13*10,8*8);(13*10,9*12);(14*9,7*11);(14*9,8*11);(17*14,10*12);(17*14,14*11);(17*14,8*10);(18*11,14*9);(7*11,14*9);(8*11,17*14);(8*11,8*9);Num:13
2_4:hidden non-sensitive rules ratio:0.444444444444444(4/9)
2_4:new generating non-sensitive rules:(14*9,7*11)(14*9,8*11)(7*12,7*11)(8*12,8*11)(9*13,7*11);Num:5

2_5：hidden sensitive rules ratio:0.571428571428571(12/21)
2_5：new generating sensitive rules:(17*14,7*11);(18*11,7*11);(8*11,8*10);Num:3
2_5：unhidden sensitive rules:(17*14,18*11);(17*14,8*11);(17*14,9*11);(18*11,17*14);(18*11,8*11);(7*11,8*11);(8*11,17*14);(8*11,7*11);(8*11,8*12);Num:9
2_5：hidden sensitive rules:(13*10,18*11);(13*10,7*11);(13*10,8*8);(13*10,9*12);(14*9,7*11);(14*9,8*11);(17*14,10*12);(17*14,14*11);(17*14,8*10);(18*11,14*9);(7*11,14*9);(8*11,8*9);Num:12
2_5:hidden non-sensitive rules ratio:0.666666666666667(6/9)
2_5:new generating non-sensitive rules:(14*9,7*11)(14*9,8*11)(7*12,7*11)(8*12,8*11)(9*13,7*11);Num:5

2_6：hidden sensitive rules ratio:0.571428571428571(12/21)
2_6：new generating sensitive rules:(17*14,7*11);(18*11,7*11);(8*11,8*10);Num:3
2_6：unhidden sensitive rules:(17*14,18*11);(17*14,8*11);(17*14,9*11);(18*11,17*14);(18*11,8*11);(7*11,8*11);(8*11,17*14);(8*11,7*11);(8*11,8*12);Num:9
2_6：hidden sensitive rules:(13*10,18*11);(13*10,7*11);(13*10,8*8);(13*10,9*12);(14*9,7*11);(14*9,8*11);(17*14,10*12);(17*14,14*11);(17*14,8*10);(18*11,14*9);(7*11,14*9);(8*11,8*9);Num:12
2_6:hidden non-sensitive rules ratio:0.777777777777778(7/9)
2_6:new generating non-sensitive rules:(14*9,7*11)(14*9,8*11)(7*12,7*11);Num:3

2_7：hidden sensitive rules ratio:0.571428571428571(12/21)
2_7：new generating sensitive rules:(17*14,13*10);(17*14,7*11);(18*11,7*11);Num:3
2_7：unhidden sensitive rules:(17*14,18*11);(17*14,8*11);(17*14,9*11);(18*11,17*14);(18*11,8*11);(7*11,8*11);(8*11,17*14);(8*11,7*11);(8*11,8*12);Num:9
2_7：hidden sensitive rules:(13*10,18*11);(13*10,7*11);(13*10,8*8);(13*10,9*12);(14*9,7*11);(14*9,8*11);(17*14,10*12);(17*14,14*11);(17*14,8*10);(18*11,14*9);(7*11,14*9);(8*11,8*9);Num:12
2_7:hidden non-sensitive rules ratio:0.666666666666667(6/9)
2_7:new generating non-sensitive rules:(13*10,7*11)(14*9,7*11)(14*9,8*11)(7*12,7*11);Num:4

2_8：hidden sensitive rules ratio:0.571428571428571(12/21)
2_8：new generating sensitive rules:(17*14,13*10);(17*14,7*11);(18*11,7*11);Num:3
2_8：unhidden sensitive rules:(17*14,18*11);(17*14,8*11);(17*14,9*11);(18*11,17*14);(18*11,8*11);(7*11,8*11);(8*11,17*14);(8*11,7*11);(8*11,8*12);Num:9
2_8：hidden sensitive rules:(13*10,18*11);(13*10,7*11);(13*10,8*8);(13*10,9*12);(14*9,7*11);(14*9,8*11);(17*14,10*12);(17*14,14*11);(17*14,8*10);(18*11,14*9);(7*11,14*9);(8*11,8*9);Num:12
2_8:hidden non-sensitive rules ratio:0.777777777777778(7/9)
2_8:new generating non-sensitive rules:(13*10,7*11)(14*9,18*11)(14*9,7*11)(14*9,8*11)(7*12,7*11);Num:5
