# Supplementary material for: A novel on-line spatial-temporal k-anonymity method for location privacy protection from sequence rules-based inference attacks
Source: PLoS One. 2017 Aug 2;12(8):e0182232. doi: 10.1371/journal.pone.0182232 (PMC5540611; doi:10.1371/journal.pone.0182232)
Supplement: S5 Dataset — (ZIP) [file pone.0182232.s005.zip › S5 Dataset/dataset/3 comparison/Performance with tSTK/k=10/For SeR 3/result.txt]

3_1：hidden sensitive rules ratio:0.827586206896552(24/29)
3_1：new generating sensitive rules:(8*11,8*10);Num:1
3_1：unhidden sensitive rules:(18*11,8*11);(7*11,8*11);(8*11,18*11);(8*11,8*12);(8*11,9*11);Num:5
3_1：hidden sensitive rules:(13*10,14*9);(13*10,18*11);(13*10,7*11);(13*10,9*11);(14*9,18*11);(14*9,7*11);(14*9,8*11);(17*14,14*9);(17*14,17*19);(17*14,18*11);(17*14,7*12);(17*14,8*11);(18*11,4*11);(18*11,8*12);(7*11,18*11);(7*11,8*8);(8*11,17*14);(8*11,7*13);(8*12,8*11);(9*11,17*14);(9*11,18*11);(9*11,8*11);(9*11,8*12);(9*11,8*7);Num:24
3_1:hidden non-sensiive rules ratio:0.285714285714286(2/7)
3_1:new generating non-sensitive rules:(13*10,18*11)(13*10,7*11)(14*9,18*11)(14*9,7*11)(14*9,8*11)(17*14,18*11)(17*14,8*11)(18*13,8*11)(8*12,8*11)(9*11,7*11)(9*11,8*12)(9*13,7*11);Num:12

3_2：hidden sensitive rules ratio:0.689655172413793(20/29)
3_2：new generating sensitive rules:(17*14,13*10);(17*14,7*11);(17*14,8*12);(17*14,9*11);(18*11,17*14);(8*11,7*12);(8*11,8*10);(9*11,7*11);Num:8
3_2：unhidden sensitive rules:(17*14,14*9);(17*14,18*11);(17*14,8*11);(18*11,8*11);(7*11,8*11);(8*11,18*11);(8*11,8*12);(8*11,9*11);(9*11,8*11);Num:9
3_2：hidden sensitive rules:(13*10,14*9);(13*10,18*11);(13*10,7*11);(13*10,9*11);(14*9,18*11);(14*9,7*11);(14*9,8*11);(17*14,17*19);(17*14,7*12);(18*11,4*11);(18*11,8*12);(7*11,18*11);(7*11,8*8);(8*11,17*14);(8*11,7*13);(8*12,8*11);(9*11,17*14);(9*11,18*11);(9*11,8*12);(9*11,8*7);Num:20
3_2:hidden non-sensiive rules ratio:0.428571428571429(3/7)
3_2:new generating non-sensitive rules:(13*10,18*11)(13*10,7*11)(14*9,7*11)(14*9,8*11)(18*13,8*11)(8*12,8*11)(8*8,8*11)(9*13,7*11);Num:8

3_3：hidden sensitive rules ratio:0.724137931034483(21/29)
3_3：new generating sensitive rules:(17*14,13*10);(17*14,7*11);(17*14,9*11);(18*11,17*14);(8*11,8*10);(9*11,7*11);Num:6
3_3：unhidden sensitive rules:(17*14,14*9);(17*14,18*11);(17*14,8*11);(18*11,8*11);(7*11,8*11);(8*11,8*12);(8*11,9*11);(9*11,8*11);Num:8
3_3：hidden sensitive rules:(13*10,14*9);(13*10,18*11);(13*10,7*11);(13*10,9*11);(14*9,18*11);(14*9,7*11);(14*9,8*11);(17*14,17*19);(17*14,7*12);(18*11,4*11);(18*11,8*12);(7*11,18*11);(7*11,8*8);(8*11,17*14);(8*11,18*11);(8*11,7*13);(8*12,8*11);(9*11,17*14);(9*11,18*11);(9*11,8*12);(9*11,8*7);Num:21
3_3:hidden non-sensiive rules ratio:0.428571428571429(3/7)
3_3:new generating non-sensitive rules:(10*12,8*11)(13*10,18*11)(13*10,7*11)(14*9,7*11)(14*9,8*11)(9*13,7*11);Num:6

3_4：hidden sensitive rules ratio:0.758620689655172(22/29)
3_4：new generating sensitive rules:(17*14,13*10);(17*14,7*11);(17*14,9*11);(18*11,17*14);(18*11,7*11);(8*11,7*11);(8*11,8*10);(9*11,7*11);Num:8
3_4：unhidden sensitive rules:(17*14,18*11);(17*14,8*11);(18*11,8*11);(7*11,8*11);(8*11,8*12);(8*11,9*11);(9*11,8*11);Num:7
3_4：hidden sensitive rules:(13*10,14*9);(13*10,18*11);(13*10,7*11);(13*10,9*11);(14*9,18*11);(14*9,7*11);(14*9,8*11);(17*14,14*9);(17*14,17*19);(17*14,7*12);(18*11,4*11);(18*11,8*12);(7*11,18*11);(7*11,8*8);(8*11,17*14);(8*11,18*11);(8*11,7*13);(8*12,8*11);(9*11,17*14);(9*11,18*11);(9*11,8*12);(9*11,8*7);Num:22
3_4:hidden non-sensiive rules ratio:0.571428571428571(4/7)
3_4:new generating non-sensitive rules:(14*9,7*11)(14*9,8*11)(18*13,17*14)(8*12,8*11)(9*13,7*11);Num:5

3_5：hidden sensitive rules ratio:0.793103448275862(23/29)
3_5：new generating sensitive rules:(17*14,7*11);(17*14,9*11);(18*11,17*14);(18*11,7*11);(8*11,7*11);(8*11,8*10);Num:6
3_5：unhidden sensitive rules:(17*14,18*11);(17*14,8*11);(18*11,8*11);(7*11,8*11);(8*11,17*14);(8*11,8*12);Num:6
3_5：hidden sensitive rules:(13*10,14*9);(13*10,18*11);(13*10,7*11);(13*10,9*11);(14*9,18*11);(14*9,7*11);(14*9,8*11);(17*14,14*9);(17*14,17*19);(17*14,7*12);(18*11,4*11);(18*11,8*12);(7*11,18*11);(7*11,8*8);(8*11,18*11);(8*11,7*13);(8*11,9*11);(8*12,8*11);(9*11,17*14);(9*11,18*11);(9*11,8*11);(9*11,8*12);(9*11,8*7);Num:23
3_5:hidden non-sensiive rules ratio:0.714285714285714(5/7)
3_5:new generating non-sensitive rules:(14*9,7*11)(14*9,8*11)(8*12,8*11)(9*11,7*11)(9*11,8*11)(9*13,7*11);Num:6

3_6：hidden sensitive rules ratio:0.793103448275862(23/29)
3_6：new generating sensitive rules:(17*14,7*11);(17*14,9*11);(18*11,17*14);(18*11,7*11);(8*11,7*11);(8*11,8*10);Num:6
3_6：unhidden sensitive rules:(17*14,18*11);(17*14,8*11);(18*11,8*11);(7*11,8*11);(8*11,17*14);(8*11,8*12);Num:6
3_6：hidden sensitive rules:(13*10,14*9);(13*10,18*11);(13*10,7*11);(13*10,9*11);(14*9,18*11);(14*9,7*11);(14*9,8*11);(17*14,14*9);(17*14,17*19);(17*14,7*12);(18*11,4*11);(18*11,8*12);(7*11,18*11);(7*11,8*8);(8*11,18*11);(8*11,7*13);(8*11,9*11);(8*12,8*11);(9*11,17*14);(9*11,18*11);(9*11,8*11);(9*11,8*12);(9*11,8*7);Num:23
3_6:hidden non-sensiive rules ratio:0.714285714285714(5/7)
3_6:new generating non-sensitive rules:(14*9,7*11)(14*9,8*11)(9*11,8*11);Num:3

3_7：hidden sensitive rules ratio:0.793103448275862(23/29)
3_7：new generating sensitive rules:(17*14,13*10);(17*14,7*11);(17*14,9*11);(18*11,17*14);(18*11,7*11);(8*11,7*11);Num:6
3_7：unhidden sensitive rules:(17*14,18*11);(17*14,8*11);(18*11,8*11);(7*11,8*11);(8*11,17*14);(8*11,8*12);Num:6
3_7：hidden sensitive rules:(13*10,14*9);(13*10,18*11);(13*10,7*11);(13*10,9*11);(14*9,18*11);(14*9,7*11);(14*9,8*11);(17*14,14*9);(17*14,17*19);(17*14,7*12);(18*11,4*11);(18*11,8*12);(7*11,18*11);(7*11,8*8);(8*11,18*11);(8*11,7*13);(8*11,9*11);(8*12,8*11);(9*11,17*14);(9*11,18*11);(9*11,8*11);(9*11,8*12);(9*11,8*7);Num:23
3_7:hidden non-sensiive rules ratio:0.714285714285714(5/7)
3_7:new generating non-sensitive rules:(13*10,7*11)(14*9,7*11)(14*9,8*11)(18*13,17*14)(9*11,8*11);Num:5

3_8：hidden sensitive rules ratio:0.793103448275862(23/29)
3_8：new generating sensitive rules:(17*14,13*10);(17*14,7*11);(17*14,9*11);(18*11,17*14);(18*11,7*11);(8*11,7*11);Num:6
3_8：unhidden sensitive rules:(17*14,18*11);(17*14,8*11);(18*11,8*11);(7*11,8*11);(8*11,17*14);(8*11,8*12);Num:6
3_8：hidden sensitive rules:(13*10,14*9);(13*10,18*11);(13*10,7*11);(13*10,9*11);(14*9,18*11);(14*9,7*11);(14*9,8*11);(17*14,14*9);(17*14,17*19);(17*14,7*12);(18*11,4*11);(18*11,8*12);(7*11,18*11);(7*11,8*8);(8*11,18*11);(8*11,7*13);(8*11,9*11);(8*12,8*11);(9*11,17*14);(9*11,18*11);(9*11,8*11);(9*11,8*12);(9*11,8*7);Num:23
3_8:hidden non-sensiive rules ratio:0.714285714285714(5/7)
3_8:new generating non-sensitive rules:(13*10,7*11)(14*9,18*11)(14*9,7*11)(14*9,8*11)(9*11,8*11);Num:5
