# Supplementary material for: A novel on-line spatial-temporal k-anonymity method for location privacy protection from sequence rules-based inference attacks
Source: PLoS One. 2017 Aug 2;12(8):e0182232. doi: 10.1371/journal.pone.0182232 (PMC5540611; doi:10.1371/journal.pone.0182232)
Supplement: S5 Dataset — (ZIP) [file pone.0182232.s005.zip › S5 Dataset/dataset/3 comparison/Performance with tSTK/k=10/For SeR 6/result.txt]

6_1：hidden sensitive rules ratio:0.575757575757576(19/33)
6_1：new generating sensitive rules:(17*14,9*11);(8*11,8*12);Num:2
6_1：unhidden sensitive rules:(14*9,18*11);(14*9,7*11);(14*9,8*11);(17*14,14*9);(17*14,18*11);(17*14,7*11);(17*14,8*11);(18*11,17*14);(18*11,8*11);(7*11,18*11);(7*11,8*11);(8*11,17*14);(8*11,18*11);(8*11,7*11);Num:14
6_1：hidden sensitive rules:(13*10,14*9);(13*10,18*11);(13*10,7*11);(13*10,7*12);(17*14,10*11);(17*14,18*16);(17*14,7*12);(7*11,10*11);(7*11,17*14);(7*11,6*12);(7*11,8*12);(7*11,8*8);(7*11,9*12);(8*11,7*13);(8*11,8*8);(9*11,17*14);(9*11,8*11);(9*11,8*12);(9*11,8*7);Num:19
6_1: hidden non-sensitive rules ratio:0.5(2/4)
6_1: new generating non-sensitive rules:(13*10,18*11)(13*10,7*11)(18*13,8*11)(19*5,18*11)(9*11,7*11)(9*11,8*11);Num:6

6_2：hidden sensitive rules ratio:0.666666666666667(22/33)
6_2：new generating sensitive rules:(17*14,13*10);(17*14,9*11);(18*11,7*11);(8*11,8*12);Num:4
6_2：unhidden sensitive rules:(17*14,14*9);(17*14,18*11);(17*14,7*11);(17*14,8*11);(18*11,17*14);(18*11,8*11);(7*11,18*11);(7*11,8*11);(8*11,17*14);(8*11,18*11);(8*11,7*11);Num:11
6_2：hidden sensitive rules:(13*10,14*9);(13*10,18*11);(13*10,7*11);(13*10,7*12);(14*9,18*11);(14*9,7*11);(14*9,8*11);(17*14,10*11);(17*14,18*16);(17*14,7*12);(7*11,10*11);(7*11,17*14);(7*11,6*12);(7*11,8*12);(7*11,8*8);(7*11,9*12);(8*11,7*13);(8*11,8*8);(9*11,17*14);(9*11,8*11);(9*11,8*12);(9*11,8*7);Num:22
6_2: hidden non-sensitive rules ratio:0.25(1/4)
6_2: new generating non-sensitive rules:(13*10,7*11)(14*9,7*11)(14*9,8*11)(18*13,8*11)(19*5,18*11)(9*11,7*11)(9*11,8*11)(9*13,7*11);Num:8

6_3：hidden sensitive rules ratio:0.727272727272727(24/33)
6_3：new generating sensitive rules:(17*14,9*11);(8*11,8*12);Num:2
6_3：unhidden sensitive rules:(17*14,14*9);(17*14,18*11);(17*14,7*11);(17*14,8*11);(18*11,17*14);(18*11,8*11);(7*11,8*11);(8*11,17*14);(8*11,7*11);Num:9
6_3：hidden sensitive rules:(13*10,14*9);(13*10,18*11);(13*10,7*11);(13*10,7*12);(14*9,18*11);(14*9,7*11);(14*9,8*11);(17*14,10*11);(17*14,18*16);(17*14,7*12);(7*11,10*11);(7*11,17*14);(7*11,18*11);(7*11,6*12);(7*11,8*12);(7*11,8*8);(7*11,9*12);(8*11,18*11);(8*11,7*13);(8*11,8*8);(9*11,17*14);(9*11,8*11);(9*11,8*12);(9*11,8*7);Num:24
6_3: hidden non-sensitive rules ratio:0.5(2/4)
6_3: new generating non-sensitive rules:(13*10,7*11)(14*9,7*11)(14*9,8*11)(19*5,18*11)(9*11,7*11)(9*11,8*11)(9*13,7*11);Num:7

6_4：hidden sensitive rules ratio:0.696969696969697(23/33)
6_4：new generating sensitive rules:(17*14,9*11);(8*11,8*12);Num:2
6_4：unhidden sensitive rules:(17*14,14*9);(17*14,18*11);(17*14,7*11);(17*14,8*11);(18*11,17*14);(18*11,8*11);(7*11,8*11);(8*11,17*14);(8*11,18*11);(8*11,7*11);Num:10
6_4：hidden sensitive rules:(13*10,14*9);(13*10,18*11);(13*10,7*11);(13*10,7*12);(14*9,18*11);(14*9,7*11);(14*9,8*11);(17*14,10*11);(17*14,18*16);(17*14,7*12);(7*11,10*11);(7*11,17*14);(7*11,18*11);(7*11,6*12);(7*11,8*12);(7*11,8*8);(7*11,9*12);(8*11,7*13);(8*11,8*8);(9*11,17*14);(9*11,8*11);(9*11,8*12);(9*11,8*7);Num:23
6_4: hidden non-sensitive rules ratio:0.5(2/4)
6_4: new generating non-sensitive rules:(13*10,18*11)(13*10,7*11)(14*9,7*11)(14*9,8*11)(19*5,18*11)(9*11,7*11)(9*11,8*11)(9*13,7*11);Num:8

6_5：hidden sensitive rules ratio:0.727272727272727(24/33)
6_5：new generating sensitive rules:(17*14,9*11);(18*11,7*11);(8*11,8*10);(8*11,8*12);Num:4
6_5：unhidden sensitive rules:(17*14,14*9);(17*14,18*11);(17*14,7*11);(17*14,8*11);(18*11,17*14);(18*11,8*11);(7*11,8*11);(8*11,17*14);(8*11,7*11);Num:9
6_5：hidden sensitive rules:(13*10,14*9);(13*10,18*11);(13*10,7*11);(13*10,7*12);(14*9,18*11);(14*9,7*11);(14*9,8*11);(17*14,10*11);(17*14,18*16);(17*14,7*12);(7*11,10*11);(7*11,17*14);(7*11,18*11);(7*11,6*12);(7*11,8*12);(7*11,8*8);(7*11,9*12);(8*11,18*11);(8*11,7*13);(8*11,8*8);(9*11,17*14);(9*11,8*11);(9*11,8*12);(9*11,8*7);Num:24
6_5: hidden non-sensitive rules ratio:0.5(2/4)
6_5: new generating non-sensitive rules:(13*10,7*11)(14*9,7*11)(14*9,8*11)(19*5,18*11)(9*11,7*11)(9*11,8*11);Num:6

6_6：hidden sensitive rules ratio:0.757575757575758(25/33)
6_6：new generating sensitive rules:(17*14,9*11);(18*11,7*11);(8*11,8*10);(8*11,8*12);Num:4
6_6：unhidden sensitive rules:(17*14,18*11);(17*14,7*11);(17*14,8*11);(18*11,17*14);(18*11,8*11);(7*11,8*11);(8*11,17*14);(8*11,7*11);Num:8
6_6：hidden sensitive rules:(13*10,14*9);(13*10,18*11);(13*10,7*11);(13*10,7*12);(14*9,18*11);(14*9,7*11);(14*9,8*11);(17*14,10*11);(17*14,14*9);(17*14,18*16);(17*14,7*12);(7*11,10*11);(7*11,17*14);(7*11,18*11);(7*11,6*12);(7*11,8*12);(7*11,8*8);(7*11,9*12);(8*11,18*11);(8*11,7*13);(8*11,8*8);(9*11,17*14);(9*11,8*11);(9*11,8*12);(9*11,8*7);Num:25
6_6: hidden non-sensitive rules ratio:0.5(2/4)
6_6: new generating non-sensitive rules:(14*9,7*11)(14*9,8*11)(9*11,8*11);Num:3

6_7：hidden sensitive rules ratio:0.757575757575758(25/33)
6_7：new generating sensitive rules:(17*14,13*10);(17*14,9*11);(18*11,7*11);(8*11,8*12);Num:4
6_7：unhidden sensitive rules:(17*14,18*11);(17*14,7*11);(17*14,8*11);(18*11,17*14);(18*11,8*11);(7*11,8*11);(8*11,17*14);(8*11,7*11);Num:8
6_7：hidden sensitive rules:(13*10,14*9);(13*10,18*11);(13*10,7*11);(13*10,7*12);(14*9,18*11);(14*9,7*11);(14*9,8*11);(17*14,10*11);(17*14,14*9);(17*14,18*16);(17*14,7*12);(7*11,10*11);(7*11,17*14);(7*11,18*11);(7*11,6*12);(7*11,8*12);(7*11,8*8);(7*11,9*12);(8*11,18*11);(8*11,7*13);(8*11,8*8);(9*11,17*14);(9*11,8*11);(9*11,8*12);(9*11,8*7);Num:25
6_7: hidden non-sensitive rules ratio:0.5(2/4)
6_7: new generating non-sensitive rules:(13*10,7*11)(14*9,7*11)(14*9,8*11)(18*13,17*14)(9*11,8*11);Num:5

6_8：hidden sensitive rules ratio:0.757575757575758(25/33)
6_8：new generating sensitive rules:(17*14,13*10);(17*14,9*11);(18*11,7*11);(8*11,8*12);Num:4
6_8：unhidden sensitive rules:(17*14,18*11);(17*14,7*11);(17*14,8*11);(18*11,17*14);(18*11,8*11);(7*11,8*11);(8*11,17*14);(8*11,7*11);Num:8
6_8：hidden sensitive rules:(13*10,14*9);(13*10,18*11);(13*10,7*11);(13*10,7*12);(14*9,18*11);(14*9,7*11);(14*9,8*11);(17*14,10*11);(17*14,14*9);(17*14,18*16);(17*14,7*12);(7*11,10*11);(7*11,17*14);(7*11,18*11);(7*11,6*12);(7*11,8*12);(7*11,8*8);(7*11,9*12);(8*11,18*11);(8*11,7*13);(8*11,8*8);(9*11,17*14);(9*11,8*11);(9*11,8*12);(9*11,8*7);Num:25
6_8: hidden non-sensitive rules ratio:0.5(2/4)
6_8: new generating non-sensitive rules:(13*10,7*11)(14*9,18*11)(14*9,7*11)(14*9,8*11)(9*11,8*11);Num:5
