# Supplementary material for: A novel on-line spatial-temporal k-anonymity method for location privacy protection from sequence rules-based inference attacks
Source: PLoS One. 2017 Aug 2;12(8):e0182232. doi: 10.1371/journal.pone.0182232 (PMC5540611; doi:10.1371/journal.pone.0182232)
Supplement: S5 Dataset — (ZIP) [file pone.0182232.s005.zip › S5 Dataset/dataset/3 comparison/Performance with tSTK/k=10/For SeR 8/result.txt]

8_1：hidden sensitive rules ratio:0.379310344827586(11/29)
8_1：new generating sensitive rules:(17*14,8*12);(8*11,8*10);(8*11,9*11);Num:3
8_1：unhidden sensitive rules:(17*14,13*10);(17*14,18*11);(17*14,7*11);(17*14,8*11);(17*14,9*11);(18*11,17*14);(18*11,7*11);(18*11,8*11);(7*11,8*11);(8*11,17*14);(8*11,7*11);(8*11,8*12);(8*11,8*8);(8*12,8*11);(9*11,18*11);(9*11,7*11);(9*11,8*11);(9*11,8*12);Num:18
8_1：hidden sensitive rules:(13*10,7*11);(13*10,8*12);(17*14,16*16);(17*14,18*16);(17*14,7*12);(7*11,13*10);(8*11,13*10);(8*11,18*11);(8*11,7*13);(8*11,8*7);(8*12,7*11);Num:11
8_1 :hidden non-sensitive rules ratio:0.3(3/10)
8_1 :new generating non-sensitive rules:(13*10,7*11)(19*5,18*11);Num:2

8_2：hidden sensitive rules ratio:0.482758620689655(14/29)
8_2：new generating sensitive rules:(17*14,8*12);(8*11,8*10);(8*11,9*11);Num:3
8_2：unhidden sensitive rules:(17*14,13*10);(17*14,18*11);(17*14,7*11);(17*14,8*11);(17*14,9*11);(18*11,17*14);(18*11,7*11);(18*11,8*11);(7*11,8*11);(8*11,17*14);(8*11,7*11);(8*11,8*12);(8*11,8*8);(9*11,7*11);(9*11,8*11);Num:15
8_2：hidden sensitive rules:(13*10,7*11);(13*10,8*12);(17*14,16*16);(17*14,18*16);(17*14,7*12);(7*11,13*10);(8*11,13*10);(8*11,18*11);(8*11,7*13);(8*11,8*7);(8*12,7*11);(8*12,8*11);(9*11,18*11);(9*11,8*12);Num:14
8_2 :hidden non-sensitive rules ratio:0.5(5/10)
8_2 :new generating non-sensitive rules:(13*10,7*11)(18*13,8*11)(19*5,18*11)(8*12,8*11)(9*13,7*11);Num:5

8_3：hidden sensitive rules ratio:0.586206896551724(17/29)
8_3：new generating sensitive rules:(17*14,8*12);Num:1
8_3：unhidden sensitive rules:(17*14,13*10);(17*14,18*11);(17*14,7*11);(17*14,8*11);(17*14,9*11);(18*11,17*14);(18*11,7*11);(18*11,8*11);(7*11,8*11);(8*11,17*14);(8*11,7*11);(8*11,8*12);Num:12
8_3：hidden sensitive rules:(13*10,7*11);(13*10,8*12);(17*14,16*16);(17*14,18*16);(17*14,7*12);(7*11,13*10);(8*11,13*10);(8*11,18*11);(8*11,7*13);(8*11,8*7);(8*11,8*8);(8*12,7*11);(8*12,8*11);(9*11,18*11);(9*11,7*11);(9*11,8*11);(9*11,8*12);Num:17
8_3 :hidden non-sensitive rules ratio:0.4(4/10)
8_3 :new generating non-sensitive rules:(13*10,7*11)(19*5,18*11)(9*11,7*11)(9*11,8*11)(9*13,7*11);Num:5

8_4：hidden sensitive rules ratio:0.517241379310345(15/29)
8_4：new generating sensitive rules:Num:0
8_4：unhidden sensitive rules:(17*14,13*10);(17*14,18*11);(17*14,7*11);(17*14,8*11);(17*14,9*11);(18*11,17*14);(18*11,8*11);(7*11,8*11);(8*11,17*14);(8*11,7*11);(8*11,8*12);(9*11,7*11);(9*11,8*11);(9*11,8*12);Num:14
8_4：hidden sensitive rules:(13*10,7*11);(13*10,8*12);(17*14,16*16);(17*14,18*16);(17*14,7*12);(18*11,7*11);(7*11,13*10);(8*11,13*10);(8*11,18*11);(8*11,7*13);(8*11,8*7);(8*11,8*8);(8*12,7*11);(8*12,8*11);(9*11,18*11);Num:15
8_4 :hidden non-sensitive rules ratio:0.6(6/10)
8_4 :new generating non-sensitive rules:(13*10,18*11)(13*10,7*11)(18*13,18*11)(19*5,18*11)(9*13,7*11);Num:5

8_5：hidden sensitive rules ratio:0.517241379310345(15/29)
8_5：new generating sensitive rules:(8*11,8*10);(8*11,9*11);Num:2
8_5：unhidden sensitive rules:(17*14,13*10);(17*14,18*11);(17*14,7*11);(17*14,8*11);(17*14,9*11);(18*11,17*14);(18*11,7*11);(18*11,8*11);(7*11,8*11);(8*11,17*14);(8*11,7*11);(8*11,8*12);(9*11,7*11);(9*11,8*11);Num:14
8_5：hidden sensitive rules:(13*10,7*11);(13*10,8*12);(17*14,16*16);(17*14,18*16);(17*14,7*12);(7*11,13*10);(8*11,13*10);(8*11,18*11);(8*11,7*13);(8*11,8*7);(8*11,8*8);(8*12,7*11);(8*12,8*11);(9*11,18*11);(9*11,8*12);Num:15
8_5 :hidden non-sensitive rules ratio:0.7(7/10)
8_5 :new generating non-sensitive rules:(13*10,7*11)(19*5,18*11)(8*12,8*11)(9*13,7*11);Num:4


8_6：hidden sensitive rules ratio:0.586206896551724(17/29)
8_6：new generating sensitive rules:(8*11,8*10);Num:1
8_6：unhidden sensitive rules:(17*14,13*10);(17*14,18*11);(17*14,7*11);(17*14,8*11);(17*14,9*11);(18*11,17*14);(18*11,7*11);(18*11,8*11);(7*11,8*11);(8*11,17*14);(8*11,7*11);(8*11,8*12);Num:12
8_6：hidden sensitive rules:(13*10,7*11);(13*10,8*12);(17*14,16*16);(17*14,18*16);(17*14,7*12);(7*11,13*10);(8*11,13*10);(8*11,18*11);(8*11,7*13);(8*11,8*7);(8*11,8*8);(8*12,7*11);(8*12,8*11);(9*11,18*11);(9*11,7*11);(9*11,8*11);(9*11,8*12);Num:17
8_6 :hidden non-sensitive rules ratio:0.6(6/10)
8_6 :new generating non-sensitive rules:(8*12,8*11)(9*11,7*11)(9*11,8*11);Num:3

8_7：hidden sensitive rules ratio:0.586206896551724(17/29)
8_7：new generating sensitive rules:Num:0
8_7：unhidden sensitive rules:(17*14,13*10);(17*14,18*11);(17*14,7*11);(17*14,8*11);(17*14,9*11);(18*11,17*14);(18*11,7*11);(18*11,8*11);(7*11,8*11);(8*11,17*14);(8*11,7*11);(8*11,8*12);Num:12
8_7：hidden sensitive rules:(13*10,7*11);(13*10,8*12);(17*14,16*16);(17*14,18*16);(17*14,7*12);(7*11,13*10);(8*11,13*10);(8*11,18*11);(8*11,7*13);(8*11,8*7);(8*11,8*8);(8*12,7*11);(8*12,8*11);(9*11,18*11);(9*11,7*11);(9*11,8*11);(9*11,8*12);Num:17
8_7 :hidden non-sensitive rules ratio:0.6(6/10)
8_7 :new generating non-sensitive rules:(13*10,7*11)(18*13,18*11)(9*11,7*11)(9*11,8*11);Num:4

8_8：hidden sensitive rules ratio:0.586206896551724(17/29)
8_8：new generating sensitive rules:Num:0
8_8：unhidden sensitive rules:(17*14,13*10);(17*14,18*11);(17*14,7*11);(17*14,8*11);(17*14,9*11);(18*11,17*14);(18*11,7*11);(18*11,8*11);(7*11,8*11);(8*11,17*14);(8*11,7*11);(8*11,8*12);Num:12
8_8：hidden sensitive rules:(13*10,7*11);(13*10,8*12);(17*14,16*16);(17*14,18*16);(17*14,7*12);(7*11,13*10);(8*11,13*10);(8*11,18*11);(8*11,7*13);(8*11,8*7);(8*11,8*8);(8*12,7*11);(8*12,8*11);(9*11,18*11);(9*11,7*11);(9*11,8*11);(9*11,8*12);Num:17
8_8 :hidden non-sensitive rules ratio:0.6(6/10)
8_8 :new generating non-sensitive rules:(13*10,7*11)(18*13,18*11)(9*11,8*11);Num:3
