# Supplementary material for: A novel on-line spatial-temporal k-anonymity method for location privacy protection from sequence rules-based inference attacks
Source: PLoS One. 2017 Aug 2;12(8):e0182232. doi: 10.1371/journal.pone.0182232 (PMC5540611; doi:10.1371/journal.pone.0182232)
Supplement: S5 Dataset — (ZIP) [file pone.0182232.s005.zip › S5 Dataset/dataset/3 comparison/Performance with tSTK/k=10/For SeR 9/result.txt]

9_1：hidden sensitive rules ratio:0.5(12/24)
9_1：new generating sensitive rules:(17*14,14*10);(8*11,8*12);Num:2
9_1：unhidden sensitive rules:(17*14,13*10);(17*14,14*9);(17*14,18*11);(17*14,7*11);(17*14,8*11);(17*14,9*11);(18*11,17*14);(18*11,7*11);(18*11,8*11);(7*11,8*11);(8*11,7*11);(8*11,8*10);Num:12
9_1：hidden sensitive rules:(14*9,7*11);(18*11,13*10);(18*11,8*10);(18*11,9*11);(7*11,14*9);(7*11,17*14);(7*11,18*11);(7*11,6*12);(8*11,14*9);(8*11,17*14);(9*11,7*11);(9*11,8*11);Num:12
9_1 :hidden non-sensitive rules ratio:0.333333333333333(1/3)
9_1 :new generating non-sensitive rules:(14*9,7*11)(19*5,18*11)(9*11,7*11)(9*11,8*11);Num:4

9_2：hidden sensitive rules ratio:0.291666666666667(7/24)
9_2：new generating sensitive rules:(14*9,8*11);(17*14,14*10);(17*14,18*13);(8*11,8*12);Num:4
9_2：unhidden sensitive rules:(14*9,7*11);(17*14,13*10);(17*14,14*9);(17*14,18*11);(17*14,7*11);(17*14,8*11);(17*14,9*11);(18*11,17*14);(18*11,7*11);(18*11,8*11);(18*11,9*11);(7*11,8*11);(8*11,14*9);(8*11,7*11);(8*11,8*10);(9*11,7*11);(9*11,8*11);Num:17
9_2：hidden sensitive rules:(18*11,13*10);(18*11,8*10);(7*11,14*9);(7*11,17*14);(7*11,18*11);(7*11,6*12);(8*11,17*14);Num:7
9_2 :hidden non-sensitive rules ratio:0.666666666666667(2/3)
9_2 :new generating non-sensitive rules:Num:0

9_3：hidden sensitive rules ratio:0.5(12/24)
9_3：new generating sensitive rules:(8*11,8*12);Num:1
9_3：unhidden sensitive rules:(17*14,13*10);(17*14,14*9);(17*14,18*11);(17*14,7*11);(17*14,8*11);(17*14,9*11);(18*11,17*14);(18*11,7*11);(18*11,8*11);(7*11,8*11);(8*11,7*11);(8*11,8*10);Num:12
9_3：hidden sensitive rules:(14*9,7*11);(18*11,13*10);(18*11,8*10);(18*11,9*11);(7*11,14*9);(7*11,17*14);(7*11,18*11);(7*11,6*12);(8*11,14*9);(8*11,17*14);(9*11,7*11);(9*11,8*11);Num:12
9_3 :hidden non-sensitive rules ratio:0.333333333333333(1/3)
9_3 :new generating non-sensitive rules:(13*10,7*11)(14*9,7*11)(14*9,8*11)(18*13,17*14)(9*11,7*11)(9*11,8*11);Num:6

9_4：hidden sensitive rules ratio:0.541666666666667(13/24)
9_4：new generating sensitive rules:(8*11,8*12);Num:1
9_4：unhidden sensitive rules:(17*14,13*10);(17*14,14*9);(17*14,18*11);(17*14,7*11);(17*14,8*11);(17*14,9*11);(18*11,17*14);(18*11,8*11);(7*11,8*11);(8*11,7*11);(8*11,8*10);Num:11
9_4：hidden sensitive rules:(14*9,7*11);(18*11,13*10);(18*11,7*11);(18*11,8*10);(18*11,9*11);(7*11,14*9);(7*11,17*14);(7*11,18*11);(7*11,6*12);(8*11,14*9);(8*11,17*14);(9*11,7*11);(9*11,8*11);Num:13
9_4 :hidden non-sensitive rules ratio:0.333333333333333(1/3)
9_4 :new generating non-sensitive rules:(13*10,7*11)(14*9,7*11)(14*9,8*11)(18*13,18*11)(19*5,18*11)(9*11,7*11)(9*11,8*11);Num:7

9_5：hidden sensitive rules ratio:0.5(12/24)
9_5：new generating sensitive rules:(8*11,8*12);Num:1
9_5：unhidden sensitive rules:(17*14,13*10);(17*14,14*9);(17*14,18*11);(17*14,7*11);(17*14,8*11);(17*14,9*11);(18*11,17*14);(18*11,7*11);(18*11,8*11);(7*11,8*11);(8*11,7*11);(8*11,8*10);Num:12
9_5：hidden sensitive rules:(14*9,7*11);(18*11,13*10);(18*11,8*10);(18*11,9*11);(7*11,14*9);(7*11,17*14);(7*11,18*11);(7*11,6*12);(8*11,14*9);(8*11,17*14);(9*11,7*11);(9*11,8*11);Num:12
9_5 :hidden non-sensitive rules ratio:0.666666666666667(2/3)
9_5 :new generating non-sensitive rules:(14*9,7*11)(14*9,8*11)(19*5,18*11)(9*11,7*11)(9*11,8*11);Num:5


9_6：hidden sensitive rules ratio:0.5(12/24)
9_6：new generating sensitive rules:(8*11,8*12);Num:1
9_6：unhidden sensitive rules:(17*14,13*10);(17*14,18*11);(17*14,7*11);(17*14,8*11);(17*14,9*11);(18*11,17*14);(18*11,7*11);(18*11,8*11);(7*11,8*11);(8*11,17*14);(8*11,7*11);(8*11,8*10);Num:12
9_6：hidden sensitive rules:(14*9,7*11);(17*14,14*9);(18*11,13*10);(18*11,8*10);(18*11,9*11);(7*11,14*9);(7*11,17*14);(7*11,18*11);(7*11,6*12);(8*11,14*9);(9*11,7*11);(9*11,8*11);Num:12
9_6 :hidden non-sensitive rules ratio:0.666666666666667(2/3)
9_6 :new generating non-sensitive rules:(14*9,7*11)(14*9,8*11)(9*11,7*11)(9*11,8*11);Num:4

9_7：hidden sensitive rules ratio:0.458333333333333(11/24)
9_7：new generating sensitive rules:(8*11,8*12);Num:1
9_7：unhidden sensitive rules:(17*14,13*10);(17*14,14*9);(17*14,18*11);(17*14,7*11);(17*14,8*11);(17*14,9*11);(18*11,17*14);(18*11,7*11);(18*11,8*11);(7*11,8*11);(8*11,17*14);(8*11,7*11);(8*11,8*10);Num:13
9_7：hidden sensitive rules:(14*9,7*11);(18*11,13*10);(18*11,8*10);(18*11,9*11);(7*11,14*9);(7*11,17*14);(7*11,18*11);(7*11,6*12);(8*11,14*9);(9*11,7*11);(9*11,8*11);Num:11
9_7 :hidden non-sensitive rules ratio:0.666666666666667(2/3)
9_7 :new generating non-sensitive rules:(14*9,7*11)(14*9,8*11)(18*13,18*11)(9*11,8*11);Num:4

9_8：hidden sensitive rules ratio:0.458333333333333(11/24)
9_8：new generating sensitive rules:(8*11,8*12);Num:1
9_8：unhidden sensitive rules:(17*14,13*10);(17*14,14*9);(17*14,18*11);(17*14,7*11);(17*14,8*11);(17*14,9*11);(18*11,17*14);(18*11,7*11);(18*11,8*11);(7*11,8*11);(8*11,17*14);(8*11,7*11);(8*11,8*10);Num:13
9_8：hidden sensitive rules:(14*9,7*11);(18*11,13*10);(18*11,8*10);(18*11,9*11);(7*11,14*9);(7*11,17*14);(7*11,18*11);(7*11,6*12);(8*11,14*9);(9*11,7*11);(9*11,8*11);Num:11
9_8 :hidden non-sensitive rules ratio:0.666666666666667(2/3)
9_8 :new generating non-sensitive rules:(13*10,7*11)(14*9,7*11)(14*9,8*11)(18*13,17*14)(18*13,18*11)(9*11,8*11);Num:6
